# Supplementary material for: Systematic identification of long non-coding RNAs with cancer-testis expression patterns in 14 cancer types
Source: Oncotarget. 2017 Oct 19;8(55):94769–79. doi: 10.18632/oncotarget.21930 (PMC5706911; doi:10.18632/oncotarget.21930)
Supplement: Supplementary file 2 [file oncotarget-08-94769-s002.xlsx]

## Sheet: Sheet1
ENname	Description	BLCA	BRCA	CESC	GBM	HNSC	KIRC	KIRP	LGG	LIHC	LUAD	LUSC	OV	PRAD	THCA
ENSG00000125514	LINC00029							1.01%(0.01+0.04)
ENSG00000132204	LINC00470	30.95%(0.23+0.40)	4.54%(0.04+0.14)	5.61%(0.04+0.16)		16.67%(0.08+0.19)	1.56%(0.02+0.05)	5.05%(0.03+0.11)		27.50%(0.19+0.34)	13.52%(0.10+0.27)	55.91%(0.32+0.34)	10.92%(0.07+0.18)	7.49%(0.06+0.16)	3.22%(0.03+0.12)
ENSG00000153363	LINC00467	100.00%(2.20+0.63)	100.00%(2.81+0.68)	100.00%(2.49+0.78)	100.00%(2.15+0.64)	99.77%(1.71+0.66)	100.00%(1.91+0.44)	100.00%(2.63+0.55)	100.00%(1.67+0.46)	100.00%(2.83+0.68)	100.00%(2.86+0.73)	100.00%(2.22+0.68)	100.00%(1.96+0.66)	100.00%(2.39+0.43)	100.00%(2.36+0.48)
ENSG00000162947	AC007364.1						2.01%(0.03+0.03)	2.53%(0.02+0.05)		1.00%(0.01+0.03)
ENSG00000168367	LINC00917					1.41%(0.01+0.03)
ENSG00000175699	LINC00521			1.53%(0.01+0.03)			1.12%(0.01+0.03)			2.00%(0.01+0.05)		1.36%(0.01+0.02)
ENSG00000175773	RP11-121M22.1	41.27%(0.14+0.11)	35.60%(0.13+0.10)	26.02%(0.11+0.08)	31.82%(0.13+0.12)	10.56%(0.07+0.06)	84.82%(0.29+0.16)	93.94%(0.38+0.21)	37.04%(0.13+0.08)	44.50%(0.15+0.11)	58.81%(0.19+0.12)	31.82%(0.12+0.11)	69.17%(0.24+0.17)	96.52%(0.42+0.19)	86.72%(0.27+0.15)
ENSG00000176320	RP11-404O13.5	1.19%(0.02+0.03)	2.27%(0.03+0.04)			2.35%(0.02+0.04)	13.84%(0.07+0.10)	5.05%(0.04+0.10)		1.00%(0.01+0.02)	4.51%(0.04+0.05)	2.27%(0.02+0.03)	2.18%(0.02+0.04)
ENSG00000177112	MRVI1-AS1	35.32%(0.16+0.21)	32.02%(0.12+0.14)	39.29%(0.14+0.17)	70.13%(0.28+0.22)	39.67%(0.15+0.16)	16.74%(0.09+0.10)	8.59%(0.06+0.07)	83.74%(0.28+0.15)	6.50%(0.04+0.07)	52.66%(0.23+0.24)	50.00%(0.19+0.18)	43.20%(0.18+0.20)	82.89%(0.39+0.30)	1.81%(0.04+0.04)
ENSG00000177369	RP1-62O9.3			2.04%(0.02+0.06)		1.88%(0.01+0.05)	1.12%(0.02+0.03)	3.03%(0.02+0.04)
ENSG00000177553	RP11-56N19.5		1.67%(0.01+0.04)
ENSG00000178193	RP4-682C21.5							2.02%(0.01+0.06)
ENSG00000178248	AP000345.1	8.73%(0.04+0.13)	15.29%(0.08+0.19)	4.08%(0.02+0.09)	37.66%(0.13+0.16)		4.02%(0.03+0.05)	22.22%(0.13+0.26)	45.68%(0.19+0.22)	1.50%(0.01+0.03)	13.32%(0.07+0.14)	4.09%(0.02+0.06)	16.02%(0.08+0.12)	81.02%(0.59+0.62)
ENSG00000179676	LINC00305							1.01%(0.01+0.03)
ENSG00000180279	CTD-2568A17.5	48.41%(0.20+0.20)	24.13%(0.11+0.16)	47.45%(0.16+0.12)	52.60%(0.20+0.17)	54.93%(0.19+0.15)	17.19%(0.08+0.10)	15.15%(0.08+0.14)	50.00%(0.17+0.15)	11.00%(0.06+0.07)	22.13%(0.09+0.09)	37.73%(0.14+0.12)	25.00%(0.10+0.10)	94.12%(0.50+0.36)	14.89%(0.10+0.18)
ENSG00000180846	CSNK1G2-AS1	1.59%(0.03+0.04)					3.35%(0.04+0.05)	1.01%(0.02+0.03)			7.38%(0.05+0.05)	5.00%(0.04+0.04)	3.64%(0.04+0.05)
ENSG00000184324	CSAG2	49.21%(0.79+1.11)	13.50%(0.17+0.56)	30.61%(0.47+0.97)	12.99%(0.10+0.35)	62.91%(1.04+1.14)	2.46%(0.02+0.16)	1.52%(0.03+0.28)	1.65%(0.02+0.17)	33.00%(0.55+0.98)	19.47%(0.36+0.89)	46.36%(0.91+1.29)	53.88%(0.43+0.64)	3.48%(0.03+0.15)	1.41%(0.01+0.13)
ENSG00000184856	LINC00308	5.16%(0.02+0.05)						1.01%(0.00+0.02)		2.00%(0.02+0.04)	2.05%(0.01+0.03)	2.73%(0.02+0.07)		12.30%(0.06+0.16)
ENSG00000185433	LINC00158	3.97%(0.02+0.05)	3.70%(0.03+0.07)	8.16%(0.04+0.07)	18.83%(0.09+0.09)	3.76%(0.03+0.05)	25.89%(0.12+0.18)	3.54%(0.04+0.10)	52.47%(0.18+0.13)	1.00%(0.02+0.06)	2.46%(0.03+0.04)	3.64%(0.03+0.04)	1.46%(0.02+0.03)	21.39%(0.11+0.19)	1.21%(0.02+0.04)
ENSG00000186148	AC013271.3	78.97%(0.38+0.39)	64.04%(0.19+0.13)	57.65%(0.39+0.57)	50.00%(0.23+0.25)	51.64%(0.17+0.13)	94.87%(0.53+0.48)	65.66%(0.35+0.44)	9.47%(0.08+0.09)	86.00%(1.10+0.77)	81.97%(0.45+0.48)	56.36%(0.25+0.29)	95.87%(1.01+0.62)	65.51%(0.22+0.17)	92.56%(0.76+0.56)
ENSG00000187012	LINC00207				1.95%(0.01+0.04)			1.01%(0.01+0.05)	3.09%(0.02+0.04)
ENSG00000187156	LINC00221	13.89%(0.21+0.63)	6.45%(0.09+0.38)	1.02%(0.01+0.07)		3.76%(0.06+0.32)	1.56%(0.02+0.14)	2.02%(0.04+0.28)		35.50%(0.62+0.97)	7.99%(0.11+0.43)	17.73%(0.28+0.71)	7.77%(0.08+0.34)	1.07%(0.01+0.08)
ENSG00000187979	AC008079.9	4.37%(0.05+0.17)	3.58%(0.03+0.06)	1.02%(0.02+0.03)	5.19%(0.04+0.08)	2.11%(0.02+0.03)	1.12%(0.01+0.03)	2.02%(0.01+0.03)	2.06%(0.04+0.03)	5.50%(0.03+0.06)	10.04%(0.06+0.09)	11.36%(0.07+0.15)			74.04%(0.55+0.53)
ENSG00000188424	XXbac-B33L19.3	1.19%(0.01+0.02)								2.00%(0.01+0.03)					10.66%(0.05+0.08)
ENSG00000196273	LINC00523			1.02%(0.01+0.04)	4.55%(0.04+0.05)				1.23%(0.02+0.08)
ENSG00000196553	LINC00238		29.51%(0.25+0.51)				2.01%(0.02+0.08)	3.03%(0.03+0.04)		32.00%(0.27+0.52)	1.84%(0.02+0.05)			1.60%(0.02+0.03)
ENSG00000196589	CTB-25J19.1	1.59%(0.01+0.08)	2.03%(0.01+0.08)	2.55%(0.05+0.35)	1.30%(0.01+0.08)	3.29%(0.04+0.26)				2.50%(0.03+0.16)	2.25%(0.02+0.13)	3.18%(0.02+0.08)	1.46%(0.02+0.16)
ENSG00000197503	LINC00477	1.19%(0.01+0.02)				1.41%(0.02+0.03)		1.52%(0.02+0.04)
ENSG00000203335	AC006019.3	1.19%(0.00+0.03)							1.23%(0.02+0.09)
ENSG00000203498	RP11-556O15.1				1.30%(0.01+0.03)
ENSG00000203520	RP11-697H9.3						1.79%(0.02+0.05)	1.52%(0.02+0.05)
ENSG00000203897	SPATA42		8.96%(0.05+0.08)	2.55%(0.02+0.10)	38.96%(0.13+0.11)	4.46%(0.03+0.07)	2.01%(0.02+0.03)	1.01%(0.01+0.03)	30.25%(0.11+0.11)		1.23%(0.01+0.03)
ENSG00000203971	RP13-379L11.2						1.12%(0.01+0.03)			3.50%(0.02+0.06)				9.09%(0.06+0.15)
ENSG00000203987	RP11-188C12.3							1.01%(0.01+0.03)
ENSG00000204091	TDRG1	15.08%(0.09+0.24)	7.77%(0.04+0.09)	10.20%(0.11+0.49)	48.05%(0.18+0.16)	5.63%(0.07+0.33)	1.12%(0.01+0.05)	1.52%(0.01+0.03)	39.51%(0.16+0.18)	4.50%(0.02+0.09)	2.66%(0.02+0.07)	6.82%(0.06+0.30)	11.89%(0.08+0.24)
ENSG00000204119	LINC00684				2.60%(0.04+0.04)				3.29%(0.04+0.04)				3.16%(0.03+0.13)
ENSG00000204684	RP5-1004I9.1									2.00%(0.02+0.03)
ENSG00000204815	TTC25	28.97%(0.10+0.17)	46.83%(0.18+0.21)	23.98%(0.11+0.22)	85.06%(0.47+0.33)	15.49%(0.05+0.09)	77.46%(0.41+0.31)	83.33%(0.58+0.45)	88.27%(0.52+0.33)	9.50%(0.03+0.09)	57.79%(0.24+0.29)	28.18%(0.10+0.13)	11.17%(0.05+0.09)	34.22%(0.11+0.14)	82.90%(0.43+0.29)
ENSG00000204832	ST8SIA6-AS1	17.86%(0.28+0.69)	72.40%(0.99+1.27)	6.12%(0.09+0.38)	1.30%(0.03+0.10)	4.46%(0.06+0.26)	10.27%(0.05+0.10)	2.53%(0.03+0.19)		55.50%(0.93+0.97)	17.01%(0.27+0.71)	17.27%(0.27+0.68)	2.43%(0.03+0.16)	81.82%(1.48+1.57)	1.41%(0.03+0.16)
ENSG00000205181	LINC00654	50.79%(0.22+0.24)	92.59%(0.60+0.44)	26.02%(0.12+0.18)	97.40%(0.95+0.46)	34.74%(0.14+0.13)	94.64%(0.49+0.33)	87.88%(0.70+0.49)	94.24%(0.69+0.49)	37.50%(0.18+0.24)	97.75%(0.77+0.41)	71.82%(0.30+0.21)	76.70%(0.38+0.34)	69.52%(0.26+0.19)	92.15%(0.52+0.27)
ENSG00000205266	AL353997.3				10.39%(0.05+0.08)	1.64%(0.02+0.03)			2.47%(0.02+0.04)	3.00%(0.02+0.06)		3.64%(0.02+0.05)
ENSG00000205396	LINC00661									4.00%(0.03+0.13)		1.36%(0.01+0.03)
ENSG00000205452	RP11-812E19.3			4.59%(0.03+0.12)		1.41%(0.01+0.05)					1.43%(0.01+0.07)	2.73%(0.02+0.04)	3.40%(0.03+0.05)
ENSG00000205500	AC013472.3						2.01%(0.02+0.05)
ENSG00000205653	RP3-416J7.5					1.17%(0.01+0.03)
ENSG00000205913	SRRM2-AS1	42.46%(0.15+0.11)	85.30%(0.34+0.21)	62.76%(0.20+0.13)	64.29%(0.21+0.14)	15.73%(0.09+0.10)	43.75%(0.15+0.15)	58.59%(0.20+0.13)	66.67%(0.20+0.12)	57.50%(0.20+0.14)	54.51%(0.19+0.14)	34.09%(0.14+0.11)	73.54%(0.25+0.17)	98.40%(0.48+0.23)	42.25%(0.16+0.11)
ENSG00000206062	RP13-212L9.1							1.01%(0.01+0.05)		3.50%(0.02+0.11)	1.02%(0.00+0.03)	1.36%(0.01+0.04)
ENSG00000206113	RP11-503N18.1	1.98%(0.02+0.03)	41.10%(0.15+0.15)	9.69%(0.05+0.10)	40.91%(0.21+0.28)		7.37%(0.06+0.07)	48.48%(0.16+0.13)	25.72%(0.14+0.21)	1.50%(0.02+0.04)	15.98%(0.08+0.07)		25.24%(0.11+0.14)	6.68%(0.05+0.05)	42.45%(0.15+0.11)
ENSG00000206140	TMEM191C	2.38%(0.02+0.07)											2.18%(0.04+0.04)
ENSG00000206142	KB-1183D5.13														1.61%(0.02+0.03)
ENSG00000206176	AC023490.1	84.92%(0.79+0.73)	48.75%(0.18+0.21)	84.18%(0.50+0.41)	61.04%(0.27+0.27)	59.86%(0.28+0.29)	50.00%(0.24+0.32)	70.20%(0.43+0.48)	65.43%(0.28+0.26)	66.50%(0.34+0.37)	76.84%(0.49+0.47)	70.45%(0.37+0.37)	56.55%(0.25+0.25)	68.72%(0.35+0.35)	78.47%(0.51+0.48)
ENSG00000206552	KRBOX1-AS1				1.30%(0.02+0.03)
ENSG00000212766	LINC00277	3.97%(0.04+0.08)	85.19%(0.98+0.89)	14.80%(0.07+0.13)	28.57%(0.14+0.19)	10.09%(0.09+0.29)	21.88%(0.17+0.34)	12.63%(0.09+0.23)	12.76%(0.08+0.17)	14.50%(0.10+0.16)	6.35%(0.06+0.12)	30.45%(0.22+0.38)	41.50%(0.21+0.31)	8.56%(0.05+0.10)	1.21%(0.03+0.04)
ENSG00000214347	CTB-180A7.8				1.30%(0.03+0.04)
ENSG00000214614	RP11-989E6.3	1.19%(0.01+0.03)		6.63%(0.06+0.23)		3.52%(0.02+0.05)					1.64%(0.01+0.08)	8.18%(0.04+0.08)	5.58%(0.04+0.07)
ENSG00000214691	AC104654.1			10.71%(0.09+0.31)				2.02%(0.01+0.03)		2.00%(0.01+0.05)	13.32%(0.10+0.30)		1.46%(0.01+0.05)	9.36%(0.06+0.20)
ENSG00000214725	CDIPT-AS1	51.98%(0.34+0.48)	59.98%(0.41+0.52)	68.88%(0.53+0.65)	84.42%(0.45+0.37)	45.54%(0.35+0.53)	19.64%(0.11+0.22)	59.09%(0.32+0.37)	80.86%(0.36+0.26)	28.00%(0.16+0.27)	56.35%(0.46+0.64)	75.45%(0.78+0.77)	83.74%(0.70+0.60)	16.84%(0.10+0.13)	15.69%(0.09+0.11)
ENSG00000214770	RP11-544I20.2	11.11%(0.07+0.07)	5.14%(0.06+0.04)	18.88%(0.09+0.07)	14.94%(0.08+0.06)	2.35%(0.04+0.04)	5.36%(0.05+0.06)	5.56%(0.05+0.05)	13.99%(0.09+0.05)		4.51%(0.05+0.06)	11.82%(0.07+0.06)	14.81%(0.08+0.06)	1.34%(0.04+0.03)	1.81%(0.05+0.03)
ENSG00000214915	XX-FW80269A6.1			2.55%(0.03+0.10)	1.95%(0.02+0.04)				1.03%(0.02+0.03)	1.50%(0.01+0.03)		1.36%(0.01+0.03)
ENSG00000215117	LINC00588				11.69%(0.08+0.28)		4.02%(0.06+0.31)		6.79%(0.05+0.20)
ENSG00000215231	LINC01020						2.23%(0.02+0.05)	2.53%(0.02+0.08)
ENSG00000215498	FAM230B	1.19%(0.01+0.07)										1.82%(0.01+0.04)			23.14%(0.10+0.12)
ENSG00000217258	AC007249.3	24.60%(0.10+0.13)	9.92%(0.06+0.07)	40.31%(0.19+0.37)	70.13%(0.24+0.19)	35.68%(0.25+0.44)	84.60%(0.33+0.22)	87.37%(0.49+0.34)	86.83%(0.27+0.13)	80.00%(0.32+0.23)	63.52%(0.31+0.37)	66.82%(0.45+0.52)	57.77%(0.20+0.17)	84.76%(0.36+0.26)	76.46%(0.23+0.13)
ENSG00000219926	RP11-394A14.2	1.98%(0.02+0.05)								2.00%(0.01+0.04)
ENSG00000220161	RP1-37N7.3	35.71%(0.17+0.26)	68.58%(0.32+0.30)	69.39%(0.37+0.37)	89.61%(0.45+0.38)	39.91%(0.16+0.19)	83.26%(0.46+0.42)	66.16%(0.32+0.29)	91.77%(0.51+0.34)	2.50%(0.03+0.04)	24.39%(0.11+0.13)	55.00%(0.26+0.27)	38.11%(0.16+0.20)	73.80%(0.26+0.19)	70.62%(0.23+0.16)
ENSG00000222035	AC079354.3		12.19%(0.06+0.09)		4.55%(0.05+0.04)								7.52%(0.05+0.06)
ENSG00000222042	AP000233.4						10.49%(0.04+0.08)	1.01%(0.01+0.05)		1.00%(0.01+0.02)	1.43%(0.01+0.04)
ENSG00000223351	ZNF385D-AS2									1.00%(0.02+0.27)
ENSG00000223393	RP5-858B6.3	54.37%(0.20+0.20)	89.61%(0.39+0.25)	48.98%(0.19+0.18)	85.06%(0.40+0.30)	17.37%(0.08+0.10)	13.84%(0.08+0.11)	62.63%(0.21+0.16)	88.07%(0.31+0.19)	35.50%(0.14+0.15)	87.70%(0.40+0.27)	66.36%(0.24+0.19)	93.69%(0.51+0.34)	78.07%(0.26+0.15)	77.46%(0.29+0.22)
ENSG00000223440	RP11-555J4.4										1.64%(0.01+0.10)
ENSG00000223446	RP11-274J16.5			1.02%(0.01+0.02)	1.95%(0.02+0.15)						1.02%(0.01+0.03)			3.21%(0.02+0.16)
ENSG00000223504	RP11-542F9.1				16.23%(0.06+0.10)			1.52%(0.01+0.03)	17.08%(0.07+0.12)				4.85%(0.03+0.06)
ENSG00000223579	AC011718.2														2.62%(0.02+0.05)
ENSG00000223586	RP4-662A9.2			2.04%(0.01+0.04)							6.35%(0.03+0.10)	2.27%(0.02+0.07)
ENSG00000223587	AY269186.1								1.03%(0.01+0.07)						2.01%(0.01+0.11)
ENSG00000223598	RP1-292B18.4						1.79%(0.03+0.06)	1.01%(0.01+0.03)
ENSG00000223635	RP4-613A2.1	3.97%(0.03+0.04)	2.87%(0.03+0.05)	1.02%(0.03+0.04)	12.99%(0.07+0.09)	2.35%(0.02+0.04)		2.02%(0.03+0.04)	6.38%(0.05+0.05)	4.50%(0.03+0.06)	3.07%(0.03+0.04)	2.73%(0.03+0.04)	8.50%(0.06+0.06)	3.21%(0.04+0.05)	2.41%(0.03+0.04)
ENSG00000223646	AC002463.3	1.59%(0.01+0.07)				1.17%(0.01+0.04)				2.00%(0.01+0.03)	2.66%(0.02+0.09)	5.00%(0.02+0.10)	1.21%(0.01+0.04)	7.22%(0.05+0.14)
ENSG00000223653	RP11-131L23.1	9.13%(0.07+0.05)	9.80%(0.07+0.06)	4.08%(0.05+0.04)	33.77%(0.12+0.08)		51.34%(0.20+0.21)	18.18%(0.09+0.13)	8.02%(0.07+0.04)	2.00%(0.03+0.03)	28.48%(0.12+0.10)	8.18%(0.06+0.05)	12.86%(0.08+0.06)	5.08%(0.06+0.07)	6.04%(0.07+0.04)
ENSG00000223715	RP11-71G7.1	7.94%(0.05+0.09)	24.13%(0.23+0.61)	4.08%(0.03+0.08)	15.58%(0.08+0.11)	5.87%(0.03+0.06)	1.56%(0.01+0.03)	1.52%(0.01+0.04)	4.94%(0.05+0.06)	10.50%(0.06+0.20)	14.75%(0.08+0.15)	20.91%(0.12+0.28)	14.32%(0.09+0.14)	9.09%(0.06+0.17)	7.44%(0.05+0.06)
ENSG00000223732	RP11-321C24.1	2.78%(0.02+0.12)				1.17%(0.01+0.05)		1.01%(0.01+0.03)		1.00%(0.01+0.03)		1.82%(0.01+0.06)
ENSG00000223734	RP11-644K8.1	11.11%(0.06+0.06)	5.38%(0.04+0.05)	13.27%(0.08+0.08)	47.40%(0.15+0.12)	3.76%(0.04+0.04)	4.69%(0.04+0.06)	18.18%(0.07+0.08)	53.29%(0.17+0.13)	7.50%(0.05+0.06)	3.89%(0.03+0.05)	6.82%(0.04+0.06)	25.00%(0.10+0.12)	2.14%(0.03+0.04)	16.30%(0.08+0.08)
ENSG00000223754	AC008073.9	6.35%(0.05+0.08)	1.31%(0.02+0.03)	6.12%(0.05+0.10)	9.09%(0.05+0.05)	1.17%(0.03+0.04)	4.46%(0.05+0.06)	2.53%(0.03+0.05)	23.66%(0.10+0.06)	1.00%(0.02+0.04)	5.94%(0.04+0.09)	2.27%(0.03+0.04)	1.94%(0.03+0.04)	1.87%(0.03+0.04)	3.62%(0.04+0.05)
ENSG00000223765	RP1-288M22.2							1.01%(0.01+0.04)
ENSG00000223795	RP11-473E2.2	5.16%(0.04+0.13)	1.55%(0.02+0.10)	2.55%(0.02+0.12)	1.30%(0.02+0.04)	2.35%(0.03+0.20)	1.12%(0.01+0.04)			3.50%(0.04+0.24)	2.25%(0.02+0.12)	1.36%(0.02+0.07)	6.55%(0.04+0.08)
ENSG00000223808	RP11-428L9.2	3.17%(0.02+0.07)	72.04%(1.72+1.96)	3.57%(0.02+0.08)		3.29%(0.02+0.08)	1.12%(0.01+0.03)					1.82%(0.01+0.03)
ENSG00000223809	RP11-85L21.6	17.86%(0.08+0.11)	16.85%(0.07+0.10)	13.27%(0.07+0.09)	17.53%(0.08+0.09)	6.57%(0.04+0.07)	27.68%(0.11+0.11)	14.65%(0.07+0.08)	20.99%(0.09+0.08)	10.50%(0.05+0.07)	21.11%(0.08+0.10)	8.64%(0.05+0.06)	19.42%(0.09+0.15)	19.25%(0.08+0.09)	37.02%(0.14+0.13)
ENSG00000223811	RP11-437J19.1	7.94%(0.04+0.09)		1.02%(0.02+0.04)		1.88%(0.02+0.06)						2.73%(0.02+0.08)
ENSG00000223831	RP1-56J10.8	8.73%(0.05+0.14)	2.27%(0.02+0.08)	7.14%(0.04+0.07)	7.79%(0.04+0.05)	5.63%(0.03+0.08)	39.73%(0.14+0.16)	15.66%(0.07+0.09)	2.06%(0.03+0.04)	4.50%(0.06+0.30)	6.56%(0.05+0.14)	11.82%(0.07+0.14)	6.80%(0.05+0.12)
ENSG00000223839	FAM95B1	33.73%(0.18+0.29)	37.28%(0.15+0.17)	68.88%(0.37+0.37)	94.81%(1.02+0.80)	21.13%(0.10+0.16)	78.35%(0.44+0.40)	68.18%(0.33+0.30)	96.91%(0.87+0.67)	19.50%(0.10+0.16)	49.18%(0.23+0.28)	51.82%(0.24+0.28)	8.74%(0.05+0.07)	81.55%(0.37+0.28)	53.32%(0.19+0.18)
ENSG00000223870	AP000233.3						1.79%(0.01+0.03)			1.00%(0.01+0.06)		1.36%(0.00+0.03)	4.13%(0.03+0.21)
ENSG00000223872	AC006372.5	1.98%(0.01+0.04)	3.70%(0.03+0.11)	4.08%(0.03+0.17)		13.62%(0.06+0.11)	1.79%(0.01+0.05)	1.01%(0.01+0.03)	1.03%(0.01+0.03)	4.50%(0.03+0.21)	11.48%(0.06+0.19)	12.27%(0.06+0.14)	9.47%(0.05+0.12)
ENSG00000223883	RP11-424D14.1											1.82%(0.01+0.03)
ENSG00000223884	AC019048.1	3.57%(0.03+0.04)			3.25%(0.03+0.05)		1.56%(0.03+0.04)		1.23%(0.04+0.03)		1.02%(0.03+0.04)		2.91%(0.03+0.04)	1.34%(0.03+0.05)
ENSG00000223949	RP11-24J23.2	2.78%(0.02+0.05)	8.72%(0.06+0.08)		3.90%(0.03+0.07)	2.82%(0.02+0.05)	3.35%(0.04+0.17)	1.01%(0.02+0.08)		2.00%(0.02+0.12)	15.98%(0.09+0.13)	9.09%(0.06+0.06)	7.77%(0.06+0.09)
ENSG00000223975	AP001048.4	57.94%(0.32+0.41)	19.35%(0.09+0.13)	76.53%(0.64+0.81)	27.27%(0.15+0.28)	40.61%(0.20+0.30)	37.95%(0.19+0.37)	17.68%(0.08+0.14)	20.16%(0.08+0.12)	91.50%(1.24+1.17)	59.02%(0.36+0.47)	15.00%(0.10+0.26)	14.81%(0.07+0.11)	22.19%(0.12+0.23)	30.78%(0.13+0.19)
ENSG00000224015	AC063976.3					6.10%(0.02+0.08)	2.90%(0.02+0.05)			36.50%(0.17+0.25)	1.84%(0.01+0.05)	1.82%(0.01+0.06)
ENSG00000224028	AC073928.2							1.01%(0.01+0.02)		1.00%(0.01+0.05)
ENSG00000224046	AC005076.5	99.60%(0.64+0.34)	99.40%(0.64+0.31)	99.49%(0.81+0.42)	100.00%(1.61+0.53)	89.20%(0.40+0.28)	98.21%(0.49+0.25)	99.49%(0.81+0.37)	99.79%(1.27+0.36)	96.50%(0.54+0.35)	94.26%(0.45+0.27)	99.55%(0.73+0.41)	100.00%(0.87+0.40)	99.47%(0.67+0.27)	99.80%(0.78+0.33)
ENSG00000224048	AC104777.4				2.60%(0.03+0.10)					1.00%(0.02+0.03)
ENSG00000224074	LINC00691	3.17%(0.04+0.05)		1.02%(0.02+0.03)				1.01%(0.01+0.02)			1.02%(0.01+0.03)		1.94%(0.02+0.03)
ENSG00000224077	AP000936.4				1.30%(0.01+0.03)
ENSG00000224099	AC064834.1				1.30%(0.01+0.09)					1.50%(0.01+0.08)		2.73%(0.10+0.72)		32.35%(0.26+0.83)
ENSG00000224107	LINC00633	1.19%(0.02+0.03)	2.51%(0.03+0.05)	1.02%(0.02+0.03)	1.30%(0.03+0.04)		7.81%(0.06+0.06)	3.54%(0.03+0.05)	1.44%(0.03+0.04)	1.50%(0.01+0.03)	4.71%(0.04+0.05)		3.40%(0.03+0.05)		4.83%(0.05+0.05)
ENSG00000224127	RP11-510C10.2	1.59%(0.01+0.04)			3.25%(0.03+0.27)	29.11%(0.12+0.17)	23.88%(0.11+0.27)	2.02%(0.01+0.06)		2.50%(0.02+0.16)	1.43%(0.01+0.05)	2.27%(0.03+0.19)			1.41%(0.02+0.13)
ENSG00000224128	AC107057.2		2.51%(0.01+0.04)		18.83%(0.08+0.10)		1.34%(0.01+0.05)	1.01%(0.00+0.02)	5.76%(0.04+0.06)		1.02%(0.00+0.02)	1.36%(0.01+0.06)	10.92%(0.04+0.11)
ENSG00000224173	AC007422.1			1.02%(0.01+0.04)									5.58%(0.04+0.08)
ENSG00000224190	RP11-442O18.2						1.79%(0.01+0.03)
ENSG00000224192	RP11-259P1.1								1.65%(0.02+0.05)
ENSG00000224209	LINC00466	1.98%(0.01+0.04)	13.02%(0.06+0.09)	8.67%(0.05+0.07)	3.90%(0.04+0.05)	2.35%(0.02+0.03)				1.00%(0.01+0.02)	3.28%(0.02+0.06)	4.09%(0.04+0.07)	3.64%(0.02+0.05)
ENSG00000224286	RP11-297H3.4		1.67%(0.03+0.04)		7.14%(0.04+0.06)				3.91%(0.04+0.05)	1.00%(0.01+0.04)
ENSG00000224303	RP11-327I22.5						1.56%(0.01+0.03)	2.02%(0.01+0.04)
ENSG00000224311	RP11-40H20.4						2.01%(0.01+0.04)	1.01%(0.01+0.04)
ENSG00000224322	AC004009.3	30.56%(0.21+0.42)		1.02%(0.01+0.05)		1.88%(0.01+0.06)		1.01%(0.01+0.11)		1.50%(0.01+0.03)	2.66%(0.01+0.09)	3.18%(0.02+0.08)		40.91%(0.22+0.33)
ENSG00000224330	AC005019.3	1.98%(0.01+0.04)			1.30%(0.01+0.03)		1.12%(0.01+0.02)			1.00%(0.01+0.03)	2.46%(0.02+0.09)	1.82%(0.02+0.03)	1.70%(0.02+0.09)		1.01%(0.01+0.03)
ENSG00000224349	RP11-462G2.2				4.55%(0.02+0.05)	1.41%(0.01+0.03)			3.50%(0.02+0.04)				2.43%(0.02+0.04)	3.21%(0.02+0.06)
ENSG00000224356	RP11-151A6.4	8.33%(0.07+0.05)	2.15%(0.05+0.04)	3.57%(0.06+0.06)	7.14%(0.06+0.05)		18.08%(0.10+0.15)	3.03%(0.05+0.09)	11.73%(0.08+0.05)	15.50%(0.09+0.14)	5.53%(0.07+0.14)	4.55%(0.04+0.04)	3.40%(0.05+0.04)	1.87%(0.05+0.04)
ENSG00000224382	LINC00703				1.30%(0.01+0.03)							1.36%(0.02+0.21)
ENSG00000224400	AC010880.1									5.50%(0.04+0.19)
ENSG00000224406	RP11-48F14.1				14.29%(0.07+0.10)				11.73%(0.06+0.08)				2.43%(0.01+0.07)
ENSG00000224413	AP001476.2	2.78%(0.04+0.13)	1.43%(0.03+0.04)		3.90%(0.03+0.07)	2.35%(0.03+0.07)	4.69%(0.05+0.14)	1.52%(0.02+0.04)		5.50%(0.05+0.20)	4.30%(0.03+0.08)	8.18%(0.06+0.18)	16.02%(0.11+0.25)	21.66%(0.11+0.19)
ENSG00000224467	AC009313.1							2.02%(0.01+0.04)
ENSG00000224514	LINC00620			1.02%(0.01+0.02)	42.21%(0.16+0.15)				43.42%(0.14+0.10)		1.02%(0.01+0.11)		9.22%(0.05+0.08)		1.21%(0.01+0.03)
ENSG00000224532	RP3-470L22.1			1.02%(0.01+0.06)
ENSG00000224535	RP11-61J19.2	17.06%(0.07+0.14)	35.48%(0.15+0.22)	5.61%(0.03+0.09)	7.14%(0.04+0.06)	2.82%(0.02+0.05)		3.03%(0.02+0.07)	3.50%(0.03+0.04)		6.56%(0.04+0.12)	19.55%(0.09+0.19)	17.48%(0.07+0.09)
ENSG00000224559	LINC01087	9.52%(0.04+0.09)	69.30%(1.12+1.12)	2.55%(0.02+0.08)		1.64%(0.01+0.09)		2.02%(0.01+0.06)		5.00%(0.02+0.07)	1.84%(0.01+0.06)	5.91%(0.03+0.12)	2.18%(0.01+0.04)	11.50%(0.08+0.19)
ENSG00000224563	LPP-AS1				1.95%(0.02+0.04)					5.00%(0.02+0.05)				1.07%(0.02+0.13)
ENSG00000224609	RP11-470E16.1				18.83%(0.09+0.08)		15.18%(0.08+0.10)		2.06%(0.03+0.03)		1.02%(0.01+0.03)
ENSG00000224638	AC106900.6	1.59%(0.02+0.03)	18.28%(0.09+0.20)							2.00%(0.02+0.04)		1.36%(0.02+0.03)			2.62%(0.02+0.10)
ENSG00000224655	AC018737.3											1.82%(0.01+0.03)
ENSG00000224743	TEX26-AS1	1.59%(0.01+0.03)		1.02%(0.01+0.02)	13.64%(0.08+0.08)		2.23%(0.03+0.04)		9.88%(0.05+0.08)		3.07%(0.03+0.04)	3.64%(0.03+0.08)			9.26%(0.05+0.06)
ENSG00000224764	RP11-54O15.3	10.32%(0.06+0.20)	8.48%(0.05+0.06)	13.78%(0.08+0.14)	22.73%(0.08+0.09)	27.00%(0.12+0.17)	23.88%(0.09+0.10)	22.73%(0.08+0.11)	16.46%(0.07+0.10)	5.50%(0.04+0.13)	25.82%(0.09+0.12)	25.00%(0.11+0.16)	14.08%(0.06+0.07)	10.16%(0.05+0.08)	10.46%(0.05+0.06)
ENSG00000224794	RP3-333H23.8	3.57%(0.03+0.06)	2.03%(0.02+0.04)				4.02%(0.03+0.05)	3.54%(0.02+0.05)			1.23%(0.01+0.04)		6.55%(0.05+0.06)	1.60%(0.02+0.03)
ENSG00000224846	RP1-90J20.8	95.63%(0.44+0.23)	99.40%(0.59+0.24)	90.31%(0.42+0.26)	100.00%(0.91+0.33)	73.94%(0.25+0.16)	99.33%(0.96+0.43)	99.49%(1.13+0.72)	99.79%(0.81+0.30)	92.50%(0.51+0.41)	99.18%(0.69+0.31)	93.64%(0.42+0.23)	99.76%(0.75+0.36)	100.00%(0.87+0.35)	99.80%(0.96+0.31)
ENSG00000224851	LINC00502	2.38%(0.01+0.04)
ENSG00000224910	AC002115.5	1.19%(0.01+0.03)				1.41%(0.01+0.03)		2.02%(0.01+0.04)					6.07%(0.03+0.07)		1.01%(0.01+0.05)
ENSG00000224918	AY269186.2			1.02%(0.02+0.15)	12.99%(0.06+0.11)				6.38%(0.04+0.06)		2.25%(0.01+0.06)	2.27%(0.02+0.15)
ENSG00000224930	LINC00162	48.81%(0.93+1.49)	37.16%(0.29+0.57)	50.51%(0.81+1.24)	20.78%(0.11+0.24)	79.58%(1.42+1.41)	15.62%(0.10+0.28)	16.67%(0.21+0.65)	19.14%(0.10+0.21)	3.50%(0.07+0.44)	25.82%(0.25+0.61)	22.27%(0.22+0.60)	44.66%(0.36+0.61)	20.86%(0.11+0.17)	17.71%(0.08+0.08)
ENSG00000224932	AC107399.2	2.38%(0.01+0.06)		1.02%(0.01+0.03)							1.02%(0.01+0.03)
ENSG00000224977	RP11-160H22.3	15.08%(0.06+0.07)	20.79%(0.09+0.09)	8.67%(0.06+0.08)	27.92%(0.10+0.11)	5.16%(0.04+0.06)	19.20%(0.09+0.08)	54.04%(0.17+0.13)	28.60%(0.10+0.08)	34.00%(0.12+0.11)	12.91%(0.06+0.08)	8.18%(0.05+0.06)	22.33%(0.10+0.10)	27.01%(0.11+0.14)	12.68%(0.07+0.07)
ENSG00000225063	RP11-383G10.5												1.21%(0.02+0.03)
ENSG00000225077	LINC00337	70.24%(0.30+0.28)	47.31%(0.19+0.19)	79.08%(0.35+0.29)	12.34%(0.08+0.08)	62.44%(0.23+0.20)	10.27%(0.07+0.11)	10.10%(0.07+0.10)	1.65%(0.03+0.03)	61.00%(0.24+0.21)	54.71%(0.28+0.33)	60.00%(0.29+0.29)	43.93%(0.18+0.20)	2.41%(0.04+0.05)
ENSG00000225084	AL450226.2							1.01%(0.01+0.04)
ENSG00000225102	RP11-456H18.1									3.50%(0.02+0.04)
ENSG00000225144	AC018643.4												1.94%(0.02+0.04)
ENSG00000225166	AC012462.2	1.19%(0.01+0.04)	2.87%(0.04+0.06)				3.12%(0.03+0.08)	1.52%(0.01+0.04)		1.00%(0.01+0.03)	1.84%(0.02+0.05)	1.82%(0.01+0.03)			1.61%(0.01+0.03)
ENSG00000225172	RP11-16L9.2	1.19%(0.01+0.04)	1.19%(0.01+0.03)					1.01%(0.00+0.02)
ENSG00000225209	RP11-358M3.1							1.52%(0.00+0.02)
ENSG00000225226	AC007250.4	2.78%(0.04+0.27)			3.25%(0.02+0.05)	5.87%(0.04+0.16)			2.47%(0.02+0.05)	2.50%(0.02+0.08)	1.64%(0.01+0.11)	1.36%(0.01+0.03)
ENSG00000225231	AC091814.2	8.73%(0.06+0.26)	2.51%(0.02+0.05)	3.57%(0.02+0.05)	6.49%(0.03+0.07)	2.11%(0.01+0.04)	4.02%(0.02+0.05)	7.07%(0.03+0.10)	9.05%(0.06+0.17)	1.50%(0.01+0.04)	3.28%(0.05+0.32)	3.18%(0.04+0.19)	6.80%(0.03+0.08)
ENSG00000225233	RP11-554K11.2			1.02%(0.01+0.03)								1.82%(0.01+0.07)
ENSG00000225263	PCDH9-AS3				1.95%(0.02+0.04)
ENSG00000225269	LINC00705	10.71%(0.05+0.11)		6.63%(0.04+0.10)		6.34%(0.04+0.07)	3.57%(0.03+0.09)			3.50%(0.02+0.06)	3.28%(0.02+0.07)	6.36%(0.04+0.07)
ENSG00000225299	RP11-344A5.1				2.60%(0.02+0.05)				17.28%(0.08+0.08)
ENSG00000225300	RP11-439E19.1		1.43%(0.03+0.03)				1.34%(0.03+0.04)				1.84%(0.03+0.04)	1.36%(0.02+0.03)	3.64%(0.05+0.04)
ENSG00000225334	RP11-449J1.1	3.57%(0.02+0.04)			28.57%(0.12+0.14)				8.64%(0.06+0.09)	1.50%(0.01+0.09)	9.43%(0.06+0.21)	3.64%(0.03+0.10)		17.91%(0.08+0.12)
ENSG00000225396	RP11-69A21.2					3.05%(0.02+0.08)	1.12%(0.01+0.06)	2.53%(0.02+0.13)	3.91%(0.03+0.06)					1.34%(0.01+0.02)
ENSG00000225424	RP11-168C9.1													1.07%(0.01+0.05)
ENSG00000225493	AC092619.1	1.59%(0.02+0.10)					1.12%(0.01+0.02)				2.46%(0.03+0.08)	1.36%(0.01+0.04)	1.46%(0.02+0.06)
ENSG00000225497	RP11-180I22.2													1.07%(0.01+0.06)
ENSG00000225560	FAM197Y8	2.38%(0.02+0.11)				1.64%(0.03+0.31)	3.79%(0.05+0.33)	1.01%(0.02+0.20)		4.00%(0.01+0.06)	2.05%(0.02+0.21)	4.55%(0.08+0.59)
ENSG00000225561	RP11-412H9.2				1.30%(0.01+0.03)					1.00%(0.01+0.03)
ENSG00000225563	AC006076.1							1.01%(0.01+0.02)
ENSG00000225582	AC011193.1								3.29%(0.02+0.07)
ENSG00000225605	RP11-550H2.1				1.30%(0.01+0.03)		4.46%(0.03+0.07)	1.01%(0.00+0.03)
ENSG00000225612	AC099552.2									7.00%(0.04+0.10)
ENSG00000225620	RP11-569A11.2	1.19%(0.01+0.02)			4.55%(0.02+0.04)				1.65%(0.02+0.05)		5.94%(0.03+0.06)	1.36%(0.01+0.05)	1.46%(0.01+0.03)
ENSG00000225626	C9orf135-AS1				1.95%(0.01+0.03)				1.23%(0.01+0.09)
ENSG00000225640	RP5-1022P6.4						1.79%(0.01+0.03)	1.52%(0.01+0.06)
ENSG00000225684	FAM225B	61.90%(0.32+0.37)	98.33%(0.89+0.50)	66.33%(0.30+0.28)	89.61%(0.88+0.71)	85.92%(0.46+0.33)	87.28%(0.42+0.32)	59.60%(0.29+0.31)	88.27%(0.57+0.51)	19.00%(0.10+0.17)	92.83%(0.58+0.38)	88.64%(0.51+0.38)	33.98%(0.13+0.17)	71.93%(0.25+0.17)	49.50%(0.19+0.16)
ENSG00000225703	AC005522.7	2.38%(0.03+0.04)	1.43%(0.02+0.03)	2.04%(0.03+0.04)		1.41%(0.02+0.04)	3.12%(0.03+0.04)	1.52%(0.02+0.04)			6.97%(0.04+0.06)	8.18%(0.04+0.06)	16.26%(0.07+0.07)	1.07%(0.02+0.06)
ENSG00000225718	RP11-3P22.2							1.52%(0.01+0.03)		1.00%(0.00+0.03)
ENSG00000225738	NRG3-AS1						1.12%(0.02+0.14)
ENSG00000225744	AC017002.4	2.38%(0.02+0.04)			1.30%(0.02+0.03)			1.01%(0.02+0.03)		4.50%(0.03+0.07)	1.23%(0.02+0.03)	2.73%(0.02+0.04)	1.70%(0.03+0.06)
ENSG00000225767	RP5-850O15.3			1.02%(0.02+0.03)	3.25%(0.02+0.04)								1.70%(0.03+0.04)
ENSG00000225785	RP4-583K8.1	6.75%(0.03+0.07)		1.02%(0.01+0.03)	1.30%(0.01+0.04)	1.41%(0.01+0.04)				5.00%(0.02+0.05)		10.00%(0.05+0.14)	1.46%(0.01+0.06)
ENSG00000225836	RP11-80H5.6				1.30%(0.01+0.03)		1.79%(0.03+0.04)	3.54%(0.03+0.04)	1.23%(0.03+0.03)	1.50%(0.02+0.03)
ENSG00000225850	RP11-452K12.4	13.10%(0.06+0.10)	17.20%(0.07+0.08)	22.45%(0.08+0.09)	39.61%(0.13+0.12)	7.28%(0.04+0.07)	26.79%(0.10+0.10)	18.69%(0.08+0.09)	41.36%(0.13+0.09)	48.50%(0.18+0.18)	21.72%(0.09+0.11)	18.64%(0.07+0.09)	51.70%(0.18+0.15)	32.89%(0.11+0.10)	49.90%(0.18+0.16)
ENSG00000225873	LINC00694	25.40%(0.10+0.13)	9.56%(0.05+0.07)	22.96%(0.16+0.34)	38.96%(0.15+0.15)	19.01%(0.08+0.11)	59.15%(0.22+0.18)	40.91%(0.16+0.17)	29.22%(0.11+0.10)	82.00%(0.78+0.73)	59.02%(0.32+0.40)	35.91%(0.13+0.13)	7.04%(0.05+0.06)	36.90%(0.16+0.19)	13.28%(0.07+0.07)
ENSG00000225879	RP3-495K2.3						5.13%(0.02+0.09)
ENSG00000225884	AC098872.3	1.19%(0.01+0.02)		1.02%(0.00+0.02)		1.41%(0.01+0.03)
ENSG00000225929	AC000036.4	1.98%(0.01+0.07)					4.02%(0.04+0.05)			1.00%(0.01+0.02)	5.74%(0.05+0.18)	1.82%(0.01+0.04)
ENSG00000225945	RP3-441A12.1	23.81%(0.10+0.10)	27.72%(0.11+0.10)	16.84%(0.08+0.07)	79.22%(0.40+0.34)	7.04%(0.06+0.05)	29.02%(0.10+0.09)	60.10%(0.20+0.15)	95.68%(0.50+0.22)	10.00%(0.05+0.06)	21.52%(0.09+0.09)	27.27%(0.11+0.10)	62.86%(0.25+0.24)	24.06%(0.10+0.08)	49.70%(0.18+0.15)
ENSG00000225979	AC010746.3						1.34%(0.01+0.03)	2.02%(0.02+0.05)					3.64%(0.03+0.04)
ENSG00000225981	AC102953.4	14.68%(0.06+0.07)	3.82%(0.04+0.05)	7.65%(0.05+0.05)	40.26%(0.18+0.22)	6.81%(0.05+0.06)	26.34%(0.10+0.09)	43.94%(0.14+0.12)	21.60%(0.10+0.09)	38.50%(0.15+0.15)	20.08%(0.09+0.10)	11.36%(0.06+0.06)	5.34%(0.04+0.05)	12.03%(0.06+0.06)	4.63%(0.05+0.05)
ENSG00000226037	LINC01040				3.25%(0.02+0.06)				2.06%(0.01+0.03)		1.02%(0.02+0.17)
ENSG00000226079	RP3-399L15.2	1.19%(0.01+0.03)
ENSG00000226088	RP11-180O5.2	5.56%(0.05+0.09)	14.81%(0.07+0.06)	9.69%(0.07+0.16)	27.92%(0.10+0.10)	3.29%(0.03+0.06)	12.95%(0.07+0.08)	14.14%(0.07+0.10)	16.67%(0.08+0.06)	6.50%(0.05+0.21)	30.33%(0.12+0.16)	7.27%(0.05+0.06)	10.44%(0.07+0.06)	5.35%(0.05+0.05)	20.12%(0.09+0.07)
ENSG00000226097	AC099342.1	20.63%(0.13+0.30)									1.23%(0.02+0.04)
ENSG00000226149	RP1-69D17.4	15.08%(0.08+0.09)		2.55%(0.03+0.04)	49.35%(0.16+0.13)		14.06%(0.08+0.10)	21.72%(0.09+0.08)	8.85%(0.05+0.06)	1.00%(0.02+0.05)	11.89%(0.07+0.07)	2.27%(0.04+0.04)	1.21%(0.03+0.03)		6.04%(0.06+0.05)
ENSG00000226203	RP4-760C5.5												8.01%(0.05+0.11)
ENSG00000226249	RP11-307P5.2							1.52%(0.01+0.03)
ENSG00000226250	LINC00408					1.41%(0.01+0.07)		3.03%(0.03+0.17)			1.02%(0.01+0.07)	3.18%(0.03+0.20)
ENSG00000226258	GRM7-AS3						4.69%(0.03+0.09)
ENSG00000226263	ISM1-AS1	4.76%(0.04+0.05)	3.23%(0.04+0.04)	1.02%(0.02+0.03)			7.59%(0.06+0.10)	5.56%(0.04+0.07)		4.50%(0.03+0.07)	5.33%(0.04+0.06)	1.82%(0.03+0.03)	5.34%(0.04+0.05)	3.74%(0.04+0.05)	3.82%(0.04+0.05)
ENSG00000226272	ARHGAP26-AS1	1.98%(0.01+0.03)	4.06%(0.03+0.10)	17.35%(0.08+0.16)		4.46%(0.03+0.06)	8.71%(0.06+0.08)	2.53%(0.02+0.04)			10.04%(0.05+0.09)	1.82%(0.02+0.04)	48.54%(0.25+0.34)	2.41%(0.03+0.06)
ENSG00000226287	TMEM191A	100.00%(1.06+0.54)	99.76%(0.73+0.34)	100.00%(1.08+0.49)	72.08%(0.23+0.16)	99.77%(0.87+0.42)	98.21%(0.63+0.28)	98.99%(0.76+0.34)	52.67%(0.23+0.27)	94.00%(0.85+0.59)	98.98%(0.92+0.48)	100.00%(1.00+0.54)	99.03%(0.76+0.40)	99.47%(1.06+0.42)	99.40%(0.79+0.30)
ENSG00000226317	LINC00351	1.19%(0.01+0.05)	1.43%(0.01+0.11)							5.00%(0.02+0.09)	1.64%(0.01+0.09)	1.82%(0.01+0.06)
ENSG00000226320	AC018359.1	1.59%(0.01+0.03)	5.97%(0.04+0.18)	2.55%(0.01+0.04)							2.25%(0.01+0.04)	1.36%(0.01+0.04)
ENSG00000226367	ST7-AS2				35.71%(0.18+0.27)			1.01%(0.01+0.02)	22.63%(0.14+0.31)		1.02%(0.03+0.20)			1.07%(0.02+0.09)	1.41%(0.02+0.03)
ENSG00000226370	LINC00375											1.36%(0.01+0.04)
ENSG00000226374	RP13-614K11.2	1.98%(0.03+0.20)		1.53%(0.02+0.16)	1.95%(0.03+0.21)	1.64%(0.02+0.10)			2.88%(0.02+0.04)		8.81%(0.07+0.32)	3.18%(0.04+0.25)		11.50%(0.06+0.10)
ENSG00000226387	SORCS3-AS1							1.01%(0.01+0.03)
ENSG00000226390	RP11-358D14.2				21.43%(0.08+0.11)				30.86%(0.11+0.10)
ENSG00000226398	AC013480.2		8.48%(0.04+0.10)		1.30%(0.01+0.03)		1.12%(0.01+0.02)	1.52%(0.01+0.07)			1.84%(0.02+0.04)		3.64%(0.02+0.05)	1.87%(0.02+0.04)
ENSG00000226423	AC093642.4	1.19%(0.02+0.04)	11.59%(0.06+0.11)	1.53%(0.02+0.03)		2.35%(0.02+0.04)	3.57%(0.03+0.05)			1.00%(0.01+0.05)	6.15%(0.04+0.05)	1.82%(0.03+0.07)			1.41%(0.01+0.03)
ENSG00000226454	RP3-462C17.1	1.98%(0.01+0.04)					2.23%(0.02+0.04)			9.50%(0.05+0.11)
ENSG00000226465	RP13-401N8.1	93.25%(1.42+0.91)	93.31%(1.10+0.74)	88.78%(1.01+0.81)	94.81%(0.49+0.35)	73.24%(0.65+0.65)	95.76%(0.78+0.51)	89.39%(1.14+0.72)	92.59%(0.40+0.24)	84.50%(0.80+0.66)	90.37%(1.05+0.77)	86.36%(0.94+0.86)	94.42%(1.52+0.91)	96.26%(1.50+0.71)	89.74%(0.84+0.60)
ENSG00000226488	AC021021.2				1.30%(0.01+0.03)	1.41%(0.02+0.03)					1.64%(0.02+0.04)			1.34%(0.01+0.06)
ENSG00000226497	RP11-406O16.1				27.92%(0.10+0.12)			1.01%(0.01+0.03)	9.67%(0.05+0.08)						1.81%(0.02+0.03)
ENSG00000226527	AP000289.6				9.09%(0.07+0.18)		12.28%(0.05+0.10)	3.03%(0.02+0.04)	22.02%(0.09+0.08)
ENSG00000226533	BTBD9-AS1	3.57%(0.03+0.06)	1.67%(0.03+0.09)	1.53%(0.02+0.03)	1.95%(0.02+0.03)		2.01%(0.03+0.04)				8.61%(0.05+0.07)		41.75%(0.15+0.14)
ENSG00000226567	LINC00606				61.69%(0.29+0.28)				54.94%(0.24+0.26)
ENSG00000226574	SPANXA2-OT1		5.62%(0.04+0.06)		1.30%(0.04+0.04)					3.00%(0.02+0.09)	5.74%(0.03+0.07)	1.36%(0.02+0.05)	2.91%(0.04+0.08)		18.51%(0.08+0.07)
ENSG00000226581	RP11-340I6.8	3.97%(0.03+0.06)	9.32%(0.06+0.09)	1.53%(0.02+0.04)	20.78%(0.11+0.22)	1.41%(0.02+0.03)	28.35%(0.11+0.11)	55.05%(0.23+0.22)	65.43%(0.26+0.22)	5.50%(0.04+0.05)	10.04%(0.06+0.07)	4.55%(0.04+0.08)	5.34%(0.04+0.05)	8.82%(0.06+0.06)	20.32%(0.09+0.07)
ENSG00000226664	RP4-745E8.2	5.95%(0.03+0.17)	1.19%(0.01+0.03)		1.95%(0.01+0.04)	1.88%(0.01+0.04)	2.01%(0.01+0.05)	1.52%(0.01+0.05)		1.00%(0.01+0.03)	4.51%(0.03+0.13)	1.36%(0.01+0.03)			7.44%(0.03+0.08)
ENSG00000226694	RP11-69C17.2							1.01%(0.00+0.03)
ENSG00000226715	RP11-411H5.1												9.47%(0.05+0.10)
ENSG00000226741	CTA-929C8.6						4.02%(0.04+0.17)
ENSG00000226792	LINC00371	1.98%(0.01+0.03)				1.41%(0.01+0.03)			1.65%(0.02+0.03)			2.27%(0.02+0.10)
ENSG00000226797	AC015923.1	1.19%(0.02+0.03)	2.39%(0.03+0.04)				1.12%(0.02+0.03)	1.01%(0.01+0.03)			1.43%(0.03+0.14)
ENSG00000226813	AC114813.1									1.50%(0.01+0.04)
ENSG00000226825	RP11-363D24.1		1.19%(0.02+0.04)	1.02%(0.02+0.03)		1.41%(0.02+0.03)				6.50%(0.04+0.10)	2.87%(0.02+0.07)	4.09%(0.03+0.05)		96.79%(0.80+0.46)
ENSG00000226829	RP5-945F2.3													42.78%(0.17+0.21)
ENSG00000226835	RP11-148B18.3	11.90%(0.12+0.40)	68.82%(0.66+0.74)	4.59%(0.03+0.10)	46.75%(0.18+0.19)	1.17%(0.02+0.04)	51.56%(0.19+0.20)	94.95%(0.69+0.44)	4.73%(0.04+0.08)	16.50%(0.08+0.17)	11.27%(0.07+0.22)	5.45%(0.03+0.10)	30.83%(0.13+0.18)	33.96%(0.14+0.18)	18.51%(0.09+0.19)
ENSG00000226846	LINC00348	9.92%(0.08+0.31)	2.99%(0.02+0.08)	1.02%(0.01+0.03)	3.90%(0.02+0.10)	1.17%(0.01+0.04)				31.50%(0.31+0.63)	5.33%(0.03+0.12)	9.55%(0.06+0.21)	4.85%(0.03+0.15)		1.21%(0.01+0.10)
ENSG00000226853	AC010894.3	98.02%(0.65+0.32)	98.92%(0.66+0.33)	95.92%(0.67+0.37)	100.00%(1.00+0.36)	93.66%(0.46+0.31)	100.00%(0.74+0.35)	100.00%(1.02+0.42)	100.00%(0.86+0.30)	100.00%(1.23+0.51)	96.93%(0.59+0.38)	100.00%(0.90+0.43)	100.00%(1.05+0.48)	99.73%(0.80+0.32)	99.80%(0.72+0.31)
ENSG00000226856	AC093901.1	60.32%(0.28+0.35)	44.56%(0.20+0.24)	61.73%(0.28+0.32)	72.73%(0.34+0.35)	30.52%(0.16+0.25)	40.85%(0.17+0.19)	69.70%(0.27+0.26)	36.01%(0.16+0.22)	64.50%(0.25+0.27)	52.87%(0.22+0.23)	64.09%(0.28+0.36)	47.33%(0.21+0.28)	85.03%(0.39+0.29)	9.66%(0.08+0.11)
ENSG00000226903	LINC00354				8.44%(0.05+0.12)				2.67%(0.02+0.07)
ENSG00000226919	RP11-80B9.1									1.50%(0.01+0.05)
ENSG00000226921	LINC00454											1.36%(0.01+0.04)	1.46%(0.02+0.04)
ENSG00000226956	AP000432.2				1.30%(0.01+0.04)								75.73%(1.16+1.53)
ENSG00000226969	RP11-547D24.3	1.98%(0.03+0.05)	3.58%(0.03+0.05)	3.57%(0.02+0.04)				2.02%(0.03+0.05)		3.00%(0.03+0.05)	6.56%(0.04+0.10)	3.18%(0.03+0.04)	18.93%(0.08+0.11)	14.44%(0.08+0.13)	12.27%(0.07+0.12)
ENSG00000227006	RP5-956O18.2	5.56%(0.05+0.05)	22.82%(0.09+0.08)	12.76%(0.07+0.09)	28.57%(0.11+0.09)	5.16%(0.05+0.05)	22.32%(0.10+0.11)	4.55%(0.04+0.04)	20.78%(0.10+0.08)	5.00%(0.04+0.05)	34.43%(0.12+0.10)	10.91%(0.07+0.11)	13.83%(0.07+0.06)	3.48%(0.04+0.05)	2.82%(0.04+0.04)
ENSG00000227012	RP1-97J1.2	29.37%(0.12+0.21)	1.19%(0.01+0.13)	11.73%(0.05+0.13)		15.96%(0.07+0.15)				7.00%(0.02+0.08)	10.86%(0.06+0.19)	47.27%(0.24+0.33)	10.68%(0.06+0.20)
ENSG00000227021	AC007557.3											1.36%(0.01+0.03)
ENSG00000227098	AC073636.1	1.19%(0.01+0.05)	4.30%(0.04+0.15)	1.53%(0.02+0.03)	2.60%(0.02+0.04)		48.66%(0.17+0.18)		36.42%(0.14+0.16)			3.18%(0.02+0.09)		1.87%(0.03+0.04)
ENSG00000227143	RP11-159H3.2											1.36%(0.01+0.04)
ENSG00000227148	RP11-196D18.1							2.02%(0.01+0.03)					5.58%(0.05+0.25)
ENSG00000227172	AC011290.4	1.19%(0.02+0.03)	1.43%(0.02+0.03)		44.16%(0.13+0.10)		1.56%(0.02+0.03)	4.04%(0.04+0.05)	34.57%(0.12+0.08)	2.00%(0.02+0.04)	1.02%(0.02+0.03)	3.18%(0.03+0.04)	7.28%(0.05+0.05)	3.48%(0.04+0.04)	2.62%(0.02+0.04)
ENSG00000227200	RP11-121A14.3	2.38%(0.02+0.03)	7.89%(0.05+0.06)	4.08%(0.03+0.05)	22.73%(0.08+0.09)		44.87%(0.17+0.20)	10.10%(0.05+0.07)	2.47%(0.03+0.04)	1.00%(0.02+0.04)	19.47%(0.08+0.09)		44.42%(0.16+0.15)	5.61%(0.04+0.07)
ENSG00000227206	XXbac-BCX196D17.5				4.55%(0.02+0.06)				1.65%(0.01+0.14)				2.91%(0.02+0.08)	1.34%(0.01+0.06)
ENSG00000227237	AL672294.1	3.57%(0.04+0.05)	6.09%(0.05+0.08)		2.60%(0.03+0.05)		1.56%(0.03+0.04)	2.53%(0.02+0.03)	3.29%(0.04+0.05)		2.87%(0.03+0.04)	4.09%(0.03+0.06)	10.68%(0.06+0.07)	4.55%(0.05+0.06)	4.23%(0.04+0.04)
ENSG00000227290	RP4-544H6.2				1.30%(0.03+0.04)			1.01%(0.01+0.02)	3.70%(0.04+0.04)
ENSG00000227301	RP11-384P7.5	2.38%(0.01+0.08)			1.30%(0.02+0.03)							1.36%(0.01+0.10)
ENSG00000227352	ARHGEF7-AS1	2.38%(0.01+0.04)			1.30%(0.02+0.04)		2.90%(0.03+0.05)	1.52%(0.01+0.03)	8.64%(0.05+0.06)	1.00%(0.01+0.02)		1.36%(0.01+0.04)		1.87%(0.02+0.04)
ENSG00000227365	AC008060.5				28.57%(0.13+0.24)				3.70%(0.02+0.10)			1.82%(0.01+0.05)
ENSG00000227373	RP11-160H22.5	21.83%(0.10+0.10)	6.09%(0.06+0.05)	34.69%(0.13+0.11)	9.09%(0.07+0.06)	42.96%(0.15+0.12)	4.02%(0.06+0.06)	6.06%(0.06+0.08)	4.94%(0.06+0.04)	23.00%(0.11+0.12)	9.43%(0.07+0.06)	21.82%(0.10+0.11)	10.92%(0.08+0.08)	1.60%(0.05+0.04)	2.62%(0.05+0.04)
ENSG00000227375	DLG1-AS1	68.25%(0.25+0.20)	51.37%(0.18+0.16)	77.04%(0.40+0.30)	2.60%(0.03+0.04)	69.95%(0.28+0.24)	8.93%(0.06+0.08)	85.35%(0.45+0.31)		12.50%(0.06+0.07)	34.63%(0.13+0.12)	71.82%(0.34+0.32)	18.93%(0.09+0.09)	70.59%(0.21+0.12)	86.32%(0.32+0.21)
ENSG00000227431	RP1-155G6.4	5.95%(0.04+0.05)	4.78%(0.04+0.05)	1.02%(0.03+0.04)	5.19%(0.04+0.05)	2.35%(0.03+0.04)	3.12%(0.03+0.05)	5.05%(0.05+0.08)		10.50%(0.05+0.06)	6.97%(0.05+0.06)	9.55%(0.06+0.06)	11.65%(0.07+0.06)	9.09%(0.06+0.08)	1.61%(0.03+0.04)
ENSG00000227466	RP11-397C12.1				1.95%(0.02+0.06)
ENSG00000227477	STK4-AS1	52.38%(0.19+0.24)	76.34%(0.24+0.20)	53.57%(0.18+0.12)	75.97%(0.21+0.12)	62.91%(0.19+0.12)	43.97%(0.14+0.08)	29.80%(0.12+0.07)	37.04%(0.13+0.06)	65.50%(0.20+0.13)	47.95%(0.16+0.11)	79.09%(0.28+0.19)	68.69%(0.22+0.14)	26.47%(0.12+0.06)	46.08%(0.15+0.08)
ENSG00000227517	AC003051.1									1.00%(0.01+0.03)					20.72%(0.10+0.15)
ENSG00000227683	RP11-445N18.5	13.49%(0.08+0.22)	10.16%(0.08+0.22)	9.69%(0.10+0.31)	12.34%(0.05+0.06)	23.47%(0.14+0.28)	8.48%(0.08+0.30)	3.03%(0.04+0.26)	2.26%(0.03+0.05)	6.50%(0.09+0.39)	8.40%(0.07+0.24)	26.36%(0.20+0.35)	25.24%(0.21+0.46)	17.91%(0.09+0.19)
ENSG00000227685	AC087499.10	22.22%(0.13+0.27)	3.70%(0.05+0.08)	17.35%(0.09+0.08)	18.83%(0.08+0.06)	80.99%(0.24+0.13)	3.57%(0.05+0.05)	28.79%(0.13+0.13)	34.57%(0.13+0.09)	16.00%(0.10+0.19)	26.64%(0.11+0.09)	12.27%(0.10+0.15)	8.50%(0.04+0.10)	10.16%(0.07+0.06)	19.32%(0.10+0.06)
ENSG00000227706	RP11-301G19.1			1.53%(0.01+0.05)	5.84%(0.05+0.05)		9.15%(0.07+0.35)	3.03%(0.04+0.28)		6.50%(0.06+0.30)			37.38%(0.33+0.65)		6.44%(0.04+0.13)
ENSG00000227713	AC116609.1							1.01%(0.01+0.03)							2.62%(0.02+0.06)
ENSG00000227748	RP11-497D6.3	3.17%(0.02+0.05)		2.55%(0.02+0.08)		18.78%(0.10+0.23)	1.56%(0.02+0.04)	1.52%(0.02+0.08)		1.00%(0.01+0.04)		1.36%(0.01+0.03)		6.42%(0.04+0.07)
ENSG00000227824	AC122136.2					2.35%(0.01+0.05)
ENSG00000227857	RP4-533D7.5	72.62%(0.52+0.54)	87.22%(0.52+0.43)	71.94%(0.37+0.33)	35.06%(0.14+0.17)	31.69%(0.12+0.16)	8.26%(0.04+0.07)	42.42%(0.16+0.16)	17.49%(0.08+0.09)	48.00%(0.17+0.19)	62.50%(0.30+0.33)	59.09%(0.25+0.24)	62.38%(0.27+0.27)	92.78%(0.54+0.35)	26.56%(0.12+0.19)
ENSG00000227863	AC002383.2		8.96%(0.06+0.20)											1.60%(0.02+0.03)	2.82%(0.02+0.04)
ENSG00000227880	RP11-46E17.6		1.19%(0.01+0.03)		2.60%(0.01+0.04)				1.23%(0.01+0.03)			1.36%(0.01+0.02)
ENSG00000227911	RP11-141M1.1		1.91%(0.02+0.04)										8.01%(0.05+0.06)		1.21%(0.02+0.03)
ENSG00000227917	RP11-143M1.3	2.78%(0.03+0.06)	2.03%(0.01+0.04)	3.06%(0.03+0.05)	18.83%(0.09+0.10)	1.17%(0.01+0.08)		1.52%(0.01+0.03)	29.01%(0.12+0.15)	1.50%(0.02+0.08)	1.02%(0.02+0.03)	2.73%(0.02+0.05)		6.68%(0.05+0.19)
ENSG00000227925	RP11-191N8.2	23.41%(0.14+0.27)	42.65%(0.18+0.22)	9.18%(0.05+0.09)	2.60%(0.02+0.06)	19.48%(0.09+0.13)	9.15%(0.06+0.21)	3.54%(0.02+0.07)		6.00%(0.03+0.11)	75.82%(0.79+0.78)	29.09%(0.13+0.17)	47.33%(0.39+0.52)		11.67%(0.06+0.10)
ENSG00000227929	SRGAP3-AS3												26.94%(0.10+0.10)
ENSG00000227960	RP5-837I24.6	85.71%(0.34+0.22)	67.14%(0.20+0.11)	86.73%(0.34+0.18)		87.79%(0.30+0.17)	67.19%(0.19+0.12)	63.13%(0.18+0.09)	51.85%(0.15+0.08)	62.50%(0.20+0.17)	86.07%(0.29+0.19)	89.55%(0.36+0.21)		91.44%(0.26+0.11)	73.04%(0.21+0.11)
ENSG00000228021	RP11-383C5.3	80.16%(0.29+0.19)	98.92%(0.60+0.28)	89.29%(0.40+0.23)	96.75%(0.36+0.14)	44.84%(0.16+0.12)	95.76%(0.34+0.16)	93.43%(0.33+0.14)	99.79%(0.54+0.17)	69.50%(0.23+0.15)	93.24%(0.42+0.24)	80.91%(0.30+0.19)	92.72%(0.34+0.17)	99.73%(0.67+0.21)	99.80%(0.47+0.17)
ENSG00000228072	RP11-255A11.2	1.59%(0.01+0.03)						1.01%(0.01+0.03)				1.36%(0.02+0.03)		1.87%(0.03+0.04)
ENSG00000228100	AC016912.3	19.44%(0.12+0.32)		1.02%(0.01+0.05)		7.04%(0.08+0.29)		1.01%(0.01+0.06)			1.02%(0.02+0.03)	4.55%(0.06+0.25)
ENSG00000228140	RP3-467K16.4	10.71%(0.07+0.08)		10.20%(0.06+0.08)	9.09%(0.06+0.06)		2.23%(0.04+0.03)	2.53%(0.03+0.03)	2.67%(0.04+0.04)		6.97%(0.05+0.06)	5.00%(0.05+0.06)	8.74%(0.05+0.06)	1.60%(0.03+0.03)	14.49%(0.08+0.07)
ENSG00000228141	AC105339.1				14.29%(0.08+0.07)				27.78%(0.11+0.07)
ENSG00000228142	RP11-180I4.2	1.59%(0.02+0.04)	5.97%(0.03+0.07)	1.53%(0.01+0.04)	1.30%(0.01+0.03)	1.64%(0.01+0.04)	1.34%(0.01+0.04)	1.52%(0.01+0.03)			11.27%(0.05+0.08)	3.64%(0.02+0.04)	15.53%(0.07+0.09)	4.28%(0.03+0.04)
ENSG00000228153	RP11-23I7.1		1.43%(0.02+0.03)		3.25%(0.02+0.07)				1.65%(0.02+0.04)				28.16%(0.11+0.13)
ENSG00000228159	AP001465.5		2.99%(0.02+0.06)
ENSG00000228189	RP13-60M5.2	2.78%(0.02+0.15)	1.08%(0.01+0.05)	1.53%(0.01+0.09)		19.25%(0.10+0.25)	3.79%(0.02+0.05)	3.03%(0.01+0.04)				9.09%(0.05+0.15)	13.83%(0.06+0.14)
ENSG00000228215	RP11-541F9.2	1.59%(0.01+0.09)							2.26%(0.02+0.06)	9.50%(0.08+0.28)
ENSG00000228280	RP11-367B6.2	13.49%(0.07+0.09)	2.75%(0.03+0.05)	7.14%(0.05+0.06)	6.49%(0.04+0.05)	6.34%(0.04+0.06)	16.96%(0.08+0.07)	9.09%(0.07+0.10)	1.03%(0.02+0.03)	18.50%(0.09+0.12)	17.62%(0.08+0.08)	20.91%(0.08+0.10)	33.25%(0.12+0.10)	40.64%(0.17+0.23)	13.28%(0.07+0.06)
ENSG00000228288	PCAT6	100.00%(2.47+0.90)	100.00%(2.20+0.82)	100.00%(1.83+0.81)	100.00%(1.48+0.60)	100.00%(1.90+0.84)	99.55%(1.22+0.65)	100.00%(2.06+0.67)	100.00%(1.70+0.48)	98.50%(1.14+0.61)	100.00%(1.97+0.76)	100.00%(2.18+0.79)	100.00%(2.16+0.82)	100.00%(2.51+0.57)	100.00%(1.56+0.40)
ENSG00000228290	RP11-132M7.3	2.38%(0.02+0.04)		8.16%(0.02+0.06)		1.41%(0.02+0.03)	1.34%(0.02+0.04)	1.52%(0.01+0.03)
ENSG00000228295	LINC00392	21.83%(0.20+0.68)	3.35%(0.05+0.35)	13.78%(0.33+1.11)		20.42%(0.41+1.16)				1.50%(0.03+0.26)	2.25%(0.05+0.36)	27.73%(0.56+1.26)
ENSG00000228309	GS1-204I12.1							1.01%(0.01+0.02)
ENSG00000228317	RP11-235C23.5	2.38%(0.03+0.04)	1.67%(0.03+0.04)	3.06%(0.03+0.05)	9.09%(0.05+0.06)		10.49%(0.06+0.07)	15.66%(0.07+0.07)	12.14%(0.07+0.06)	4.00%(0.04+0.05)	3.89%(0.03+0.04)	1.36%(0.03+0.04)	8.01%(0.05+0.06)	11.76%(0.06+0.08)	18.11%(0.09+0.07)
ENSG00000228334	AC024028.1	3.17%(0.01+0.04)											1.21%(0.01+0.03)
ENSG00000228338	RP5-845O24.8							1.01%(0.00+0.03)
ENSG00000228340	RP5-1043L13.1	14.68%(0.06+0.10)	13.02%(0.07+0.12)	11.22%(0.05+0.07)	5.84%(0.05+0.04)	18.54%(0.07+0.11)	11.83%(0.08+0.09)	20.71%(0.09+0.12)	1.44%(0.03+0.03)	16.00%(0.07+0.10)	53.89%(0.24+0.25)	26.36%(0.10+0.14)	20.15%(0.08+0.11)	9.36%(0.05+0.06)	53.52%(0.25+0.28)
ENSG00000228350	RP11-148G20.1	80.95%(0.33+0.24)	69.41%(0.26+0.20)	76.02%(0.32+0.27)	93.51%(0.45+0.25)	46.48%(0.16+0.14)	52.46%(0.18+0.17)	88.38%(0.40+0.23)	93.42%(0.42+0.23)	58.00%(0.26+0.24)	71.31%(0.25+0.18)	55.45%(0.18+0.15)	88.11%(0.40+0.23)	89.30%(0.41+0.27)	79.28%(0.26+0.14)
ENSG00000228358	AC113617.1	8.73%(0.05+0.20)	1.55%(0.02+0.04)	3.57%(0.02+0.10)	4.55%(0.03+0.09)		1.56%(0.01+0.05)	2.53%(0.01+0.05)	12.96%(0.06+0.12)		4.92%(0.03+0.10)		1.21%(0.01+0.03)
ENSG00000228361	RP11-503C24.3							2.02%(0.02+0.04)			1.23%(0.01+0.04)
ENSG00000228379	AC010891.2				1.30%(0.01+0.03)
ENSG00000228414	AC010733.4	1.59%(0.02+0.03)	1.08%(0.02+0.03)		15.58%(0.08+0.08)		1.12%(0.01+0.02)		52.47%(0.15+0.09)		2.87%(0.03+0.05)	2.27%(0.02+0.04)	12.62%(0.06+0.07)	1.07%(0.02+0.03)
ENSG00000228478	RP1-290I10.3		2.15%(0.02+0.04)					1.01%(0.01+0.03)				2.73%(0.01+0.04)	8.01%(0.05+0.09)
ENSG00000228482	RP5-859D4.3			1.02%(0.01+0.04)			5.13%(0.03+0.10)	2.02%(0.02+0.06)	1.85%(0.02+0.04)
ENSG00000228495	LINC01013	2.38%(0.03+0.07)	5.85%(0.05+0.06)	1.02%(0.02+0.02)	18.83%(0.09+0.09)	2.58%(0.03+0.04)	14.51%(0.08+0.13)	2.53%(0.02+0.06)	16.46%(0.08+0.08)	1.00%(0.02+0.03)	1.64%(0.03+0.04)	1.36%(0.02+0.03)			1.61%(0.02+0.03)
ENSG00000228503	RP11-347D21.2					2.35%(0.02+0.05)		1.01%(0.01+0.06)
ENSG00000228504	RP4-586O15.1													1.07%(0.01+0.04)	1.01%(0.00+0.04)
ENSG00000228566	RP11-170M17.1	16.27%(0.07+0.10)	3.23%(0.02+0.09)	2.55%(0.01+0.04)	6.49%(0.05+0.13)	1.88%(0.02+0.05)	2.68%(0.02+0.06)	9.60%(0.03+0.07)	5.97%(0.05+0.06)	1.50%(0.01+0.03)	2.25%(0.01+0.04)	14.09%(0.06+0.12)	5.58%(0.03+0.08)	87.70%(0.47+0.27)	2.01%(0.02+0.04)
ENSG00000228618	AC012462.3									1.00%(0.00+0.04)
ENSG00000228627	GS1-278J22.2						2.68%(0.02+0.04)
ENSG00000228636	RP5-1051H14.2	14.68%(0.10+0.26)		2.04%(0.01+0.04)		4.23%(0.02+0.10)	6.03%(0.03+0.07)	3.54%(0.02+0.09)		7.00%(0.04+0.17)	2.87%(0.01+0.06)	4.09%(0.02+0.06)	10.44%(0.05+0.14)
ENSG00000228701	TNKS2-AS1	86.11%(0.52+0.38)	72.28%(0.33+0.30)	91.84%(0.55+0.39)	99.35%(0.78+0.47)	68.08%(0.29+0.24)	69.64%(0.25+0.20)	80.30%(0.39+0.29)	99.79%(0.93+0.43)	64.00%(0.29+0.27)	79.92%(0.38+0.29)	83.64%(0.48+0.37)	89.81%(0.59+0.43)	90.64%(0.48+0.30)	91.95%(0.49+0.34)
ENSG00000228714	RP11-284G10.1	28.17%(0.36+0.69)	11.59%(0.09+0.29)	3.06%(0.03+0.22)						35.00%(0.46+0.73)	8.81%(0.08+0.32)	7.27%(0.07+0.28)	13.11%(0.14+0.43)	6.95%(0.05+0.22)
ENSG00000228718	RP11-145H9.3	1.19%(0.03+0.12)	3.58%(0.04+0.05)	1.53%(0.02+0.03)	28.57%(0.10+0.09)	1.17%(0.02+0.03)	48.21%(0.16+0.18)	1.52%(0.02+0.03)	3.50%(0.03+0.05)	1.50%(0.02+0.03)		2.73%(0.03+0.05)	1.46%(0.03+0.04)		1.01%(0.03+0.03)
ENSG00000228734	RP11-335E6.3		5.14%(0.04+0.06)	3.06%(0.02+0.04)							2.05%(0.01+0.04)	1.82%(0.02+0.05)	1.46%(0.01+0.03)
ENSG00000228735	GS1-18A18.2				9.09%(0.07+0.27)				3.50%(0.03+0.06)
ENSG00000228739	RP11-218I7.2	4.37%(0.03+0.13)	1.08%(0.01+0.08)	3.06%(0.04+0.26)	5.19%(0.02+0.06)	3.99%(0.03+0.07)		1.01%(0.01+0.02)			1.84%(0.01+0.04)	3.64%(0.03+0.05)
ENSG00000228750	RP11-242F24.1					1.17%(0.01+0.03)									5.84%(0.04+0.05)
ENSG00000228799	AC113607.2		1.67%(0.01+0.06)	2.55%(0.03+0.21)	1.95%(0.00+0.02)			3.54%(0.02+0.05)				1.82%(0.01+0.04)			3.62%(0.02+0.06)
ENSG00000228876	AC010745.2	3.97%(0.02+0.05)			1.30%(0.01+0.03)						1.02%(0.01+0.03)	3.18%(0.03+0.15)	3.40%(0.02+0.05)
ENSG00000228909	AC008281.1				5.19%(0.03+0.07)
ENSG00000228918	GS1-122H1.2	1.19%(0.01+0.03)	25.33%(0.12+0.20)	2.04%(0.02+0.03)						19.50%(0.09+0.13)	2.66%(0.02+0.04)	4.55%(0.03+0.05)
ENSG00000228933	RP11-268G12.1	7.94%(0.04+0.08)	2.03%(0.01+0.04)	2.04%(0.02+0.04)	5.84%(0.03+0.09)	3.76%(0.02+0.04)		3.03%(0.01+0.04)	14.40%(0.06+0.12)	5.00%(0.04+0.07)	1.64%(0.01+0.04)	5.91%(0.04+0.07)	6.80%(0.04+0.07)	3.74%(0.02+0.04)	1.81%(0.01+0.04)
ENSG00000228961	AP000282.3				18.18%(0.07+0.08)		2.90%(0.03+0.04)	1.01%(0.02+0.03)	56.79%(0.17+0.12)
ENSG00000229015	RP11-265D19.6				5.19%(0.03+0.06)		4.91%(0.03+0.07)	12.12%(0.06+0.13)	1.65%(0.02+0.04)	1.00%(0.01+0.04)	1.43%(0.01+0.03)	1.36%(0.01+0.04)
ENSG00000229017	RP11-439L18.3	21.83%(0.10+0.10)	13.86%(0.08+0.07)	8.67%(0.06+0.05)	9.74%(0.07+0.05)		26.79%(0.11+0.09)	11.62%(0.08+0.08)	14.20%(0.09+0.05)	35.50%(0.13+0.12)	8.81%(0.06+0.05)	2.73%(0.04+0.04)	7.52%(0.06+0.06)	21.12%(0.10+0.06)	13.68%(0.08+0.06)
ENSG00000229021	NBPF18P	5.56%(0.04+0.07)		3.57%(0.04+0.14)		6.57%(0.05+0.06)					2.87%(0.03+0.06)	3.64%(0.03+0.05)
ENSG00000229042	RP1-232N11.2		3.46%(0.02+0.05)									1.82%(0.01+0.04)
ENSG00000229084	LINC00226		3.23%(0.02+0.05)							1.50%(0.01+0.08)		2.27%(0.01+0.03)	1.70%(0.02+0.11)
ENSG00000229188	RP4-553F4.2							1.01%(0.00+0.03)		1.50%(0.02+0.26)
ENSG00000229191	RP11-168O16.1	1.19%(0.02+0.08)		1.02%(0.01+0.02)	49.35%(0.34+0.45)		1.34%(0.03+0.04)		88.68%(0.46+0.39)	1.50%(0.02+0.03)	2.87%(0.03+0.06)	2.73%(0.02+0.04)	8.50%(0.06+0.14)
ENSG00000229192	AC004870.3			1.02%(0.01+0.02)				3.03%(0.01+0.03)					2.43%(0.02+0.04)
ENSG00000229201	RP5-827O9.1											5.45%(0.02+0.10)	1.46%(0.01+0.03)
ENSG00000229205	LINC00200	6.75%(0.06+0.25)	2.03%(0.02+0.17)	2.04%(0.02+0.15)	1.30%(0.01+0.06)			1.52%(0.02+0.15)		10.00%(0.08+0.30)	4.10%(0.05+0.25)	2.73%(0.02+0.16)
ENSG00000229243	AC098973.1											1.82%(0.02+0.03)
ENSG00000229258	RP11-552D8.1							1.52%(0.01+0.02)
ENSG00000229282	RP1-40E16.2	2.38%(0.03+0.04)	4.54%(0.03+0.06)	5.10%(0.03+0.05)	7.14%(0.04+0.06)		23.44%(0.10+0.09)	30.30%(0.11+0.12)		11.00%(0.05+0.06)	23.57%(0.09+0.09)	3.64%(0.03+0.04)	1.94%(0.02+0.04)	2.67%(0.03+0.04)	6.24%(0.05+0.05)
ENSG00000229289	AP000431.2									4.50%(0.02+0.12)		1.36%(0.00+0.04)
ENSG00000229307	LINC00459				2.60%(0.02+0.04)		1.56%(0.01+0.04)	1.01%(0.00+0.03)	3.29%(0.03+0.07)
ENSG00000229315	MCHR2-AS1			1.02%(0.02+0.02)
ENSG00000229373	LINC00452	1.98%(0.02+0.08)		3.57%(0.02+0.06)	5.19%(0.04+0.05)		1.79%(0.02+0.04)		3.09%(0.04+0.04)	1.00%(0.01+0.02)	1.23%(0.01+0.03)	1.36%(0.01+0.03)	5.58%(0.05+0.07)
ENSG00000229434	AC017048.1							1.01%(0.00+0.02)
ENSG00000229452	AC005162.4						1.12%(0.01+0.03)	2.02%(0.02+0.04)
ENSG00000229454	RP11-202I11.2							1.01%(0.02+0.04)					1.94%(0.03+0.03)		1.41%(0.03+0.03)
ENSG00000229458	RP11-202D18.2						1.56%(0.02+0.18)
ENSG00000229466	RP11-56I23.1				1.95%(0.01+0.03)
ENSG00000229522	RP11-347D21.4		2.15%(0.01+0.04)	2.04%(0.01+0.04)		7.28%(0.04+0.11)	4.46%(0.02+0.06)					1.36%(0.01+0.03)
ENSG00000229528	RP5-1066H13.4	1.19%(0.01+0.03)	1.08%(0.01+0.03)	1.02%(0.02+0.04)									6.55%(0.04+0.06)
ENSG00000229531	RP1-102G20.5												13.59%(0.07+0.07)
ENSG00000229558	SACS-AS1				9.09%(0.07+0.07)			10.61%(0.06+0.07)	3.50%(0.05+0.04)	9.00%(0.11+0.47)		1.82%(0.03+0.23)
ENSG00000229563	RP11-245M24.1	1.59%(0.01+0.07)									2.05%(0.02+0.07)				4.63%(0.03+0.10)
ENSG00000229582	RP11-423C15.3				1.30%(0.03+0.03)										5.43%(0.04+0.05)
ENSG00000229583	RP1-172N19.1	3.97%(0.02+0.05)	4.54%(0.04+0.05)		38.96%(0.14+0.13)	1.64%(0.01+0.04)	7.37%(0.05+0.07)	26.77%(0.10+0.10)	68.52%(0.22+0.15)		18.24%(0.07+0.11)	1.82%(0.03+0.12)	3.40%(0.03+0.14)	29.41%(0.12+0.10)	19.11%(0.08+0.08)
ENSG00000229611	RP11-390F4.10	7.14%(0.04+0.08)	6.57%(0.04+0.06)	5.61%(0.04+0.05)	32.47%(0.12+0.14)	3.76%(0.02+0.05)	6.92%(0.04+0.06)	18.18%(0.08+0.09)	40.74%(0.13+0.10)	28.50%(0.11+0.14)	10.04%(0.05+0.08)	8.18%(0.04+0.07)	23.30%(0.10+0.12)	25.40%(0.10+0.11)	10.06%(0.06+0.08)
ENSG00000229613	RP11-555F9.2		2.39%(0.02+0.06)		3.90%(0.04+0.05)		1.79%(0.03+0.04)								2.41%(0.01+0.06)
ENSG00000229618	AC011288.2	36.90%(0.24+0.41)	1.31%(0.01+0.05)	32.14%(0.16+0.28)	5.84%(0.05+0.15)	80.52%(0.56+0.45)		2.53%(0.02+0.10)	18.31%(0.09+0.17)	3.50%(0.02+0.08)	4.51%(0.03+0.09)	68.64%(0.53+0.54)	2.67%(0.03+0.08)
ENSG00000229688	ISPD-AS1											1.36%(0.04+0.19)
ENSG00000229697	RP11-374M1.3				2.60%(0.03+0.04)				1.44%(0.03+0.03)				3.64%(0.03+0.09)
ENSG00000229703	XX-CR54.1	9.92%(0.13+0.46)	5.50%(0.05+0.27)	1.02%(0.04+0.41)			2.68%(0.03+0.16)	4.55%(0.05+0.25)		20.50%(0.21+0.54)	8.40%(0.10+0.37)	10.91%(0.09+0.34)	5.83%(0.05+0.22)	4.55%(0.05+0.21)
ENSG00000229727	AC013460.1		3.58%(0.03+0.04)		5.84%(0.04+0.05)				3.50%(0.04+0.04)	1.00%(0.01+0.02)		1.82%(0.01+0.03)			13.08%(0.07+0.06)
ENSG00000229766	RP5-971N18.3				7.14%(0.06+0.07)				5.35%(0.06+0.05)
ENSG00000229796	RP5-1077H22.1						17.41%(0.06+0.10)	2.02%(0.01+0.03)
ENSG00000229846	RP11-141A19.1	1.98%(0.01+0.04)								1.50%(0.01+0.02)	3.07%(0.02+0.06)
ENSG00000229869	RP11-363N22.2	16.67%(0.07+0.08)	12.07%(0.07+0.09)	7.65%(0.05+0.06)	5.84%(0.05+0.05)	2.82%(0.04+0.05)	6.70%(0.05+0.06)	11.11%(0.07+0.07)	24.28%(0.10+0.08)	6.50%(0.05+0.06)	17.83%(0.08+0.09)	11.36%(0.06+0.09)	30.34%(0.12+0.12)	19.52%(0.09+0.09)	5.63%(0.04+0.06)
ENSG00000229967	RP11-366F6.2	35.71%(0.44+0.74)	5.50%(0.05+0.25)	16.84%(0.17+0.51)		27.93%(0.23+0.45)	1.34%(0.01+0.13)	1.01%(0.00+0.02)		2.00%(0.02+0.16)	7.99%(0.09+0.37)	56.82%(0.69+0.81)	33.01%(0.29+0.50)
ENSG00000229999	RP5-1042K10.10						1.12%(0.02+0.03)	1.01%(0.02+0.05)			1.02%(0.02+0.03)		1.21%(0.03+0.03)
ENSG00000230010	RP4-568F9.6									2.00%(0.02+0.11)	1.02%(0.01+0.04)	2.27%(0.02+0.06)	6.07%(0.03+0.09)
ENSG00000230013	RP11-217B7.3	8.33%(0.06+0.06)	3.11%(0.03+0.05)	5.10%(0.04+0.06)	29.22%(0.14+0.24)	18.54%(0.08+0.08)	4.24%(0.04+0.06)	2.02%(0.03+0.04)	15.64%(0.09+0.16)	1.50%(0.02+0.04)	7.17%(0.04+0.06)	12.27%(0.06+0.07)	12.38%(0.07+0.07)	2.94%(0.03+0.06)	22.94%(0.09+0.08)
ENSG00000230015	RP11-80B9.4				3.25%(0.03+0.05)		4.24%(0.02+0.09)		2.47%(0.03+0.04)	1.00%(0.00+0.02)	1.23%(0.01+0.03)
ENSG00000230033	RP5-1121A15.3	17.46%(0.08+0.16)	14.22%(0.10+0.29)	42.35%(0.23+0.35)		24.41%(0.11+0.19)		7.58%(0.03+0.07)		1.00%(0.01+0.09)	9.63%(0.06+0.17)	17.27%(0.08+0.16)	43.93%(0.21+0.28)		1.01%(0.01+0.03)
ENSG00000230054	RP11-402G3.5	1.19%(0.03+0.03)	16.73%(0.08+0.07)		2.60%(0.04+0.04)	2.58%(0.03+0.05)	2.01%(0.03+0.07)	2.53%(0.03+0.05)	4.73%(0.06+0.05)	1.00%(0.01+0.03)	3.07%(0.04+0.04)	4.55%(0.04+0.05)		47.86%(0.15+0.09)
ENSG00000230065	AC010974.3	3.97%(0.02+0.05)		2.04%(0.01+0.03)	2.60%(0.03+0.05)			1.52%(0.01+0.03)	1.23%(0.02+0.04)	1.00%(0.01+0.04)	7.17%(0.04+0.09)	1.36%(0.01+0.09)	13.83%(0.06+0.09)
ENSG00000230090	AC108025.2		2.15%(0.02+0.04)		22.73%(0.09+0.12)				7.41%(0.04+0.06)		1.23%(0.01+0.03)	1.82%(0.02+0.04)	10.68%(0.05+0.09)
ENSG00000230102	RP11-407B7.1	5.16%(0.08+0.34)	16.13%(0.08+0.08)	6.63%(0.05+0.06)	16.88%(0.08+0.09)	4.23%(0.04+0.11)	7.81%(0.05+0.07)	5.05%(0.05+0.05)	4.94%(0.04+0.06)	64.50%(0.27+0.25)	6.56%(0.05+0.07)	8.18%(0.06+0.11)	23.54%(0.11+0.09)	8.29%(0.07+0.05)	29.38%(0.12+0.12)
ENSG00000230131	RP11-282I1.1	5.56%(0.03+0.07)	3.58%(0.03+0.05)	4.08%(0.02+0.06)	8.44%(0.05+0.07)	1.17%(0.01+0.04)	9.15%(0.06+0.09)	5.56%(0.04+0.05)	3.09%(0.03+0.04)	4.00%(0.03+0.07)	1.23%(0.01+0.04)	3.18%(0.02+0.05)	3.40%(0.02+0.05)	1.87%(0.02+0.07)
ENSG00000230140	AC016738.3	2.78%(0.03+0.04)		1.02%(0.02+0.03)	1.95%(0.02+0.03)		2.90%(0.03+0.04)	2.53%(0.03+0.05)			3.69%(0.03+0.05)		4.37%(0.04+0.05)	2.14%(0.03+0.04)
ENSG00000230159	RP11-232D9.3	6.75%(0.06+0.26)	1.67%(0.02+0.18)	3.06%(0.05+0.37)		2.35%(0.03+0.32)		1.52%(0.02+0.19)		6.50%(0.06+0.30)	2.46%(0.03+0.24)	4.09%(0.04+0.23)	1.70%(0.01+0.13)
ENSG00000230190	AC005518.2											1.36%(0.01+0.04)		20.86%(0.08+0.11)
ENSG00000230226	RP4-697K14.3				1.30%(0.02+0.03)		3.35%(0.02+0.05)	1.52%(0.01+0.10)
ENSG00000230250	RP11-90C4.2														1.81%(0.01+0.04)
ENSG00000230303	RP11-213G2.2	14.68%(0.08+0.06)	56.27%(0.17+0.11)	25.00%(0.11+0.09)	20.78%(0.10+0.09)	11.27%(0.07+0.05)	44.64%(0.14+0.10)	57.07%(0.17+0.12)	84.16%(0.26+0.13)	1.50%(0.04+0.04)	38.32%(0.13+0.09)	24.09%(0.10+0.07)	36.89%(0.13+0.09)	48.13%(0.14+0.08)	86.92%(0.28+0.13)
ENSG00000230314	ELOVL2-AS1		48.98%(0.31+0.41)		79.87%(0.56+0.42)		2.46%(0.02+0.04)		79.84%(0.45+0.34)	60.00%(0.30+0.30)		7.27%(0.04+0.07)		35.03%(0.14+0.14)
ENSG00000230365	RP11-23D5.1									3.00%(0.01+0.06)
ENSG00000230372	RP3-425P12.2										1.43%(0.01+0.03)
ENSG00000230400	RP11-359G22.2	2.38%(0.02+0.04)				2.11%(0.02+0.05)	9.38%(0.07+0.08)				2.05%(0.03+0.06)				27.97%(0.14+0.20)
ENSG00000230402	RP11-84O12.4				22.08%(0.09+0.10)		15.85%(0.07+0.08)	6.57%(0.04+0.05)	15.43%(0.07+0.10)
ENSG00000230403	LINC01066								1.44%(0.02+0.03)
ENSG00000230408	AC007163.6		7.41%(0.04+0.06)					1.52%(0.02+0.05)		3.00%(0.03+0.07)	1.84%(0.02+0.04)
ENSG00000230516	RP11-555J4.3										11.07%(0.05+0.14)
ENSG00000230533	RP11-95M15.1	11.90%(0.09+0.28)	23.54%(0.17+0.40)	40.82%(0.27+0.44)	1.30%(0.00+0.03)	65.49%(0.47+0.55)				53.00%(0.37+0.53)	26.23%(0.18+0.37)	63.64%(0.45+0.64)	1.21%(0.01+0.03)	24.87%(0.11+0.17)
ENSG00000230534	RP11-297A16.2	3.57%(0.04+0.04)	3.94%(0.04+0.05)	1.53%(0.04+0.05)		1.17%(0.02+0.03)	2.90%(0.04+0.05)	7.58%(0.05+0.06)		2.00%(0.03+0.05)	5.33%(0.04+0.05)	4.09%(0.04+0.05)	5.10%(0.05+0.06)	4.01%(0.05+0.12)
ENSG00000230550	RP11-74C13.3	4.37%(0.03+0.05)	35.01%(0.12+0.14)	1.53%(0.02+0.04)	18.18%(0.10+0.19)	2.11%(0.02+0.04)	21.88%(0.10+0.14)	8.59%(0.04+0.07)	9.67%(0.06+0.14)	36.00%(0.15+0.22)	6.35%(0.04+0.06)	5.00%(0.04+0.06)	8.98%(0.06+0.18)	2.41%(0.02+0.04)	13.68%(0.06+0.07)
ENSG00000230561	CTC-228N24.1	86.51%(0.29+0.16)	86.86%(0.27+0.21)	67.86%(0.19+0.10)	98.05%(0.31+0.11)	59.62%(0.17+0.09)	90.40%(0.25+0.14)	80.81%(0.22+0.10)	90.33%(0.23+0.07)	38.50%(0.15+0.15)	80.53%(0.25+0.15)	70.91%(0.21+0.13)	76.21%(0.25+0.14)	90.11%(0.25+0.10)	96.98%(0.28+0.10)
ENSG00000230563	RP5-828H9.1	11.11%(0.07+0.10)	45.64%(0.18+0.18)	4.59%(0.03+0.05)	69.48%(0.23+0.14)	7.04%(0.05+0.05)	29.69%(0.12+0.10)	48.48%(0.18+0.17)	51.65%(0.20+0.19)	17.50%(0.07+0.10)	68.03%(0.24+0.18)	24.55%(0.10+0.11)	22.33%(0.10+0.15)	9.36%(0.06+0.06)	38.63%(0.13+0.09)
ENSG00000230641	USP12-AS2	21.83%(0.09+0.13)	26.52%(0.11+0.13)	21.94%(0.08+0.10)	89.61%(0.64+0.45)	14.79%(0.07+0.10)	31.70%(0.13+0.17)	71.21%(0.32+0.29)	97.12%(0.52+0.27)	55.50%(0.25+0.30)	30.12%(0.12+0.15)	27.27%(0.11+0.17)	73.30%(0.36+0.34)	12.83%(0.06+0.09)	5.84%(0.04+0.06)
ENSG00000230663	FAM224B	42.06%(0.35+0.53)			9.74%(0.04+0.07)	21.60%(0.11+0.24)	17.63%(0.13+0.32)	10.61%(0.12+0.34)	7.41%(0.04+0.08)	19.50%(0.12+0.28)	24.80%(0.22+0.47)	31.36%(0.29+0.58)		64.71%(0.51+0.53)	9.46%(0.10+0.34)
ENSG00000230668	XXyac-YR29IB3.1	1.19%(0.00+0.02)	1.79%(0.02+0.18)	1.53%(0.01+0.09)	3.25%(0.02+0.08)	9.62%(0.06+0.21)			1.03%(0.01+0.03)	2.00%(0.02+0.13)	1.02%(0.01+0.03)	9.55%(0.07+0.27)	5.83%(0.03+0.10)		6.64%(0.03+0.11)
ENSG00000230690	AC013402.5				4.55%(0.04+0.06)				2.06%(0.02+0.04)
ENSG00000230704	RP1-117P20.3	7.94%(0.09+0.35)								23.00%(0.14+0.43)	3.48%(0.02+0.09)	1.36%(0.01+0.04)
ENSG00000230737	AC106870.1												1.46%(0.01+0.03)
ENSG00000230789	ARHGAP26-IT1						2.90%(0.03+0.05)				2.25%(0.02+0.04)		1.21%(0.02+0.03)
ENSG00000230834	AC068580.7	64.29%(0.46+0.50)	16.01%(0.10+0.27)	37.24%(0.19+0.31)	11.04%(0.06+0.12)	21.83%(0.10+0.16)		2.53%(0.02+0.12)			11.27%(0.06+0.16)	24.09%(0.12+0.21)	10.19%(0.06+0.13)
ENSG00000230866	CTA-342B11.2						4.69%(0.03+0.07)	4.55%(0.02+0.05)
ENSG00000230908	XXyac-YX60D10.1							1.52%(0.01+0.03)
ENSG00000230972	AP001255.2	1.19%(0.00+0.03)
ENSG00000230991	AC092625.1	4.37%(0.02+0.09)	4.06%(0.02+0.10)					1.01%(0.00+0.02)		24.00%(0.11+0.24)	3.89%(0.02+0.07)	9.55%(0.03+0.09)	9.71%(0.05+0.16)
ENSG00000231023	LINC00326			1.53%(0.01+0.04)					1.23%(0.02+0.03)		11.27%(0.06+0.14)	5.45%(0.04+0.15)
ENSG00000231056	RP1-290I10.5	10.71%(0.07+0.23)	7.05%(0.08+0.45)	4.59%(0.03+0.05)		15.02%(0.08+0.23)	1.12%(0.01+0.03)	25.76%(0.18+0.47)		1.00%(0.03+0.29)	3.89%(0.05+0.29)	9.09%(0.07+0.21)	15.29%(0.07+0.17)	9.89%(0.06+0.22)
ENSG00000231061	LINC00395									1.00%(0.00+0.03)
ENSG00000231128	RP5-1073O3.2		1.31%(0.02+0.05)	1.53%(0.03+0.12)			5.13%(0.04+0.05)				12.09%(0.06+0.07)
ENSG00000231138	RP11-391M7.3		1.08%(0.02+0.04)			1.41%(0.01+0.03)	2.68%(0.02+0.04)	1.01%(0.01+0.05)			1.23%(0.01+0.07)	5.45%(0.04+0.07)	2.18%(0.02+0.05)
ENSG00000231188	RP11-34D15.2						1.12%(0.02+0.03)	5.05%(0.03+0.06)		2.00%(0.02+0.04)	1.43%(0.02+0.04)	2.73%(0.02+0.04)
ENSG00000231196	RP11-495P10.8	37.30%(0.30+0.58)	55.08%(0.32+0.43)	44.39%(0.21+0.26)	76.62%(0.34+0.27)	31.92%(0.16+0.22)	7.14%(0.06+0.31)	3.03%(0.03+0.04)	72.84%(0.27+0.19)	61.00%(0.93+1.41)	34.02%(0.17+0.27)	55.45%(0.27+0.37)	28.88%(0.14+0.24)	28.07%(0.11+0.10)	2.01%(0.03+0.19)
ENSG00000231200	AC068490.2				2.60%(0.02+0.06)				12.76%(0.06+0.10)
ENSG00000231204	AC011752.1						10.94%(0.05+0.08)			1.50%(0.01+0.05)
ENSG00000231208	RP4-583P15.11	7.54%(0.04+0.16)	1.43%(0.02+0.11)			5.63%(0.04+0.17)	3.35%(0.03+0.05)	2.02%(0.02+0.05)		9.00%(0.04+0.11)	6.35%(0.05+0.20)	5.45%(0.05+0.18)	16.02%(0.11+0.29)
ENSG00000231216	GS1-600G8.3									1.00%(0.00+0.02)
ENSG00000231305	RP11-723O4.2	83.33%(0.40+0.34)	97.61%(0.49+0.26)	92.35%(0.48+0.28)	100.00%(0.93+0.37)	77.70%(0.31+0.31)	87.28%(0.30+0.20)	80.30%(0.29+0.19)	99.59%(0.69+0.28)	64.00%(0.23+0.18)	77.87%(0.28+0.22)	95.91%(0.52+0.36)	94.90%(0.57+0.31)	90.91%(0.39+0.25)	56.34%(0.17+0.12)
ENSG00000231358	RP11-442J17.3	1.98%(0.01+0.04)	1.19%(0.01+0.05)					2.02%(0.01+0.07)		1.00%(0.00+0.03)	1.64%(0.01+0.06)	3.18%(0.01+0.07)	1.21%(0.01+0.03)
ENSG00000231391	RP11-95K23.3											1.36%(0.01+0.02)
ENSG00000231418	AC006380.3			1.02%(0.01+0.15)				12.12%(0.05+0.14)			9.63%(0.07+0.28)
ENSG00000231421	AC006050.2	1.59%(0.02+0.14)	2.99%(0.03+0.19)	1.53%(0.03+0.21)		5.87%(0.04+0.22)	2.90%(0.02+0.12)	5.05%(0.08+0.36)	3.70%(0.06+0.34)	11.50%(0.09+0.34)	3.07%(0.02+0.11)	6.82%(0.07+0.27)	7.04%(0.10+0.42)	2.94%(0.04+0.24)	2.62%(0.02+0.11)
ENSG00000231476	AC074389.5	2.38%(0.03+0.18)	8.12%(0.10+0.37)	2.55%(0.01+0.05)		11.03%(0.18+0.57)		2.02%(0.02+0.17)		1.00%(0.01+0.10)	4.10%(0.05+0.27)	22.27%(0.21+0.46)	33.98%(0.39+0.66)
ENSG00000231528	FAM225A	32.94%(0.14+0.21)	77.42%(0.30+0.22)	35.20%(0.14+0.13)	38.31%(0.22+0.26)	27.93%(0.11+0.10)	30.36%(0.12+0.13)	30.81%(0.13+0.15)	48.97%(0.21+0.24)	6.50%(0.05+0.11)	58.40%(0.21+0.16)	41.82%(0.15+0.15)	43.20%(0.17+0.20)	9.09%(0.07+0.05)	9.66%(0.06+0.06)
ENSG00000231529	RP11-410C4.4										1.02%(0.01+0.03)
ENSG00000231532	AC022311.1	13.49%(0.10+0.29)	2.03%(0.01+0.08)		1.30%(0.01+0.02)	11.74%(0.07+0.20)		2.53%(0.02+0.13)		5.50%(0.03+0.14)	4.30%(0.03+0.14)	45.00%(0.32+0.49)	11.41%(0.09+0.26)	1.60%(0.01+0.09)
ENSG00000231653	AC010731.3											1.36%(0.01+0.03)
ENSG00000231654	RPS6KA2-AS1				4.55%(0.03+0.05)				9.47%(0.06+0.06)
ENSG00000231662	RP11-686D16.1				3.90%(0.03+0.05)										3.02%(0.03+0.04)
ENSG00000231666	RP11-404O13.1	22.22%(0.11+0.16)	7.77%(0.06+0.05)	9.69%(0.08+0.22)	7.14%(0.04+0.07)	24.41%(0.11+0.16)	60.71%(0.24+0.24)	4.04%(0.03+0.04)		18.50%(0.09+0.08)	1.84%(0.03+0.04)	8.18%(0.05+0.08)		2.14%(0.03+0.04)	37.22%(0.13+0.10)
ENSG00000231671	RP11-157N3.1														1.41%(0.01+0.07)
ENSG00000231704	AC004895.4	1.98%(0.04+0.04)	2.15%(0.04+0.04)	1.53%(0.04+0.03)	30.52%(0.12+0.10)	1.88%(0.03+0.04)	8.48%(0.06+0.07)	14.65%(0.07+0.08)	16.67%(0.09+0.06)	5.50%(0.06+0.05)	4.30%(0.04+0.05)		4.13%(0.05+0.04)	7.75%(0.06+0.07)	6.64%(0.06+0.06)
ENSG00000231714	RP11-476H20.1	4.37%(0.02+0.07)	1.31%(0.01+0.05)	1.02%(0.01+0.03)				1.01%(0.01+0.05)		2.50%(0.01+0.04)	2.25%(0.01+0.06)	4.55%(0.02+0.06)
ENSG00000231757	FAM74A2								1.65%(0.01+0.09)
ENSG00000231782	LINC00575				3.25%(0.03+0.04)				1.23%(0.03+0.03)
ENSG00000231817	RP11-189B4.6	11.51%(0.07+0.17)	15.77%(0.15+0.48)	2.04%(0.02+0.08)	64.29%(0.65+0.77)	1.64%(0.02+0.11)		1.01%(0.01+0.02)	10.49%(0.09+0.33)	2.00%(0.02+0.16)	1.64%(0.02+0.08)	5.00%(0.04+0.15)	1.46%(0.01+0.04)	25.40%(0.12+0.17)
ENSG00000231883	RP1-297M16.2					1.41%(0.01+0.03)	2.01%(0.02+0.05)	1.52%(0.01+0.04)		1.00%(0.00+0.03)				1.07%(0.00+0.02)
ENSG00000231898	AC012594.1		2.15%(0.01+0.06)
ENSG00000231902	RP11-29B9.2			1.02%(0.01+0.03)	1.30%(0.01+0.04)		6.03%(0.02+0.06)	2.02%(0.01+0.10)
ENSG00000231903	AC079354.5	65.87%(0.27+0.24)	43.37%(0.17+0.17)	62.76%(0.27+0.26)	93.51%(0.37+0.17)	61.27%(0.22+0.19)	19.20%(0.09+0.09)	20.71%(0.09+0.08)	40.74%(0.15+0.14)	61.00%(0.24+0.22)	58.40%(0.21+0.19)	53.18%(0.20+0.17)	53.64%(0.19+0.18)	28.88%(0.11+0.10)	18.31%(0.08+0.07)
ENSG00000231934	RP4-610C12.1				12.99%(0.06+0.14)				37.86%(0.17+0.24)	1.50%(0.01+0.12)	1.02%(0.01+0.09)	2.27%(0.03+0.24)	3.16%(0.04+0.08)
ENSG00000231937	RP11-329E24.6	19.44%(0.09+0.19)	1.43%(0.01+0.05)	7.14%(0.05+0.13)		5.40%(0.03+0.10)		1.01%(0.01+0.11)		1.50%(0.01+0.08)	6.35%(0.04+0.16)	17.73%(0.11+0.27)	4.61%(0.03+0.11)
ENSG00000231966	RP11-12M5.4	28.17%(0.11+0.11)	16.25%(0.08+0.07)	21.94%(0.09+0.07)	62.34%(0.20+0.14)	23.24%(0.10+0.10)	17.86%(0.09+0.08)	11.11%(0.06+0.06)	42.59%(0.13+0.10)	35.00%(0.13+0.12)	32.17%(0.11+0.10)	29.09%(0.11+0.09)	25.00%(0.10+0.10)	3.74%(0.04+0.04)	27.77%(0.10+0.08)
ENSG00000231971	RP11-557H15.3	17.46%(0.15+0.39)	2.39%(0.03+0.10)	38.27%(0.29+0.52)	7.14%(0.06+0.08)	86.38%(1.04+0.87)	9.15%(0.06+0.07)	36.87%(0.20+0.32)	4.53%(0.04+0.06)	11.00%(0.07+0.17)	4.51%(0.05+0.09)	63.18%(0.70+1.09)	13.11%(0.09+0.24)
ENSG00000231976	LINC00202-2	10.71%(0.06+0.18)	2.87%(0.02+0.09)	1.02%(0.01+0.02)		3.52%(0.02+0.07)				3.50%(0.02+0.11)	8.81%(0.05+0.17)	8.64%(0.06+0.17)	7.28%(0.04+0.16)
ENSG00000231977	RP5-963E22.4	1.19%(0.02+0.03)	7.29%(0.05+0.13)		31.82%(0.13+0.18)	2.35%(0.03+0.04)	2.01%(0.04+0.18)	1.01%(0.01+0.02)	34.77%(0.13+0.14)	1.50%(0.02+0.03)	4.92%(0.05+0.20)	6.82%(0.04+0.05)	3.16%(0.03+0.11)	4.01%(0.05+0.04)
ENSG00000231983	LINC00415		4.54%(0.03+0.06)			3.05%(0.02+0.07)		1.01%(0.01+0.03)			2.05%(0.02+0.05)	2.27%(0.02+0.04)			37.02%(0.13+0.12)
ENSG00000231990	RP11-53B5.1	3.17%(0.02+0.08)	3.46%(0.02+0.08)	3.06%(0.01+0.06)	3.25%(0.02+0.06)	1.41%(0.01+0.04)		5.56%(0.03+0.12)		2.00%(0.01+0.04)	36.27%(0.38+0.72)	12.73%(0.12+0.45)	22.82%(0.11+0.23)	4.28%(0.03+0.07)
ENSG00000232001	AC108868.6	3.17%(0.03+0.21)	1.55%(0.01+0.05)	8.67%(0.13+0.65)	9.74%(0.04+0.08)	5.63%(0.06+0.31)	10.94%(0.06+0.19)	2.02%(0.02+0.16)	4.94%(0.04+0.06)	8.50%(0.09+0.38)	1.23%(0.01+0.11)	9.09%(0.11+0.52)	2.67%(0.03+0.17)	6.15%(0.04+0.07)	3.02%(0.02+0.06)
ENSG00000232021	LEF1-AS1	6.75%(0.06+0.10)	12.66%(0.08+0.06)	7.14%(0.06+0.12)	74.03%(0.29+0.25)	6.34%(0.05+0.06)	15.85%(0.09+0.18)	1.52%(0.02+0.06)	13.17%(0.08+0.11)	2.00%(0.03+0.07)	6.76%(0.06+0.05)	29.09%(0.11+0.10)	36.89%(0.16+0.19)	30.21%(0.12+0.13)	34.00%(0.14+0.15)
ENSG00000232028	AC007391.2	5.16%(0.04+0.05)	2.15%(0.02+0.04)	4.59%(0.03+0.04)	9.74%(0.06+0.07)		4.46%(0.04+0.06)	19.19%(0.08+0.09)	6.58%(0.05+0.05)	4.50%(0.04+0.05)	4.92%(0.03+0.05)	1.36%(0.02+0.03)	1.94%(0.03+0.05)	1.07%(0.02+0.03)	8.25%(0.06+0.05)
ENSG00000232080	XXbac-BPG254F23.7					2.11%(0.02+0.09)						2.27%(0.01+0.08)
ENSG00000232139	LINC00867	3.17%(0.04+0.18)	7.05%(0.07+0.32)	9.69%(0.13+0.52)		1.41%(0.03+0.14)		3.54%(0.04+0.04)			2.25%(0.03+0.18)	5.45%(0.07+0.32)	18.93%(0.09+0.11)	4.81%(0.05+0.06)
ENSG00000232190	RP11-134D3.1		1.67%(0.01+0.06)									1.36%(0.01+0.03)
ENSG00000232197	RP11-302L19.1	1.19%(0.01+0.05)	3.46%(0.02+0.08)	3.57%(0.04+0.21)		14.79%(0.07+0.16)	1.12%(0.02+0.06)	1.52%(0.02+0.04)		1.50%(0.01+0.06)	5.12%(0.04+0.17)	18.18%(0.11+0.30)	26.46%(0.21+0.48)	5.88%(0.04+0.14)
ENSG00000232224	LINC00202-1	23.81%(0.10+0.15)	44.09%(0.21+0.31)	35.71%(0.14+0.19)	18.83%(0.08+0.10)	20.89%(0.10+0.20)	49.55%(0.19+0.19)	54.04%(0.22+0.20)	39.92%(0.14+0.13)	11.00%(0.06+0.07)	33.40%(0.13+0.15)	17.27%(0.08+0.13)	60.68%(0.32+0.35)	21.66%(0.10+0.11)	12.47%(0.07+0.07)
ENSG00000232227	AC013401.2	1.98%(0.01+0.04)								2.50%(0.01+0.05)	1.43%(0.01+0.02)	2.73%(0.01+0.05)		3.74%(0.02+0.05)
ENSG00000232243	RP11-408E5.5	5.16%(0.03+0.14)		3.06%(0.02+0.08)		25.82%(0.12+0.22)				1.50%(0.01+0.04)		49.09%(0.27+0.35)	4.37%(0.02+0.06)
ENSG00000232259	RP11-4C20.3	25.79%(0.12+0.22)	14.46%(0.07+0.07)	10.71%(0.06+0.19)	89.61%(0.39+0.21)	9.39%(0.06+0.09)	21.88%(0.10+0.08)	9.60%(0.05+0.06)	42.59%(0.15+0.14)	1.00%(0.02+0.05)	66.39%(0.26+0.24)	28.18%(0.15+0.26)	13.11%(0.07+0.08)		43.66%(0.13+0.11)
ENSG00000232283	RP11-240L7.4	3.57%(0.02+0.05)	2.39%(0.01+0.04)	1.53%(0.01+0.03)	19.48%(0.06+0.10)	2.35%(0.01+0.04)	18.75%(0.07+0.12)	5.56%(0.02+0.05)	13.58%(0.05+0.09)	35.00%(0.18+0.36)	3.69%(0.02+0.05)	6.36%(0.03+0.06)	3.88%(0.02+0.05)	4.55%(0.02+0.05)	4.23%(0.02+0.05)
ENSG00000232294	RP4-715N11.2	3.17%(0.02+0.06)	1.91%(0.02+0.06)		1.30%(0.01+0.05)	1.88%(0.01+0.05)				4.00%(0.02+0.08)		4.09%(0.03+0.07)	2.43%(0.02+0.06)
ENSG00000232348	LINC00279				3.25%(0.02+0.05)				2.67%(0.02+0.04)
ENSG00000232353	RP11-655G22.1	4.37%(0.02+0.07)	1.08%(0.01+0.06)							10.50%(0.05+0.16)	3.07%(0.01+0.08)	2.73%(0.01+0.10)		1.07%(0.01+0.03)
ENSG00000232395	RP3-399L15.1	4.76%(0.03+0.12)
ENSG00000232401	LINC00112	6.35%(0.04+0.15)		4.08%(0.03+0.05)		2.58%(0.02+0.06)	3.57%(0.03+0.06)	4.04%(0.03+0.05)			1.23%(0.02+0.03)	2.27%(0.02+0.04)
ENSG00000232408	AC140481.4												2.91%(0.02+0.08)	1.87%(0.01+0.03)
ENSG00000232416	BPESC1									2.00%(0.01+0.04)
ENSG00000232461	RP11-644C3.1	1.19%(0.01+0.02)	14.46%(0.11+0.32)	1.02%(0.01+0.03)						1.00%(0.01+0.05)	1.43%(0.02+0.05)	5.91%(0.04+0.09)	1.21%(0.02+0.03)	1.60%(0.01+0.04)	1.21%(0.03+0.03)
ENSG00000232500	AP005273.1											1.82%(0.01+0.03)
ENSG00000232505	XXbac-BPG308J9.3	1.59%(0.01+0.03)		1.02%(0.01+0.06)	5.19%(0.02+0.08)				1.23%(0.02+0.14)		1.02%(0.01+0.04)		2.43%(0.01+0.04)	2.67%(0.02+0.06)
ENSG00000232519	RP11-29H23.4	57.14%(0.21+0.18)	58.18%(0.21+0.20)	44.39%(0.15+0.15)	76.62%(0.36+0.28)	27.00%(0.09+0.11)	22.77%(0.09+0.13)	35.35%(0.14+0.20)	58.85%(0.20+0.17)	54.00%(0.20+0.19)	56.56%(0.21+0.21)	50.45%(0.18+0.17)	79.85%(0.30+0.20)	66.04%(0.25+0.23)	24.75%(0.10+0.12)
ENSG00000232524	RP11-332K15.1	11.51%(0.05+0.11)	1.55%(0.02+0.05)	7.14%(0.08+0.41)	14.29%(0.07+0.15)	9.15%(0.07+0.32)	34.60%(0.14+0.21)	52.53%(0.22+0.24)	3.91%(0.03+0.06)	6.50%(0.08+0.40)	12.09%(0.06+0.13)	14.09%(0.08+0.16)	1.46%(0.01+0.05)		17.51%(0.08+0.08)
ENSG00000232537	RP11-385M4.1	2.78%(0.02+0.14)		9.18%(0.05+0.14)		2.35%(0.02+0.12)						6.36%(0.05+0.20)
ENSG00000232555	AC104088.1	48.41%(0.20+0.22)	4.66%(0.03+0.10)	37.24%(0.14+0.19)	16.23%(0.07+0.11)	56.10%(0.27+0.31)	3.35%(0.04+0.09)	3.54%(0.02+0.09)	45.06%(0.17+0.16)	21.50%(0.12+0.26)	18.85%(0.11+0.26)	73.18%(0.38+0.35)	30.58%(0.13+0.22)	5.88%(0.04+0.09)
ENSG00000232598	RP1-90K10.4	3.97%(0.03+0.13)	7.29%(0.06+0.27)	9.18%(0.05+0.16)	2.60%(0.04+0.33)	17.37%(0.09+0.18)		2.53%(0.02+0.07)	2.67%(0.02+0.04)	1.00%(0.00+0.02)	2.25%(0.01+0.04)	8.64%(0.05+0.11)	7.52%(0.04+0.14)	1.34%(0.01+0.03)	4.23%(0.03+0.07)
ENSG00000232624	RP11-478H13.3	2.78%(0.04+0.28)					3.12%(0.02+0.06)	6.57%(0.05+0.09)		3.50%(0.02+0.13)		1.36%(0.01+0.05)
ENSG00000232633	CTD-2201G3.1	9.52%(0.06+0.06)	8.24%(0.05+0.06)	9.18%(0.06+0.05)	68.18%(0.20+0.11)	26.76%(0.11+0.07)	8.04%(0.06+0.06)	1.52%(0.03+0.03)	38.89%(0.14+0.09)	3.00%(0.04+0.05)		2.27%(0.05+0.04)	5.10%(0.04+0.07)		2.82%(0.03+0.04)
ENSG00000232642	AC008073.7	1.98%(0.03+0.04)	3.58%(0.04+0.06)	1.53%(0.03+0.04)	27.92%(0.10+0.09)		15.18%(0.07+0.07)	12.63%(0.06+0.09)	33.74%(0.12+0.08)		7.17%(0.06+0.05)	1.36%(0.03+0.04)	3.40%(0.04+0.04)	2.14%(0.04+0.04)	5.84%(0.05+0.05)
ENSG00000232684	ATP11A-AS1										2.25%(0.03+0.05)		3.16%(0.03+0.04)
ENSG00000232732	AC073043.1			1.53%(0.02+0.03)									1.46%(0.03+0.03)
ENSG00000232749	RP11-15B24.4					3.52%(0.02+0.05)				8.00%(0.05+0.15)
ENSG00000232790	AC006481.1	2.38%(0.01+0.06)		1.02%(0.00+0.02)						4.00%(0.02+0.07)	2.66%(0.01+0.06)	5.91%(0.03+0.10)
ENSG00000232835	AC107057.1	1.98%(0.01+0.14)	5.85%(0.05+0.23)	2.04%(0.01+0.10)	26.62%(0.23+0.46)	2.58%(0.02+0.12)	4.24%(0.02+0.10)	6.57%(0.06+0.27)	4.12%(0.04+0.21)	1.00%(0.01+0.09)	11.89%(0.07+0.24)	8.18%(0.06+0.19)	57.04%(0.64+0.80)		66.40%(0.36+0.41)
ENSG00000232860	SMG7-AS1	25.00%(0.11+0.07)	25.93%(0.11+0.07)	28.06%(0.11+0.06)	38.96%(0.13+0.08)	14.55%(0.09+0.06)	46.65%(0.15+0.10)	44.44%(0.15+0.10)	63.17%(0.18+0.10)	10.50%(0.08+0.05)	36.27%(0.12+0.08)	35.00%(0.12+0.08)	65.53%(0.20+0.12)	9.89%(0.08+0.05)	30.38%(0.11+0.07)
ENSG00000232886	AF212831.2			6.12%(0.03+0.09)		1.17%(0.01+0.03)						2.27%(0.02+0.04)	1.94%(0.02+0.04)
ENSG00000232935	RP11-223P11.2						2.23%(0.02+0.05)						13.83%(0.07+0.07)
ENSG00000232969	AP001062.9	30.16%(0.11+0.16)	38.59%(0.13+0.18)	26.02%(0.08+0.14)	49.35%(0.19+0.23)	10.80%(0.03+0.10)	31.25%(0.11+0.15)	37.37%(0.15+0.22)	41.98%(0.13+0.16)	33.00%(0.09+0.14)	23.98%(0.08+0.15)	15.00%(0.05+0.10)	55.83%(0.20+0.19)	40.91%(0.16+0.21)	42.45%(0.14+0.18)
ENSG00000232998	VPS13A-AS1	1.19%(0.01+0.03)		1.02%(0.01+0.02)	7.14%(0.03+0.07)		6.03%(0.03+0.05)	4.04%(0.02+0.06)	1.65%(0.01+0.03)	2.50%(0.01+0.04)				2.41%(0.01+0.04)
ENSG00000233002	AC005324.6		1.08%(0.01+0.08)	1.02%(0.01+0.03)	1.30%(0.02+0.03)				2.06%(0.03+0.04)		1.84%(0.01+0.04)	2.27%(0.02+0.05)	4.37%(0.02+0.07)
ENSG00000233017	RP5-908M14.5	29.37%(0.12+0.18)	22.22%(0.09+0.13)	26.02%(0.11+0.19)	1.30%(0.01+0.03)	2.58%(0.02+0.04)	1.34%(0.01+0.04)			2.50%(0.01+0.06)	14.55%(0.07+0.12)	17.73%(0.07+0.11)	33.74%(0.13+0.13)	6.42%(0.04+0.05)	39.64%(0.18+0.23)
ENSG00000233069	RP5-930J4.2	1.19%(0.01+0.03)		3.57%(0.02+0.04)	2.60%(0.02+0.04)	14.79%(0.07+0.08)	1.12%(0.02+0.04)	7.58%(0.04+0.06)	1.03%(0.02+0.04)	1.00%(0.01+0.02)		2.73%(0.03+0.05)
ENSG00000233074	RP11-327I22.6	1.98%(0.01+0.06)						1.01%(0.01+0.03)		1.00%(0.01+0.04)		2.27%(0.01+0.04)
ENSG00000233079	RP11-90C4.3														11.67%(0.05+0.10)
ENSG00000233080	CTA-714B7.5	54.76%(0.21+0.22)	20.91%(0.10+0.11)	44.90%(0.18+0.18)	82.47%(0.26+0.14)	61.50%(0.20+0.14)	24.55%(0.12+0.17)	56.57%(0.22+0.18)	9.67%(0.06+0.06)	35.00%(0.14+0.14)	46.52%(0.18+0.18)	74.09%(0.28+0.23)	2.67%(0.03+0.05)	78.88%(0.25+0.15)	20.32%(0.09+0.10)
ENSG00000233086	RP11-375O18.2				1.95%(0.03+0.03)
ENSG00000233128	AC007317.1							1.01%(0.01+0.04)
ENSG00000233143	AC009492.1	5.16%(0.05+0.27)	4.06%(0.03+0.12)		22.08%(0.10+0.12)	1.41%(0.02+0.04)	3.35%(0.03+0.09)	1.01%(0.01+0.03)	18.72%(0.08+0.07)			5.00%(0.03+0.09)	1.21%(0.02+0.03)
ENSG00000233147	RP11-90C4.1		1.43%(0.01+0.06)		24.03%(0.11+0.19)				29.63%(0.14+0.20)			1.36%(0.01+0.05)		2.14%(0.03+0.04)	11.67%(0.06+0.14)
ENSG00000233153	UBE2E2-AS1	3.57%(0.02+0.05)	1.79%(0.02+0.04)		13.64%(0.07+0.08)			9.60%(0.05+0.06)	2.67%(0.04+0.04)		1.64%(0.02+0.04)	1.36%(0.02+0.03)	23.79%(0.10+0.11)	23.53%(0.09+0.09)	1.41%(0.03+0.04)
ENSG00000233179	RP11-536P6.3			1.02%(0.00+0.03)		5.16%(0.03+0.08)				5.50%(0.09+0.49)
ENSG00000233183	RP3-468B3.2		1.08%(0.02+0.04)
ENSG00000233191	AC006372.6	1.98%(0.01+0.04)	8.00%(0.05+0.16)	3.57%(0.03+0.13)	5.19%(0.04+0.05)	9.39%(0.04+0.10)	5.80%(0.06+0.24)	2.02%(0.02+0.19)	24.07%(0.10+0.12)	5.50%(0.03+0.12)	7.99%(0.05+0.18)	7.73%(0.03+0.09)	5.83%(0.04+0.18)	2.94%(0.02+0.04)
ENSG00000233203	RP11-67L3.4	86.11%(0.43+0.34)	95.10%(0.52+0.30)	99.49%(0.62+0.27)	40.26%(0.15+0.16)	96.48%(0.50+0.24)	72.77%(0.29+0.24)	81.82%(0.40+0.28)	8.44%(0.05+0.08)	88.00%(0.45+0.38)	96.31%(0.55+0.29)	96.36%(0.55+0.29)	97.82%(0.77+0.41)	98.93%(0.72+0.32)	78.87%(0.27+0.16)
ENSG00000233207	RP11-216M21.7	1.98%(0.02+0.06)				1.17%(0.01+0.03)		3.03%(0.03+0.05)		1.00%(0.01+0.07)		2.27%(0.01+0.03)
ENSG00000233208	LINC00642				6.49%(0.05+0.06)		2.46%(0.02+0.06)	23.23%(0.09+0.12)	4.32%(0.04+0.04)			1.36%(0.01+0.04)	4.13%(0.04+0.05)
ENSG00000233220	LINC00167	6.75%(0.06+0.06)	4.30%(0.05+0.05)	1.02%(0.03+0.03)	7.79%(0.06+0.07)		1.34%(0.04+0.03)	5.05%(0.05+0.05)	7.20%(0.06+0.05)	5.50%(0.05+0.05)	3.48%(0.04+0.05)	5.91%(0.05+0.06)	16.75%(0.08+0.08)	43.85%(0.15+0.12)	9.66%(0.06+0.06)
ENSG00000233244	CYP4F59P	23.02%(0.12+0.24)	8.24%(0.05+0.08)	52.04%(0.26+0.30)	51.30%(0.26+0.36)	2.11%(0.02+0.06)	38.62%(0.17+0.20)	42.93%(0.18+0.23)	82.92%(0.50+0.50)	9.50%(0.06+0.16)	25.61%(0.12+0.18)	19.55%(0.10+0.16)	34.47%(0.14+0.16)	55.88%(0.21+0.21)	24.75%(0.11+0.12)
ENSG00000233246	RP11-415J8.5	29.76%(0.11+0.12)	15.65%(0.08+0.08)	13.78%(0.07+0.07)	13.64%(0.07+0.08)	6.10%(0.04+0.07)	3.12%(0.04+0.05)	3.03%(0.03+0.05)	6.38%(0.05+0.06)	6.50%(0.04+0.09)	18.44%(0.08+0.09)	19.09%(0.08+0.09)	41.02%(0.14+0.12)	16.58%(0.08+0.08)	8.45%(0.05+0.06)
ENSG00000233261	LINC00264	5.95%(0.04+0.05)	2.27%(0.03+0.05)		9.74%(0.06+0.06)		20.54%(0.08+0.11)	23.74%(0.10+0.12)	15.84%(0.07+0.07)	3.00%(0.03+0.04)	6.35%(0.05+0.06)	1.82%(0.03+0.04)
ENSG00000233277	RP5-1030M6.3								3.09%(0.02+0.05)	3.00%(0.02+0.16)
ENSG00000233288	RP11-760D2.5	7.54%(0.04+0.12)	8.00%(0.04+0.12)		1.95%(0.01+0.04)			5.05%(0.03+0.10)	7.82%(0.04+0.10)	10.50%(0.04+0.10)	6.97%(0.04+0.13)	7.73%(0.04+0.13)	34.95%(0.17+0.27)		12.68%(0.05+0.11)
ENSG00000233316	DSCR10	12.70%(0.05+0.12)		1.02%(0.00+0.02)						6.00%(0.02+0.09)	3.28%(0.02+0.07)	4.09%(0.02+0.06)	7.52%(0.03+0.10)
ENSG00000233321	RP11-482E14.1	2.38%(0.02+0.06)	2.27%(0.02+0.05)	1.53%(0.01+0.03)									2.91%(0.03+0.04)
ENSG00000233482	RP11-78O9.1						2.01%(0.01+0.05)
ENSG00000233515	AL022344.4	49.21%(0.76+1.06)	5.62%(0.05+0.24)	6.12%(0.07+0.25)		37.32%(0.36+0.58)	2.01%(0.02+0.09)	9.09%(0.09+0.35)		13.00%(0.09+0.30)	15.37%(0.17+0.45)	38.18%(0.48+0.84)	12.86%(0.12+0.38)	59.36%(0.65+0.81)
ENSG00000233540	DNM3-IT1	7.94%(0.04+0.09)	11.71%(0.06+0.07)	2.55%(0.03+0.05)	10.39%(0.05+0.07)		6.70%(0.05+0.05)	4.55%(0.03+0.05)	3.50%(0.04+0.04)	3.00%(0.03+0.05)	3.48%(0.03+0.04)	1.82%(0.03+0.04)	4.85%(0.04+0.05)	2.94%(0.03+0.04)	1.61%(0.02+0.04)
ENSG00000233570	LINC00690							1.01%(0.00+0.03)
ENSG00000233607	AC068610.5			1.02%(0.01+0.04)	4.55%(0.02+0.05)				1.03%(0.01+0.03)		2.25%(0.02+0.06)	1.82%(0.01+0.05)	1.70%(0.01+0.07)
ENSG00000233644	ARHGEF7-IT1				1.30%(0.02+0.03)		2.23%(0.03+0.04)		4.73%(0.05+0.05)
ENSG00000233656	RP11-716O23.1	1.59%(0.00+0.02)								1.50%(0.01+0.04)	6.56%(0.05+0.18)	1.36%(0.01+0.04)
ENSG00000233684	AC079779.6		1.55%(0.01+0.07)		5.19%(0.04+0.06)				2.26%(0.03+0.03)
ENSG00000233694	AC007365.1		1.43%(0.02+0.04)	1.53%(0.03+0.06)		2.35%(0.03+0.04)						7.73%(0.05+0.08)
ENSG00000233718	MYCNOS	19.44%(0.11+0.28)	4.78%(0.03+0.06)	6.12%(0.04+0.09)	57.14%(0.21+0.17)	1.41%(0.02+0.05)		2.02%(0.02+0.04)	87.86%(0.35+0.23)	8.00%(0.04+0.08)	5.74%(0.03+0.09)	5.91%(0.05+0.19)	50.49%(0.20+0.21)		5.23%(0.04+0.05)
ENSG00000233776	RP11-384P7.6	17.46%(0.10+0.21)	2.87%(0.03+0.05)	13.78%(0.07+0.09)	28.57%(0.09+0.10)	32.39%(0.14+0.23)	6.47%(0.04+0.07)	9.60%(0.06+0.14)	26.95%(0.10+0.09)	10.50%(0.07+0.11)	4.30%(0.03+0.05)	6.82%(0.06+0.22)	9.95%(0.08+0.26)	4.55%(0.04+0.05)	1.01%(0.02+0.03)
ENSG00000233800	RP11-295G24.4											1.36%(0.01+0.03)
ENSG00000233844	KCNQ5-IT1	3.17%(0.02+0.07)	7.17%(0.04+0.09)	6.63%(0.04+0.14)	2.60%(0.03+0.05)	24.65%(0.10+0.14)	2.23%(0.01+0.03)				18.65%(0.08+0.16)	35.91%(0.18+0.25)	9.47%(0.06+0.15)	1.07%(0.01+0.03)	7.85%(0.05+0.07)
ENSG00000233862	AC016907.3				5.19%(0.05+0.05)		1.34%(0.03+0.03)	1.52%(0.03+0.03)	4.12%(0.06+0.04)
ENSG00000233894	RP4-650F12.2	1.59%(0.02+0.10)	4.06%(0.03+0.12)	1.02%(0.01+0.04)	3.90%(0.04+0.05)		3.57%(0.04+0.04)	1.01%(0.03+0.04)	7.41%(0.06+0.05)			1.82%(0.01+0.03)
ENSG00000233985	RP11-297H3.3	4.37%(0.03+0.13)	1.79%(0.01+0.04)			2.35%(0.02+0.07)		3.03%(0.02+0.14)		31.00%(0.20+0.39)	4.71%(0.03+0.11)	2.73%(0.02+0.07)	3.40%(0.03+0.08)
ENSG00000233987	AC106706.1			1.53%(0.01+0.09)				1.01%(0.00+0.02)
ENSG00000233988	ADAM6										3.69%(0.03+0.19)	1.82%(0.01+0.03)
ENSG00000234052	AP001607.1												1.70%(0.01+0.04)
ENSG00000234070	RP11-415L24.1	1.98%(0.01+0.03)	1.55%(0.02+0.03)	1.02%(0.01+0.03)				1.01%(0.02+0.03)			1.64%(0.02+0.03)
ENSG00000234132	RP11-168O16.2			1.53%(0.01+0.04)	4.55%(0.02+0.05)	7.51%(0.04+0.09)	1.12%(0.01+0.03)		4.73%(0.04+0.07)	1.50%(0.01+0.04)				1.87%(0.02+0.13)
ENSG00000234141	AC009473.1	32.94%(0.12+0.10)	52.57%(0.16+0.11)	34.18%(0.12+0.09)	84.42%(0.32+0.22)	7.04%(0.05+0.06)	39.73%(0.14+0.11)	30.81%(0.12+0.10)	87.86%(0.37+0.23)	22.00%(0.09+0.08)	63.11%(0.25+0.24)	18.64%(0.09+0.10)	10.44%(0.07+0.06)	55.35%(0.16+0.09)	95.57%(0.51+0.26)
ENSG00000234148	RP11-395L14.3				14.29%(0.07+0.09)				6.79%(0.05+0.07)	2.00%(0.01+0.03)		1.36%(0.01+0.03)		2.94%(0.02+0.06)
ENSG00000234170	RP11-446F3.2		2.87%(0.01+0.05)					1.52%(0.02+0.11)		1.00%(0.01+0.08)			3.40%(0.03+0.16)	1.07%(0.01+0.04)
ENSG00000234182	RP11-118K6.2													72.19%(0.46+0.52)
ENSG00000234199	AC010982.1	11.90%(0.06+0.10)	9.56%(0.06+0.10)	12.76%(0.08+0.14)	25.97%(0.11+0.11)	24.88%(0.11+0.15)	15.62%(0.08+0.14)	51.52%(0.26+0.30)	3.50%(0.03+0.05)	15.00%(0.06+0.11)	6.15%(0.05+0.07)	9.55%(0.06+0.06)	31.55%(0.16+0.25)	3.74%(0.03+0.04)	1.81%(0.03+0.04)
ENSG00000234215	RP5-942I16.1	3.17%(0.02+0.07)	18.88%(0.09+0.13)	1.53%(0.01+0.03)	76.62%(0.31+0.27)	1.41%(0.01+0.03)	38.17%(0.15+0.17)	44.44%(0.16+0.16)	90.53%(0.34+0.25)	8.50%(0.04+0.07)	11.48%(0.05+0.09)	21.36%(0.08+0.12)	48.54%(0.19+0.18)	24.06%(0.10+0.10)	15.49%(0.09+0.12)
ENSG00000234255	AC012370.3							1.01%(0.01+0.03)
ENSG00000234263	RP3-325F22.3	54.37%(0.19+0.16)	9.32%(0.06+0.06)	48.98%(0.17+0.14)	34.42%(0.12+0.09)	31.92%(0.12+0.09)	21.21%(0.10+0.09)	42.42%(0.15+0.14)	44.03%(0.14+0.09)	13.00%(0.06+0.09)	32.17%(0.11+0.09)	26.36%(0.10+0.08)	10.44%(0.06+0.06)	81.02%(0.36+0.28)	63.58%(0.20+0.13)
ENSG00000234279	AC113618.1											1.36%(0.01+0.03)
ENSG00000234300	LINC00229				3.25%(0.02+0.04)					4.50%(0.03+0.13)
ENSG00000234303	CLYBL-AS1							1.52%(0.01+0.04)	3.91%(0.03+0.05)
ENSG00000234352	hsa-mir-490	24.21%(0.10+0.18)	1.19%(0.01+0.04)	9.18%(0.05+0.16)		23.94%(0.09+0.15)		1.01%(0.01+0.03)		2.00%(0.01+0.05)	4.71%(0.03+0.08)	60.00%(0.31+0.31)	24.27%(0.09+0.15)	2.94%(0.02+0.05)
ENSG00000234394	RP11-561O23.5				1.30%(0.01+0.03)				1.03%(0.01+0.03)
ENSG00000234437	RP1-206D15.3		3.35%(0.03+0.04)
ENSG00000234445	FGF14-AS1						1.56%(0.02+0.04)
ENSG00000234446	AC068489.1				4.55%(0.02+0.04)		1.79%(0.01+0.03)	1.01%(0.01+0.06)	1.03%(0.03+0.04)
ENSG00000234481	RP4-614N24.1				1.30%(0.02+0.04)
ENSG00000234497	RP4-612J11.1	1.19%(0.01+0.06)									1.43%(0.01+0.04)	2.73%(0.01+0.05)	1.21%(0.01+0.03)
ENSG00000234503	KB-1592A4.14	1.59%(0.01+0.04)	6.33%(0.03+0.10)		1.30%(0.01+0.03)				4.94%(0.04+0.05)		3.89%(0.02+0.09)	3.18%(0.02+0.08)			5.43%(0.03+0.06)
ENSG00000234551	RP11-123H22.1	5.16%(0.02+0.08)								1.00%(0.00+0.03)		1.82%(0.01+0.03)
ENSG00000234610	LINC00624	3.17%(0.03+0.09)	8.60%(0.09+0.44)	3.57%(0.04+0.31)	3.25%(0.07+0.51)	2.58%(0.02+0.12)	1.12%(0.01+0.03)	2.02%(0.02+0.06)	1.23%(0.02+0.05)	9.50%(0.11+0.46)	14.55%(0.09+0.30)	6.82%(0.09+0.44)	9.71%(0.06+0.16)	7.75%(0.05+0.10)	1.01%(0.02+0.05)
ENSG00000234626	RP1-149A16.12	2.38%(0.01+0.04)	1.31%(0.01+0.03)	1.02%(0.00+0.02)	6.49%(0.04+0.09)	1.17%(0.01+0.04)	8.26%(0.05+0.07)	1.52%(0.01+0.03)	10.70%(0.05+0.08)	1.50%(0.01+0.04)	2.46%(0.01+0.04)	2.27%(0.01+0.03)	4.37%(0.03+0.05)	38.50%(0.19+0.29)
ENSG00000234650	PCCA-AS1						1.79%(0.04+0.04)						3.64%(0.04+0.05)	1.07%(0.03+0.11)
ENSG00000234676	RP11-337A23.3	15.87%(0.07+0.09)	8.00%(0.05+0.07)	9.69%(0.05+0.06)	56.49%(0.23+0.33)	5.63%(0.03+0.09)	3.79%(0.03+0.06)	22.22%(0.09+0.10)	57.82%(0.21+0.28)	17.50%(0.08+0.10)	9.63%(0.05+0.09)	12.73%(0.07+0.18)	17.72%(0.08+0.11)	33.16%(0.13+0.19)	14.69%(0.08+0.12)
ENSG00000234707	RP11-745C15.2	3.17%(0.02+0.05)	2.27%(0.02+0.04)	2.04%(0.02+0.04)	83.77%(0.98+1.34)	3.99%(0.03+0.06)	5.58%(0.04+0.06)	9.60%(0.06+0.08)	73.46%(0.32+0.47)	1.50%(0.01+0.03)	5.12%(0.04+0.06)	7.73%(0.05+0.10)	12.14%(0.07+0.10)	15.78%(0.08+0.09)	4.43%(0.03+0.06)
ENSG00000234710	AC060834.3	4.37%(0.05+0.32)	1.19%(0.01+0.06)	1.02%(0.00+0.04)	4.55%(0.07+0.42)			1.52%(0.01+0.09)	2.47%(0.03+0.20)	6.00%(0.05+0.22)	4.10%(0.03+0.13)	7.27%(0.07+0.29)	2.91%(0.02+0.11)
ENSG00000234717	TMEM212-AS1				1.30%(0.01+0.06)					1.50%(0.01+0.07)		1.36%(0.01+0.03)
ENSG00000234721	AC125421.1							1.01%(0.00+0.03)
ENSG00000234736	FAM170B-AS1														16.10%(0.08+0.12)
ENSG00000234777	RP11-125D12.2				9.09%(0.04+0.09)		1.34%(0.02+0.04)		1.65%(0.01+0.07)
ENSG00000234803	FAM197Y2	3.97%(0.04+0.22)				2.11%(0.05+0.43)	4.91%(0.08+0.45)	1.01%(0.03+0.32)		5.00%(0.04+0.17)	2.25%(0.03+0.28)	5.45%(0.12+0.72)
ENSG00000234828	RP11-526A4.1	3.97%(0.03+0.05)				3.99%(0.03+0.06)		1.01%(0.00+0.03)				9.09%(0.05+0.07)
ENSG00000234855	RP11-453E2.2				1.30%(0.01+0.03)			1.01%(0.01+0.03)	1.44%(0.02+0.03)
ENSG00000234884	CTA-407F11.8		2.03%(0.03+0.03)						13.58%(0.07+0.10)	1.00%(0.01+0.03)	8.20%(0.06+0.14)	3.18%(0.03+0.04)	4.13%(0.04+0.05)	25.94%(0.10+0.08)	9.66%(0.07+0.07)
ENSG00000234942	RP11-93H12.2				3.90%(0.03+0.04)		1.56%(0.01+0.03)	1.01%(0.00+0.02)	10.70%(0.06+0.06)						7.44%(0.05+0.06)
ENSG00000234948	RP4-723E3.1	2.38%(0.02+0.04)				2.35%(0.02+0.05)				1.50%(0.01+0.04)		7.27%(0.04+0.07)	1.21%(0.01+0.03)
ENSG00000234967	RP11-347D21.1	1.19%(0.00+0.02)
ENSG00000234977	AC074389.7					1.41%(0.01+0.04)	1.12%(0.01+0.04)	9.09%(0.04+0.10)
ENSG00000234988	AC068538.4		1.19%(0.01+0.05)		1.30%(0.01+0.03)
ENSG00000235009	AC093822.1		7.53%(0.04+0.13)			1.64%(0.01+0.03)		1.01%(0.01+0.03)		2.50%(0.02+0.05)		1.82%(0.01+0.03)
ENSG00000235011	RP4-726F1.1												1.46%(0.01+0.05)
ENSG00000235026	AC066593.1	13.10%(0.17+0.56)	17.92%(0.17+0.46)	1.53%(0.02+0.19)	52.60%(0.43+0.61)	10.33%(0.10+0.38)	4.69%(0.05+0.23)	14.65%(0.16+0.43)	93.00%(0.92+0.62)	16.00%(0.29+0.77)	61.68%(0.73+0.91)	34.09%(0.42+0.85)	36.41%(0.29+0.51)		38.43%(0.24+0.37)
ENSG00000235032	RP4-813D12.2							3.54%(0.02+0.06)			1.23%(0.01+0.03)		4.13%(0.03+0.05)
ENSG00000235054	RP5-1166F10.1		1.08%(0.01+0.03)							2.50%(0.01+0.06)			1.21%(0.01+0.05)
ENSG00000235122	RP3-417L20.4		2.39%(0.01+0.05)	1.53%(0.01+0.06)			3.79%(0.03+0.24)	4.04%(0.05+0.40)		15.50%(0.18+0.64)		1.82%(0.01+0.12)	2.67%(0.02+0.04)
ENSG00000235138	RP11-374P20.4	8.73%(0.05+0.07)	29.27%(0.11+0.08)	7.14%(0.06+0.06)	3.90%(0.05+0.05)	7.28%(0.06+0.06)	6.92%(0.06+0.05)	13.13%(0.07+0.06)	14.81%(0.08+0.06)	10.50%(0.07+0.16)	17.21%(0.08+0.07)	3.18%(0.04+0.04)	12.86%(0.07+0.08)	9.36%(0.06+0.06)	6.24%(0.06+0.05)
ENSG00000235202	RP11-39H13.1	3.57%(0.01+0.04)											9.22%(0.05+0.12)
ENSG00000235214	FAM83C-AS1	75.00%(0.35+0.29)	21.39%(0.08+0.13)	65.82%(0.27+0.22)	46.10%(0.14+0.16)	67.14%(0.32+0.32)	21.65%(0.08+0.12)	45.96%(0.19+0.21)	45.68%(0.15+0.16)	53.00%(0.20+0.21)	41.39%(0.15+0.18)	54.55%(0.22+0.23)	26.46%(0.10+0.12)	28.88%(0.11+0.15)	31.39%(0.11+0.13)
ENSG00000235281	RP11-526P5.2	1.19%(0.01+0.06)						2.53%(0.02+0.09)	1.65%(0.01+0.06)	1.00%(0.00+0.03)			3.40%(0.02+0.14)
ENSG00000235283	RP11-395E19.5	1.19%(0.00+0.02)										1.82%(0.01+0.05)
ENSG00000235343	AC005301.8		10.87%(0.08+0.29)	1.02%(0.01+0.12)				4.55%(0.03+0.15)		3.00%(0.02+0.09)	3.28%(0.02+0.12)	6.36%(0.04+0.23)	22.09%(0.14+0.35)
ENSG00000235358	RP11-399E6.1						1.79%(0.03+0.04)	7.07%(0.05+0.05)					3.40%(0.04+0.04)	3.21%(0.04+0.04)	1.01%(0.03+0.03)
ENSG00000235410	RP11-397C18.2	1.19%(0.01+0.03)					3.79%(0.04+0.12)			9.00%(0.04+0.09)				1.87%(0.03+0.04)
ENSG00000235415	AC005808.3		2.39%(0.01+0.06)	1.02%(0.00+0.02)		1.64%(0.01+0.05)						1.36%(0.01+0.04)
ENSG00000235461	RP5-928E24.2				2.60%(0.02+0.04)				1.23%(0.02+0.03)
ENSG00000235470	RP11-225H22.5												1.94%(0.02+0.06)
ENSG00000235488	JARID2-AS1	79.37%(0.30+0.23)	40.26%(0.14+0.12)	48.98%(0.16+0.12)	38.31%(0.14+0.15)	38.73%(0.13+0.11)	17.86%(0.08+0.08)	61.11%(0.21+0.16)	33.13%(0.12+0.10)	39.00%(0.14+0.14)	45.70%(0.16+0.13)	47.73%(0.17+0.15)	67.72%(0.27+0.22)	77.27%(0.27+0.25)	58.75%(0.19+0.14)
ENSG00000235497	AC012506.4							3.54%(0.04+0.05)				1.82%(0.01+0.04)
ENSG00000235519	AC012075.2									1.50%(0.01+0.12)			1.70%(0.02+0.12)
ENSG00000235537	AC009411.2							1.01%(0.01+0.03)
ENSG00000235538	RP1-230L10.1				1.95%(0.02+0.03)			1.52%(0.01+0.09)			1.84%(0.02+0.08)	1.36%(0.01+0.04)			1.01%(0.01+0.05)
ENSG00000235570	LINC00533				5.84%(0.03+0.05)		13.39%(0.06+0.11)	38.89%(0.18+0.26)		5.00%(0.02+0.06)	1.84%(0.01+0.04)			9.36%(0.05+0.06)	6.64%(0.03+0.09)
ENSG00000235635	AC016644.1	3.57%(0.02+0.05)	12.43%(0.06+0.08)	2.04%(0.02+0.04)	1.30%(0.02+0.04)		10.49%(0.05+0.07)	2.53%(0.03+0.05)	7.20%(0.05+0.06)		4.71%(0.03+0.05)	2.27%(0.02+0.04)		5.35%(0.03+0.08)	4.02%(0.03+0.05)
ENSG00000235643	RP1-69M21.2	2.78%(0.03+0.07)	3.94%(0.02+0.08)	6.12%(0.04+0.11)	1.30%(0.01+0.03)	6.57%(0.04+0.08)				5.50%(0.04+0.15)		5.91%(0.04+0.12)	1.94%(0.01+0.07)	1.07%(0.02+0.07)
ENSG00000235733	RP3-522P13.3				7.79%(0.06+0.06)		1.34%(0.03+0.04)	2.02%(0.02+0.03)			1.64%(0.03+0.04)	1.36%(0.02+0.03)
ENSG00000235760	AC138655.4	2.78%(0.03+0.04)	4.78%(0.04+0.07)		1.95%(0.03+0.04)	1.41%(0.02+0.03)	7.37%(0.06+0.06)	4.55%(0.03+0.06)	16.67%(0.08+0.07)		4.10%(0.03+0.05)	6.82%(0.05+0.06)	50.24%(0.20+0.20)	2.41%(0.03+0.03)	8.25%(0.06+0.05)
ENSG00000235774	AC023347.1	11.11%(0.05+0.17)		3.06%(0.02+0.13)		3.05%(0.01+0.06)	2.23%(0.01+0.06)	2.02%(0.01+0.07)		17.50%(0.07+0.16)	7.38%(0.03+0.11)	7.73%(0.03+0.11)	4.85%(0.02+0.08)
ENSG00000235819	RP11-359J6.1				2.60%(0.01+0.03)					5.50%(0.02+0.05)				35.29%(0.17+0.30)
ENSG00000235911	AC019055.1												1.21%(0.01+0.03)
ENSG00000235989	MORC2-AS1	13.49%(0.08+0.13)	14.46%(0.08+0.09)	33.16%(0.14+0.17)	9.09%(0.05+0.06)	8.69%(0.05+0.07)	9.60%(0.07+0.08)	11.11%(0.06+0.06)	6.79%(0.06+0.05)	6.00%(0.05+0.06)	13.52%(0.07+0.08)	12.27%(0.07+0.10)	28.64%(0.11+0.13)	15.78%(0.08+0.10)	3.42%(0.04+0.05)
ENSG00000236024	RP11-483H20.6		1.43%(0.02+0.03)	3.06%(0.02+0.04)		1.17%(0.02+0.03)					2.87%(0.02+0.05)		8.01%(0.04+0.07)	1.07%(0.01+0.02)
ENSG00000236036	LINC00445		5.26%(0.03+0.07)									1.36%(0.02+0.19)
ENSG00000236076	LINC01072			1.02%(0.00+0.02)
ENSG00000236109	AC013402.3				1.30%(0.01+0.03)
ENSG00000236129	AP002856.4										1.23%(0.01+0.19)			6.15%(0.03+0.07)
ENSG00000236133	LINC01069								2.47%(0.03+0.04)
ENSG00000236230	RP11-400N13.1	1.19%(0.02+0.03)	3.94%(0.04+0.05)		2.60%(0.04+0.05)		1.79%(0.03+0.05)	2.02%(0.02+0.03)	3.70%(0.03+0.05)	5.50%(0.04+0.06)	5.94%(0.04+0.06)	2.73%(0.03+0.06)	4.37%(0.03+0.09)	10.16%(0.05+0.09)
ENSG00000236240	GPC5-IT1				10.39%(0.05+0.09)				4.73%(0.03+0.06)		2.87%(0.02+0.05)
ENSG00000236262	SHANK2-AS2		5.62%(0.04+0.10)		1.30%(0.01+0.03)		1.79%(0.02+0.04)	1.01%(0.01+0.03)	1.44%(0.02+0.03)	1.50%(0.02+0.04)	2.87%(0.03+0.05)		14.56%(0.06+0.08)	1.34%(0.03+0.13)
ENSG00000236299	RP11-340I6.7	51.59%(0.15+0.10)	83.75%(0.26+0.12)	49.49%(0.14+0.10)	88.96%(0.37+0.17)	85.92%(0.33+0.16)	72.77%(0.24+0.17)	38.89%(0.13+0.10)	81.89%(0.24+0.12)	32.50%(0.11+0.09)	72.34%(0.20+0.10)	71.82%(0.18+0.10)	63.59%(0.22+0.16)	63.10%(0.18+0.12)	65.19%(0.19+0.11)
ENSG00000236301	MRGPRG-AS1	1.98%(0.01+0.05)		2.55%(0.01+0.07)				1.01%(0.00+0.02)			2.87%(0.01+0.08)	4.09%(0.02+0.10)	1.21%(0.01+0.03)
ENSG00000236336	RP3-430A16.1	1.59%(0.02+0.03)	1.31%(0.01+0.03)		1.95%(0.01+0.04)								4.13%(0.03+0.05)	1.34%(0.01+0.05)
ENSG00000236355	RP3-503A6.2										1.23%(0.01+0.03)
ENSG00000236373	RP11-15K3.1											1.36%(0.01+0.05)
ENSG00000236378	RP11-394G3.2	1.59%(0.01+0.07)								5.00%(0.02+0.06)
ENSG00000236383	LINC00854	77.78%(0.29+0.20)	97.25%(0.50+0.24)	89.29%(0.34+0.19)	96.75%(0.50+0.27)	77.46%(0.26+0.15)	99.55%(1.12+0.59)	95.45%(0.81+0.46)	92.18%(0.38+0.20)	61.00%(0.20+0.14)	98.57%(0.70+0.33)	96.36%(0.42+0.21)	88.59%(0.41+0.25)	77.01%(0.33+0.32)	98.99%(0.55+0.24)
ENSG00000236452	AC123023.1	5.95%(0.04+0.14)	24.85%(0.22+0.59)	7.14%(0.06+0.20)	2.60%(0.01+0.03)		1.79%(0.01+0.04)	1.01%(0.01+0.03)	1.03%(0.01+0.04)	1.50%(0.01+0.10)	13.52%(0.08+0.19)	13.18%(0.07+0.18)	9.95%(0.06+0.14)
ENSG00000236463	LINC00427	1.98%(0.03+0.04)	5.50%(0.04+0.05)	3.57%(0.04+0.05)	7.79%(0.05+0.06)		14.29%(0.07+0.09)	6.57%(0.04+0.06)	5.56%(0.05+0.05)		8.81%(0.05+0.06)	2.73%(0.03+0.04)		3.21%(0.03+0.05)	2.21%(0.03+0.04)
ENSG00000236464	CTA-796E4.3	3.57%(0.02+0.07)	3.70%(0.02+0.11)	1.53%(0.02+0.16)	37.66%(0.15+0.21)		2.01%(0.01+0.05)	2.53%(0.01+0.04)	74.49%(0.41+0.36)		1.43%(0.01+0.07)	1.36%(0.01+0.06)	1.46%(0.01+0.06)
ENSG00000236467	RP11-443A13.5		3.11%(0.03+0.13)				2.01%(0.03+0.04)			1.00%(0.01+0.06)			1.94%(0.03+0.04)
ENSG00000236497	RP11-66A2.2						3.12%(0.03+0.04)	1.52%(0.01+0.04)		18.00%(0.08+0.12)	1.84%(0.01+0.03)
ENSG00000236519	AL773604.8	51.59%(0.18+0.15)	30.70%(0.12+0.10)	46.43%(0.15+0.10)	65.58%(0.24+0.20)	9.15%(0.07+0.09)	23.66%(0.10+0.09)	36.87%(0.15+0.15)	72.84%(0.25+0.16)	14.00%(0.07+0.08)	25.00%(0.11+0.09)	35.00%(0.13+0.11)	54.37%(0.18+0.15)	52.94%(0.19+0.15)	26.36%(0.11+0.09)
ENSG00000236520	GPC6-AS1				2.60%(0.02+0.03)		1.12%(0.01+0.03)			4.50%(0.03+0.10)			2.91%(0.02+0.05)
ENSG00000236581	STARD13-AS			1.02%(0.02+0.03)			36.83%(0.14+0.13)	7.07%(0.06+0.06)				1.36%(0.02+0.03)		3.74%(0.05+0.12)	1.41%(0.05+0.03)
ENSG00000236648	RP11-473A10.2						1.12%(0.01+0.12)			3.50%(0.02+0.09)
ENSG00000236653	AC005235.1				12.34%(0.06+0.13)				3.91%(0.03+0.05)
ENSG00000236658	RP11-83J21.3		2.51%(0.02+0.06)	5.10%(0.02+0.08)	1.95%(0.01+0.03)	6.10%(0.04+0.14)	2.68%(0.02+0.10)	1.01%(0.01+0.02)	2.67%(0.02+0.04)		2.46%(0.01+0.05)	3.18%(0.02+0.05)			5.63%(0.03+0.07)
ENSG00000236687	RP11-323H21.3										11.07%(0.15+0.59)	2.27%(0.02+0.21)		1.07%(0.01+0.03)
ENSG00000236700	LINC01010	15.08%(0.08+0.17)	14.22%(0.08+0.14)	28.06%(0.15+0.29)	7.14%(0.05+0.06)	68.08%(0.33+0.40)	20.98%(0.10+0.10)	15.66%(0.08+0.09)	11.32%(0.06+0.09)	23.50%(0.15+0.38)	42.21%(0.18+0.22)	64.09%(0.46+0.67)	1.70%(0.02+0.04)	1.60%(0.03+0.03)	23.54%(0.10+0.13)
ENSG00000236716	RP11-478H13.1			1.02%(0.01+0.08)		1.17%(0.01+0.04)		5.05%(0.03+0.07)			1.64%(0.01+0.05)	1.82%(0.01+0.12)
ENSG00000236720	RP11-63B19.1								2.26%(0.01+0.05)
ENSG00000236769	RP11-168P8.5	1.59%(0.01+0.03)
ENSG00000236799	RP11-383C6.2	9.52%(0.05+0.06)	2.03%(0.03+0.04)	6.63%(0.05+0.05)	3.90%(0.03+0.05)		8.26%(0.05+0.07)	10.61%(0.05+0.10)	4.53%(0.04+0.04)	2.50%(0.03+0.04)	2.05%(0.03+0.04)	2.27%(0.03+0.03)		2.14%(0.03+0.04)	1.21%(0.03+0.04)
ENSG00000236817	RP11-978I15.10	1.19%(0.01+0.02)	40.98%(0.19+0.27)	3.57%(0.01+0.04)			4.02%(0.04+0.08)	2.53%(0.02+0.05)	1.03%(0.02+0.04)		1.23%(0.01+0.04)		46.12%(0.19+0.21)	67.91%(0.33+0.27)	11.47%(0.05+0.08)
ENSG00000236834	LINC00421							1.52%(0.01+0.04)		1.50%(0.01+0.06)
ENSG00000236963	RP4-749H3.1	1.59%(0.02+0.03)			88.31%(0.50+0.35)		6.70%(0.05+0.07)		90.12%(0.54+0.36)					1.60%(0.01+0.03)
ENSG00000236983	LINC00614	1.98%(0.02+0.05)	15.29%(0.08+0.18)	5.10%(0.03+0.07)	1.30%(0.01+0.03)	9.39%(0.06+0.22)	8.93%(0.05+0.07)	13.13%(0.05+0.08)	5.56%(0.04+0.06)		5.74%(0.04+0.06)	7.73%(0.05+0.14)	50.49%(0.30+0.38)	1.07%(0.02+0.03)	1.01%(0.02+0.03)
ENSG00000237057	AC015922.6	1.19%(0.01+0.04)					1.34%(0.01+0.02)	2.53%(0.01+0.03)		7.00%(0.04+0.17)
ENSG00000237058	RP13-436F16.1		1.43%(0.01+0.08)	3.57%(0.04+0.26)	5.19%(0.03+0.22)	1.17%(0.01+0.17)	3.35%(0.06+0.40)	5.05%(0.03+0.14)	2.47%(0.02+0.07)	2.00%(0.02+0.11)	1.23%(0.01+0.08)	1.82%(0.02+0.12)	18.69%(0.12+0.34)		8.85%(0.09+0.39)
ENSG00000237159	CNTFR-AS1	2.38%(0.02+0.08)	2.75%(0.02+0.07)	2.04%(0.01+0.04)	20.13%(0.09+0.10)				39.30%(0.14+0.12)	6.50%(0.03+0.08)			2.43%(0.02+0.04)		1.01%(0.01+0.03)
ENSG00000237220	AC104777.3			1.02%(0.01+0.03)
ENSG00000237222	AC090505.6											1.82%(0.03+0.04)	9.22%(0.06+0.09)		2.41%(0.04+0.04)
ENSG00000237232	ZNF295-AS1	2.78%(0.02+0.06)	4.18%(0.03+0.07)	5.10%(0.04+0.17)	31.17%(0.12+0.14)		2.90%(0.02+0.04)		15.64%(0.08+0.13)	10.50%(0.04+0.11)	9.02%(0.06+0.11)	4.09%(0.05+0.25)	20.15%(0.15+0.44)	2.67%(0.02+0.04)
ENSG00000237265	RP11-402P6.9	18.25%(0.18+0.52)	5.62%(0.04+0.19)	21.43%(0.15+0.49)	3.90%(0.02+0.04)	43.90%(0.23+0.33)		1.01%(0.01+0.02)	4.53%(0.03+0.09)	19.50%(0.30+0.74)	6.15%(0.06+0.27)	16.82%(0.17+0.54)	16.75%(0.10+0.25)
ENSG00000237267	RP11-181F12.1														1.41%(0.01+0.03)
ENSG00000237282	LINC00851			1.53%(0.01+0.03)		4.69%(0.03+0.11)						6.82%(0.03+0.07)
ENSG00000237290	RP11-214L19.1	3.17%(0.02+0.08)		5.10%(0.04+0.13)	2.60%(0.02+0.03)	42.96%(0.28+0.40)						1.36%(0.01+0.04)
ENSG00000237320	AC019064.1	5.56%(0.03+0.07)					2.90%(0.02+0.05)	3.54%(0.02+0.07)				3.64%(0.02+0.05)
ENSG00000237374	AC007680.2	1.19%(0.01+0.07)			1.95%(0.01+0.08)					1.00%(0.00+0.02)		2.73%(0.03+0.18)
ENSG00000237378	RP11-473M10.3	13.49%(0.06+0.15)	2.27%(0.02+0.15)				1.79%(0.02+0.22)	2.53%(0.01+0.06)		10.50%(0.05+0.14)	6.15%(0.03+0.09)	4.55%(0.02+0.10)
ENSG00000237402	CAMTA1-IT1	12.70%(0.05+0.08)	11.23%(0.06+0.08)	14.29%(0.08+0.11)	70.78%(0.22+0.13)	10.09%(0.06+0.10)	21.65%(0.10+0.11)	26.77%(0.10+0.10)	33.95%(0.13+0.09)	15.00%(0.09+0.22)	5.53%(0.04+0.13)	12.73%(0.07+0.11)	59.95%(0.23+0.22)	13.37%(0.08+0.11)	40.64%(0.14+0.11)
ENSG00000237423	RP11-347D21.3	9.13%(0.05+0.25)	57.47%(0.53+0.96)	5.61%(0.03+0.07)	5.84%(0.03+0.11)	22.54%(0.11+0.23)	29.91%(0.17+0.31)	29.80%(0.12+0.15)	7.82%(0.05+0.11)	5.00%(0.02+0.09)	2.46%(0.03+0.19)	14.09%(0.07+0.17)	10.44%(0.05+0.10)
ENSG00000237453	RP11-67L3.2	15.48%(0.06+0.09)	11.35%(0.05+0.07)	17.86%(0.09+0.13)		16.43%(0.07+0.08)	11.83%(0.06+0.07)	9.60%(0.05+0.08)		3.50%(0.02+0.04)	20.08%(0.08+0.08)	13.64%(0.07+0.08)	12.86%(0.06+0.08)	1.60%(0.03+0.04)	6.84%(0.05+0.05)
ENSG00000237460	RP11-233E12.1													1.60%(0.01+0.04)
ENSG00000237463	RP11-280O1.2	1.59%(0.01+0.03)		2.04%(0.01+0.04)			2.01%(0.02+0.12)	1.52%(0.01+0.04)		3.00%(0.01+0.04)	31.97%(0.15+0.23)	2.73%(0.02+0.04)	2.91%(0.02+0.05)		77.87%(1.31+1.11)
ENSG00000237464	RP3-461P17.9	1.98%(0.01+0.07)		2.04%(0.02+0.05)				1.52%(0.01+0.03)			3.07%(0.02+0.05)		5.10%(0.04+0.07)
ENSG00000237471	AC073115.6	1.98%(0.02+0.08)	3.58%(0.03+0.10)	1.02%(0.01+0.02)	12.99%(0.06+0.10)	1.88%(0.02+0.07)	70.76%(0.73+0.81)	3.03%(0.03+0.10)	1.23%(0.02+0.04)	3.50%(0.03+0.20)	5.33%(0.05+0.17)	5.00%(0.04+0.11)	1.21%(0.02+0.04)
ENSG00000237480	RP5-947P14.1	5.95%(0.04+0.06)	21.39%(0.09+0.07)	13.78%(0.06+0.10)	1.95%(0.01+0.03)	3.76%(0.03+0.07)		1.01%(0.03+0.03)	7.20%(0.04+0.08)	1.00%(0.02+0.03)	18.03%(0.08+0.09)	1.82%(0.02+0.07)		1.34%(0.02+0.03)	1.21%(0.04+0.03)
ENSG00000237500	RP11-526P5.1							2.02%(0.01+0.07)
ENSG00000237530	RP3-449H6.1		1.79%(0.02+0.09)		2.60%(0.02+0.04)	1.41%(0.01+0.04)		1.52%(0.01+0.04)	3.70%(0.04+0.05)			1.82%(0.01+0.05)	1.70%(0.01+0.03)		2.01%(0.04+0.06)
ENSG00000237567	RP3-359N14.2					1.17%(0.01+0.03)			1.23%(0.02+0.08)	1.00%(0.01+0.04)		1.36%(0.03+0.16)		27.81%(0.31+0.76)
ENSG00000237574	AC079776.3		9.32%(0.05+0.13)
ENSG00000237579	RP11-324L3.1			1.02%(0.01+0.03)		3.29%(0.02+0.04)
ENSG00000237605	RP11-343H5.6	53.97%(0.18+0.15)	65.47%(0.25+0.22)	66.84%(0.23+0.18)	85.71%(0.45+0.39)	44.37%(0.15+0.14)	22.77%(0.10+0.13)	26.26%(0.11+0.11)	48.77%(0.18+0.20)	30.00%(0.12+0.12)	59.22%(0.23+0.20)	76.82%(0.32+0.23)	87.38%(0.40+0.29)	60.70%(0.21+0.22)	39.84%(0.14+0.13)
ENSG00000237626	RP11-406A20.1				20.78%(0.10+0.21)				39.51%(0.16+0.19)	1.50%(0.02+0.07)
ENSG00000237647	ERICH1-AS1					1.64%(0.01+0.03)	1.12%(0.01+0.04)			11.00%(0.05+0.10)				16.31%(0.08+0.07)
ENSG00000237654	AP003025.2				12.34%(0.08+0.10)				13.17%(0.08+0.06)
ENSG00000237716	RP3-400B16.3	2.38%(0.01+0.04)			9.74%(0.05+0.07)	4.69%(0.03+0.15)			1.65%(0.02+0.03)			16.36%(0.11+0.31)
ENSG00000237728	RP3-453P22.2				1.30%(0.01+0.04)								2.91%(0.03+0.04)
ENSG00000237761	RP11-127O4.2		3.23%(0.02+0.09)
ENSG00000237805	AC015849.2	27.38%(0.12+0.17)	14.93%(0.08+0.10)	10.71%(0.06+0.07)	41.56%(0.15+0.14)	4.93%(0.04+0.06)	16.07%(0.08+0.14)	11.11%(0.06+0.09)	24.90%(0.10+0.10)	7.00%(0.04+0.07)	12.30%(0.07+0.12)	5.45%(0.04+0.05)	15.05%(0.07+0.09)	18.45%(0.08+0.10)	25.75%(0.14+0.26)
ENSG00000237843	AC016903.2						1.12%(0.01+0.03)	1.52%(0.01+0.06)
ENSG00000237853	RP5-833A20.1		2.63%(0.02+0.04)				16.29%(0.08+0.10)	13.64%(0.07+0.09)	2.26%(0.02+0.05)	3.00%(0.02+0.05)	5.74%(0.03+0.05)	1.36%(0.02+0.10)	3.40%(0.04+0.04)		4.83%(0.04+0.05)
ENSG00000237862	RP1-63G5.7	12.70%(0.09+0.30)		9.18%(0.04+0.10)	1.30%(0.02+0.03)		1.79%(0.02+0.07)		10.49%(0.06+0.06)		3.28%(0.03+0.05)	2.27%(0.01+0.04)		1.34%(0.02+0.03)
ENSG00000237870	AC073130.1	2.78%(0.03+0.04)		1.02%(0.02+0.03)		3.76%(0.04+0.10)	5.13%(0.05+0.07)			1.50%(0.01+0.03)	3.89%(0.04+0.08)	1.36%(0.02+0.03)			4.63%(0.04+0.05)
ENSG00000237919	RP11-181B18.1				1.95%(0.02+0.04)				14.61%(0.07+0.09)
ENSG00000237934	RP11-467D18.2	19.84%(0.08+0.08)	17.56%(0.08+0.07)	19.39%(0.08+0.07)	10.39%(0.06+0.06)	3.52%(0.04+0.04)	16.07%(0.08+0.08)	8.08%(0.06+0.07)	5.35%(0.05+0.05)	5.50%(0.04+0.05)	32.99%(0.11+0.09)	14.09%(0.08+0.07)	36.41%(0.12+0.10)	9.09%(0.06+0.07)	4.43%(0.05+0.04)
ENSG00000237937	AP000770.1							1.01%(0.00+0.02)		7.00%(0.04+0.08)	1.23%(0.01+0.04)		1.46%(0.01+0.03)
ENSG00000238033	AC002480.2	2.78%(0.02+0.11)								3.50%(0.03+0.15)			9.47%(0.04+0.13)
ENSG00000238062	AC105344.2	3.17%(0.02+0.06)	5.97%(0.04+0.06)	4.59%(0.03+0.09)	74.03%(0.22+0.12)			1.52%(0.01+0.03)	65.02%(0.21+0.15)	7.50%(0.04+0.07)	2.66%(0.03+0.05)	2.73%(0.03+0.04)	2.43%(0.03+0.06)	7.22%(0.04+0.05)	3.02%(0.02+0.04)
ENSG00000238107	RP11-495P10.5	17.86%(0.12+0.33)	19.83%(0.09+0.14)	7.14%(0.04+0.06)	29.22%(0.12+0.11)	4.23%(0.03+0.05)	1.34%(0.03+0.19)		23.66%(0.10+0.09)	40.00%(0.50+0.91)	9.84%(0.05+0.10)	11.82%(0.07+0.14)	5.10%(0.04+0.09)	1.87%(0.04+0.04)
ENSG00000238129	RP3-410C9.2	5.16%(0.03+0.16)	1.43%(0.01+0.14)		3.25%(0.02+0.08)	3.29%(0.03+0.28)		1.01%(0.02+0.20)	1.03%(0.01+0.04)		18.44%(0.10+0.28)	15.00%(0.14+0.43)	3.40%(0.03+0.17)
ENSG00000238141	BRWD1-AS1	3.17%(0.04+0.10)	20.67%(0.09+0.09)	2.04%(0.03+0.06)	9.09%(0.05+0.07)	1.64%(0.02+0.04)	2.46%(0.03+0.04)	2.02%(0.04+0.06)	7.61%(0.06+0.05)		2.87%(0.03+0.04)	2.73%(0.02+0.03)	13.59%(0.07+0.08)	3.74%(0.04+0.05)	1.81%(0.04+0.03)
ENSG00000238158	RP11-420L9.4					1.17%(0.01+0.03)
ENSG00000238169	LINC01053				8.44%(0.04+0.07)	1.17%(0.01+0.03)	1.34%(0.01+0.03)	1.52%(0.01+0.06)	5.76%(0.05+0.06)
ENSG00000238185	RP11-252M21.6				9.09%(0.04+0.07)				5.14%(0.02+0.06)
ENSG00000238210	RP13-210D15.4										1.02%(0.02+0.03)		8.98%(0.06+0.09)		1.21%(0.02+0.03)
ENSG00000238212	AC005863.2							1.01%(0.00+0.02)
ENSG00000238284	AC027269.2	9.13%(0.04+0.12)	1.31%(0.01+0.03)			1.41%(0.01+0.03)				12.50%(0.07+0.20)	2.87%(0.02+0.10)	12.73%(0.05+0.12)	4.85%(0.02+0.09)
ENSG00000239219	RP11-379K17.4				95.45%(0.43+0.17)	1.88%(0.02+0.04)	10.71%(0.06+0.07)	39.90%(0.13+0.13)	38.07%(0.13+0.07)		1.02%(0.02+0.03)		1.21%(0.02+0.03)	4.81%(0.05+0.04)	5.63%(0.05+0.05)
ENSG00000239311	RP11-615J4.3	5.95%(0.05+0.21)	6.93%(0.09+0.37)	1.53%(0.01+0.04)	1.95%(0.02+0.15)	11.74%(0.13+0.43)		2.02%(0.01+0.04)		8.00%(0.05+0.17)	4.71%(0.04+0.22)	15.45%(0.18+0.54)	7.77%(0.08+0.34)
ENSG00000239377	RP4-584D14.6	15.48%(0.07+0.09)	14.22%(0.07+0.08)	7.65%(0.05+0.08)	44.81%(0.16+0.17)	3.76%(0.03+0.04)	23.21%(0.09+0.12)	45.45%(0.16+0.15)	90.53%(0.37+0.20)	19.50%(0.08+0.08)	22.34%(0.09+0.11)	15.91%(0.07+0.08)	31.80%(0.11+0.10)	25.94%(0.10+0.12)	2.41%(0.03+0.05)
ENSG00000239395	RP11-634B7.5	1.19%(0.00+0.03)	4.54%(0.02+0.06)	2.55%(0.01+0.03)			1.34%(0.01+0.03)						6.31%(0.02+0.06)	14.71%(0.05+0.09)	1.01%(0.01+0.03)
ENSG00000239513	RP11-2A4.3	1.59%(0.01+0.04)		1.02%(0.00+0.02)	1.30%(0.00+0.02)	2.58%(0.02+0.20)				1.00%(0.00+0.03)	6.15%(0.03+0.15)	2.27%(0.02+0.10)		13.37%(0.06+0.12)
ENSG00000239589	LINC00879	1.19%(0.02+0.15)					1.79%(0.01+0.05)	1.01%(0.01+0.07)		12.00%(0.10+0.34)	1.23%(0.02+0.15)
ENSG00000239628	RP11-543D10.2	1.98%(0.01+0.06)	1.91%(0.02+0.20)
ENSG00000239674	RP1-127L4.7	5.95%(0.06+0.30)		1.02%(0.01+0.02)	1.95%(0.02+0.05)	1.41%(0.01+0.03)	2.68%(0.02+0.04)						1.21%(0.02+0.04)	56.95%(0.41+0.53)
ENSG00000239705	RP11-65N13.8	1.98%(0.02+0.04)	2.39%(0.03+0.04)	1.02%(0.02+0.03)	15.58%(0.08+0.09)	1.88%(0.02+0.04)		3.03%(0.04+0.05)	8.02%(0.06+0.07)	6.00%(0.04+0.05)	4.51%(0.04+0.06)	1.36%(0.02+0.04)	16.50%(0.08+0.08)	5.08%(0.06+0.32)	3.42%(0.03+0.07)
ENSG00000239774	RP11-496B10.3	2.38%(0.02+0.03)	26.76%(0.10+0.11)	1.02%(0.02+0.03)	38.31%(0.14+0.15)	1.88%(0.02+0.04)	4.24%(0.04+0.06)	7.07%(0.04+0.07)	61.73%(0.19+0.14)		4.71%(0.03+0.06)	14.09%(0.07+0.11)	5.58%(0.04+0.07)	65.51%(0.23+0.17)	7.04%(0.04+0.06)
ENSG00000239991	RP11-889D3.1									1.00%(0.00+0.02)
ENSG00000239994	RP11-169N13.4		3.82%(0.02+0.05)	3.57%(0.02+0.06)	2.60%(0.02+0.04)		11.61%(0.05+0.08)	11.62%(0.05+0.07)	1.23%(0.01+0.03)		3.07%(0.02+0.05)		2.43%(0.02+0.04)	1.07%(0.02+0.04)	5.63%(0.04+0.06)
ENSG00000240033	RP11-12K11.2	5.56%(0.03+0.10)		1.53%(0.01+0.04)		1.88%(0.01+0.05)					1.23%(0.01+0.03)	19.55%(0.11+0.28)	1.46%(0.01+0.03)
ENSG00000240050	RP1-93H18.1	27.78%(0.11+0.10)	35.13%(0.12+0.08)	45.41%(0.15+0.12)	32.47%(0.12+0.09)	68.31%(0.22+0.14)	24.11%(0.11+0.11)	61.11%(0.20+0.14)	47.94%(0.14+0.08)	1.00%(0.02+0.03)	17.83%(0.09+0.07)	50.00%(0.16+0.11)	12.38%(0.07+0.06)	13.10%(0.08+0.06)	20.52%(0.10+0.06)
ENSG00000240063	RP11-225N10.1	1.59%(0.02+0.04)	3.35%(0.03+0.18)			4.69%(0.03+0.07)				1.50%(0.02+0.13)		7.27%(0.08+0.27)
ENSG00000240211	RP11-758P17.3	92.06%(0.70+0.47)	82.44%(0.39+0.29)	87.76%(0.45+0.32)	87.01%(0.52+0.37)	59.39%(0.24+0.24)	69.20%(0.29+0.27)	71.21%(0.33+0.28)	75.72%(0.30+0.23)	76.50%(0.35+0.34)	79.51%(0.34+0.29)	77.27%(0.36+0.29)	83.74%(0.35+0.23)	99.47%(1.24+0.57)	91.95%(0.54+0.38)
ENSG00000240354	RP11-774I5.1										1.64%(0.01+0.03)
ENSG00000240405	RP11-460N16.1	2.78%(0.02+0.05)	3.82%(0.02+0.05)	2.04%(0.01+0.04)	1.30%(0.01+0.02)	2.11%(0.01+0.03)				4.00%(0.03+0.07)	4.10%(0.03+0.05)	5.00%(0.04+0.05)	14.56%(0.06+0.09)
ENSG00000240535	CTD-2313F11.1			1.02%(0.02+0.03)			6.03%(0.04+0.05)	1.01%(0.01+0.02)			1.02%(0.02+0.03)
ENSG00000240766	PLCXD2-AS1	1.98%(0.03+0.04)		2.55%(0.03+0.04)		1.64%(0.03+0.07)				1.00%(0.01+0.02)		4.55%(0.04+0.05)
ENSG00000240770	C21orf91-OT1	1.59%(0.02+0.06)	1.79%(0.02+0.07)		1.95%(0.01+0.03)				10.08%(0.05+0.07)		1.02%(0.02+0.03)	1.36%(0.02+0.03)
ENSG00000240777	RP11-58O15.1				1.30%(0.01+0.03)					1.50%(0.01+0.03)
ENSG00000240907	BX255923.3	2.38%(0.03+0.05)	1.31%(0.02+0.05)	1.02%(0.02+0.02)	44.16%(0.25+0.34)	2.11%(0.02+0.09)	1.56%(0.02+0.04)		27.37%(0.13+0.21)	1.00%(0.02+0.10)		3.18%(0.03+0.10)
ENSG00000241054	RP5-1002M8.4		6.57%(0.04+0.06)	2.04%(0.01+0.03)	11.69%(0.05+0.08)			3.03%(0.02+0.05)	3.09%(0.03+0.05)		1.23%(0.01+0.04)		1.70%(0.02+0.03)
ENSG00000241131	RP11-639B1.1				46.75%(0.30+0.43)		1.79%(0.01+0.03)	1.01%(0.01+0.05)	7.61%(0.05+0.11)				1.21%(0.01+0.05)
ENSG00000241213	RP11-768G7.2				1.95%(0.02+0.03)									1.87%(0.02+0.10)
ENSG00000241317	RP11-342M3.1								2.47%(0.02+0.05)		1.23%(0.01+0.03)
ENSG00000241369	CT64	2.38%(0.02+0.06)								4.00%(0.02+0.05)	1.02%(0.01+0.04)	1.36%(0.02+0.05)
ENSG00000241383	RP11-152C17.1			1.53%(0.02+0.18)	1.30%(0.01+0.03)								1.70%(0.01+0.03)
ENSG00000241449	RP11-545G3.1		2.27%(0.03+0.12)	1.53%(0.02+0.05)	3.90%(0.02+0.04)	1.64%(0.01+0.04)	1.12%(0.02+0.03)	3.03%(0.02+0.03)	5.14%(0.04+0.06)			2.73%(0.02+0.06)			1.61%(0.02+0.05)
ENSG00000241469	LINC00635				1.30%(0.01+0.02)		3.35%(0.03+0.05)	28.79%(0.13+0.18)		3.00%(0.01+0.04)			12.14%(0.07+0.13)
ENSG00000241544	RP11-6F2.5	23.41%(0.11+0.17)	15.17%(0.07+0.10)	41.33%(0.17+0.19)	78.57%(0.62+0.69)	46.95%(0.20+0.22)	30.13%(0.13+0.21)	67.68%(0.25+0.20)	51.23%(0.26+0.43)	75.00%(0.63+0.76)	73.36%(0.46+0.56)	34.55%(0.17+0.25)	31.31%(0.12+0.09)	36.63%(0.15+0.15)	43.46%(0.19+0.24)
ENSG00000241560	ZBTB20-AS1	1.98%(0.03+0.03)	1.19%(0.03+0.03)	4.59%(0.04+0.05)		1.17%(0.03+0.03)	6.25%(0.05+0.06)	1.52%(0.03+0.04)			1.23%(0.03+0.03)	1.36%(0.02+0.03)			1.01%(0.02+0.03)
ENSG00000241577	RP11-523O18.7			1.02%(0.01+0.04)			3.57%(0.02+0.05)	3.03%(0.02+0.04)
ENSG00000241818	RP11-1000B6.2	3.57%(0.04+0.04)	1.08%(0.02+0.03)	9.69%(0.06+0.07)	1.95%(0.02+0.03)	2.11%(0.03+0.03)						1.36%(0.02+0.03)
ENSG00000242009	RP11-359D24.1											1.36%(0.00+0.03)
ENSG00000242012	RP11-338L18.1				1.95%(0.02+0.04)				2.26%(0.02+0.05)			5.45%(0.03+0.08)		12.57%(0.06+0.14)
ENSG00000242440	RP11-501O2.5	9.13%(0.06+0.20)	3.11%(0.03+0.14)					1.52%(0.01+0.03)		6.00%(0.05+0.20)	4.71%(0.03+0.17)	6.36%(0.04+0.15)	2.91%(0.02+0.14)
ENSG00000242512	RP11-416O18.1	1.59%(0.01+0.09)		3.06%(0.05+0.33)	28.57%(0.18+0.36)	19.95%(0.20+0.55)			13.17%(0.07+0.14)		1.84%(0.01+0.10)	33.64%(0.60+1.24)
ENSG00000242536	RP11-290K4.2	1.59%(0.01+0.03)										3.18%(0.02+0.05)
ENSG00000242753	RP11-716O23.2	1.59%(0.01+0.04)								4.50%(0.03+0.08)	11.07%(0.08+0.28)	1.36%(0.01+0.05)			3.22%(0.03+0.12)
ENSG00000242781	RP11-47P18.2	8.73%(0.04+0.24)	2.15%(0.02+0.19)	2.55%(0.01+0.07)		1.17%(0.01+0.09)		3.03%(0.01+0.07)		12.50%(0.06+0.15)	4.92%(0.02+0.07)	7.73%(0.03+0.12)	4.13%(0.02+0.05)	25.67%(0.11+0.28)	1.01%(0.01+0.03)
ENSG00000242828	RP11-47P18.1	11.90%(0.10+0.32)	8.60%(0.05+0.21)	7.14%(0.04+0.14)	1.30%(0.01+0.07)	5.40%(0.03+0.12)	2.46%(0.02+0.06)	6.57%(0.03+0.13)		28.00%(0.17+0.33)	14.34%(0.08+0.22)	16.82%(0.11+0.27)	10.68%(0.05+0.15)	45.45%(0.30+0.41)	14.69%(0.06+0.15)
ENSG00000242908	RP11-454C18.2	6.35%(0.06+0.23)	24.49%(0.10+0.15)	3.06%(0.02+0.05)		4.23%(0.06+0.29)				1.00%(0.01+0.03)	4.51%(0.04+0.16)	21.36%(0.16+0.36)
ENSG00000242925	PLCH1-AS2	4.76%(0.03+0.06)	1.91%(0.01+0.05)			3.52%(0.02+0.05)	1.56%(0.02+0.05)				12.91%(0.06+0.09)	13.18%(0.06+0.08)
ENSG00000243197	TUSC7											6.82%(0.03+0.11)
ENSG00000243276	RP11-384F7.1	2.38%(0.02+0.10)		2.04%(0.01+0.08)		10.56%(0.05+0.11)					1.23%(0.01+0.05)	7.27%(0.04+0.10)
ENSG00000243295	CTD-2185K10.1							1.01%(0.01+0.04)
ENSG00000243319	FGF14-IT1				7.79%(0.06+0.08)		1.56%(0.03+0.04)	2.02%(0.03+0.04)	17.70%(0.09+0.08)	1.00%(0.01+0.02)		4.55%(0.02+0.05)
ENSG00000243345	RP11-458K10.3	1.19%(0.00+0.03)
ENSG00000243349	RP11-445N18.7			1.53%(0.01+0.04)			2.46%(0.02+0.09)	1.52%(0.01+0.06)		1.50%(0.01+0.05)	1.02%(0.01+0.03)	1.82%(0.01+0.03)	1.46%(0.01+0.04)
ENSG00000243574	RP11-264K23.1				3.90%(0.03+0.05)		34.82%(0.18+0.29)	12.63%(0.09+0.26)	2.88%(0.03+0.04)	1.50%(0.01+0.03)		1.82%(0.01+0.08)
ENSG00000243583	RP4-669B10.3									3.00%(0.03+0.10)
ENSG00000243636	RP11-164O23.7	1.19%(0.01+0.05)		5.10%(0.03+0.10)	2.60%(0.01+0.04)	1.88%(0.01+0.04)		3.03%(0.01+0.04)		32.50%(0.14+0.37)	11.07%(0.07+0.22)	1.82%(0.01+0.05)
ENSG00000243849	WDR52-AS1			1.53%(0.03+0.03)				3.03%(0.04+0.04)
ENSG00000243926	TIPARP-AS1	92.86%(0.45+0.28)	93.67%(0.40+0.22)	91.33%(0.44+0.28)	91.56%(0.38+0.22)	64.32%(0.25+0.21)	97.99%(0.57+0.31)	98.48%(0.68+0.35)	86.83%(0.27+0.15)	99.00%(0.68+0.38)	92.01%(0.38+0.25)	91.36%(0.46+0.31)	98.54%(0.63+0.34)	98.93%(0.62+0.31)	99.60%(0.58+0.21)
ENSG00000243953	RP11-439C8.2	4.37%(0.02+0.07)	1.19%(0.01+0.04)	3.06%(0.02+0.05)	1.30%(0.01+0.03)	3.29%(0.02+0.08)	1.12%(0.00+0.03)					3.64%(0.02+0.05)
ENSG00000243967	NBPF5P	5.95%(0.03+0.07)	29.99%(0.22+0.43)								1.23%(0.01+0.09)		5.83%(0.02+0.08)
ENSG00000244219	GS1-259H13.2	1.59%(0.01+0.03)	4.42%(0.02+0.05)	2.55%(0.01+0.03)	16.23%(0.06+0.12)		3.57%(0.03+0.05)	5.56%(0.02+0.05)	9.05%(0.04+0.07)		4.71%(0.02+0.05)	1.82%(0.02+0.05)		1.60%(0.01+0.04)	6.44%(0.03+0.06)
ENSG00000244247	RP11-139K4.2	2.78%(0.02+0.10)		3.57%(0.03+0.17)	48.05%(0.18+0.16)	27.00%(0.16+0.32)			9.88%(0.06+0.11)		3.48%(0.02+0.09)	16.36%(0.10+0.23)
ENSG00000244302	PEX5L-AS2		2.51%(0.01+0.11)	1.02%(0.01+0.06)								1.36%(0.02+0.17)
ENSG00000244310	RP11-734K21.3	23.02%(0.13+0.30)	3.94%(0.02+0.07)	35.20%(0.23+0.42)		38.26%(0.23+0.45)	3.35%(0.02+0.09)	7.58%(0.05+0.17)		1.50%(0.02+0.09)	12.50%(0.06+0.15)	19.09%(0.11+0.25)	5.58%(0.03+0.08)
ENSG00000244345	RP11-654C22.2	14.68%(0.07+0.13)	5.85%(0.03+0.07)	3.57%(0.03+0.07)		1.41%(0.01+0.04)	1.79%(0.02+0.04)	3.03%(0.03+0.07)			4.71%(0.03+0.07)		10.44%(0.06+0.10)
ENSG00000244461	RP11-354H21.1		4.90%(0.07+0.46)		3.25%(0.02+0.07)
ENSG00000244564	RP11-14D22.1	1.19%(0.01+0.03)	2.15%(0.03+0.04)	1.02%(0.01+0.04)		1.41%(0.02+0.06)	1.56%(0.02+0.06)				1.43%(0.02+0.04)	3.18%(0.02+0.04)
ENSG00000244650	RP11-501O2.3											2.27%(0.01+0.09)
ENSG00000244791	RP11-65D17.1	19.84%(0.08+0.13)	13.02%(0.07+0.16)	3.57%(0.03+0.04)		7.51%(0.05+0.14)	2.23%(0.02+0.03)	4.55%(0.03+0.05)	6.38%(0.04+0.07)	2.00%(0.01+0.04)	22.95%(0.12+0.22)	24.09%(0.12+0.29)	16.02%(0.07+0.11)
ENSG00000244926	ALKBH3-AS1	13.10%(0.08+0.05)	33.45%(0.12+0.07)	7.14%(0.07+0.05)	66.88%(0.17+0.06)	12.44%(0.09+0.05)	31.70%(0.13+0.07)	22.73%(0.10+0.05)	70.37%(0.17+0.06)	3.00%(0.06+0.04)	18.24%(0.09+0.05)	15.45%(0.09+0.04)	15.78%(0.09+0.05)	69.25%(0.17+0.06)	23.14%(0.11+0.04)
ENSG00000245080	MIR3150B	15.08%(0.08+0.13)	40.86%(0.20+0.26)	14.29%(0.07+0.09)		20.66%(0.09+0.11)		1.01%(0.01+0.03)		1.50%(0.02+0.04)	6.15%(0.05+0.10)	13.64%(0.07+0.08)	1.21%(0.03+0.03)		1.01%(0.01+0.02)
ENSG00000245248	USP2-AS1	20.63%(0.09+0.13)	22.34%(0.10+0.12)	35.71%(0.15+0.18)	81.82%(0.31+0.24)	34.51%(0.13+0.11)	43.53%(0.17+0.14)	72.73%(0.23+0.15)	50.82%(0.18+0.17)	53.00%(0.28+0.31)	39.55%(0.15+0.16)	55.45%(0.19+0.15)	89.81%(0.47+0.32)	11.50%(0.07+0.06)	25.75%(0.11+0.10)
ENSG00000245534	RP11-219B17.1	24.60%(0.10+0.07)	31.30%(0.12+0.12)	20.41%(0.10+0.07)	26.62%(0.11+0.05)	12.21%(0.08+0.06)	19.87%(0.10+0.06)	10.10%(0.08+0.05)	13.17%(0.09+0.05)	6.00%(0.05+0.05)	14.34%(0.08+0.06)	28.18%(0.12+0.08)	22.57%(0.10+0.06)	28.88%(0.12+0.08)	26.96%(0.11+0.06)
ENSG00000245598	DACT3-AS1	2.78%(0.05+0.04)		1.53%(0.04+0.03)	54.55%(0.18+0.13)		6.70%(0.06+0.07)	1.01%(0.02+0.03)	74.69%(0.22+0.12)		1.84%(0.05+0.04)			3.21%(0.06+0.05)
ENSG00000245694	CRNDE	96.43%(1.53+0.88)	100.00%(3.24+0.70)	100.00%(2.55+0.82)	98.70%(2.08+0.76)	100.00%(1.49+0.57)	99.55%(2.06+0.80)	99.49%(2.69+1.07)	76.75%(0.71+0.80)	80.50%(0.88+0.71)	98.77%(2.35+0.89)	100.00%(1.91+0.63)	89.32%(0.98+0.82)	99.73%(2.34+0.59)	96.78%(0.70+0.46)
ENSG00000245832	RP11-179A16.1	7.94%(0.03+0.08)	3.70%(0.02+0.10)		24.68%(0.11+0.12)			2.02%(0.01+0.06)	73.46%(0.28+0.23)	3.00%(0.02+0.05)	1.64%(0.01+0.06)	4.55%(0.03+0.11)		2.94%(0.03+0.05)
ENSG00000245857	GS1-24F4.2	13.10%(0.07+0.13)	5.85%(0.03+0.07)	32.14%(0.14+0.17)	35.71%(0.14+0.14)	8.69%(0.05+0.09)	57.14%(0.25+0.27)	81.82%(0.52+0.37)	24.49%(0.11+0.14)	6.00%(0.03+0.06)	6.76%(0.04+0.10)	19.09%(0.08+0.12)	63.11%(0.26+0.25)	27.01%(0.11+0.12)	8.45%(0.05+0.06)
ENSG00000246095	AC006445.8	39.29%(0.20+0.31)	34.29%(0.16+0.25)	41.33%(0.19+0.26)	26.62%(0.12+0.17)	36.15%(0.16+0.21)	2.90%(0.02+0.12)	4.55%(0.03+0.14)	3.91%(0.02+0.11)	7.50%(0.04+0.13)	12.70%(0.06+0.13)	61.36%(0.31+0.35)	26.21%(0.13+0.23)	9.36%(0.06+0.14)	3.62%(0.03+0.05)
ENSG00000246323	RP11-325L7.1	3.97%(0.04+0.04)	1.19%(0.03+0.03)	1.02%(0.03+0.03)	4.55%(0.05+0.05)		4.24%(0.05+0.06)	8.08%(0.06+0.06)	9.67%(0.07+0.05)	1.00%(0.01+0.03)	1.23%(0.03+0.03)	1.82%(0.04+0.03)	10.44%(0.07+0.06)	1.07%(0.04+0.03)	7.85%(0.07+0.04)
ENSG00000246379	RP11-461O7.1	1.59%(0.01+0.04)	4.06%(0.03+0.06)		94.81%(0.42+0.21)		1.34%(0.02+0.03)	1.01%(0.01+0.02)	99.59%(0.55+0.18)	14.00%(0.05+0.08)		1.82%(0.01+0.03)	4.85%(0.03+0.06)	2.94%(0.05+0.04)	19.32%(0.09+0.09)
ENSG00000246394	RP11-386I8.6				5.19%(0.04+0.04)			1.01%(0.03+0.03)	1.85%(0.03+0.05)		1.02%(0.02+0.03)		3.16%(0.02+0.04)		1.81%(0.03+0.03)
ENSG00000246422	CTD-2024I7.13									1.50%(0.02+0.03)
ENSG00000246763	RGMB-AS1	88.49%(0.48+0.33)	89.84%(0.46+0.28)	89.29%(0.45+0.32)	99.35%(0.59+0.29)	59.62%(0.20+0.14)	69.42%(0.25+0.22)	90.91%(0.39+0.23)	99.38%(0.74+0.40)	78.50%(0.41+0.39)	90.98%(0.46+0.33)	77.73%(0.28+0.18)	92.23%(0.43+0.26)	99.20%(2.36+0.79)	98.99%(0.62+0.31)
ENSG00000246777	RP11-61A14.4	32.54%(0.12+0.10)	10.75%(0.07+0.06)	37.24%(0.13+0.12)	79.22%(0.29+0.21)	5.40%(0.05+0.05)	26.34%(0.11+0.11)	81.31%(0.28+0.17)	52.67%(0.18+0.13)	1.50%(0.03+0.03)	12.30%(0.08+0.07)	10.00%(0.06+0.06)	17.96%(0.09+0.09)	28.88%(0.12+0.08)	77.06%(0.23+0.12)
ENSG00000246820	RP11-379P15.1		1.43%(0.01+0.05)		1.95%(0.03+0.03)								4.61%(0.03+0.08)
ENSG00000246863	RP11-325N19.3				3.25%(0.04+0.05)				1.23%(0.03+0.03)
ENSG00000246876	RP11-519M16.1	25.00%(0.09+0.13)	2.51%(0.01+0.05)	4.08%(0.01+0.05)		10.56%(0.05+0.09)		1.52%(0.01+0.03)		4.50%(0.03+0.07)	4.71%(0.02+0.06)	22.73%(0.08+0.10)	4.13%(0.02+0.05)
ENSG00000247130	RP11-366H4.3	1.19%(0.01+0.03)				1.17%(0.01+0.02)							1.21%(0.00+0.03)
ENSG00000247131	RP11-588G21.2	2.38%(0.02+0.06)		1.53%(0.02+0.04)	25.97%(0.12+0.18)		11.16%(0.06+0.06)	23.74%(0.10+0.10)	65.43%(0.29+0.26)		1.02%(0.02+0.04)
ENSG00000247151	CSTF3-AS1	5.16%(0.05+0.06)	4.42%(0.04+0.05)	15.31%(0.08+0.08)	68.83%(0.21+0.14)	4.46%(0.03+0.06)	1.34%(0.03+0.04)	1.52%(0.03+0.03)	52.47%(0.16+0.08)	2.00%(0.03+0.04)	6.97%(0.05+0.05)	13.18%(0.07+0.07)	16.75%(0.08+0.08)
ENSG00000247363	RP11-637A17.2	63.49%(0.27+0.36)	38.47%(0.15+0.15)	41.33%(0.15+0.11)	79.22%(0.34+0.59)	13.38%(0.07+0.07)	44.20%(0.15+0.13)	34.34%(0.13+0.09)	71.60%(0.20+0.12)	39.50%(0.14+0.11)	69.06%(0.23+0.22)	70.91%(0.27+0.21)	46.12%(0.17+0.15)	94.39%(0.29+0.11)	87.73%(0.26+0.12)
ENSG00000247595	SPTY2D1-AS1	90.48%(0.42+0.25)	98.57%(0.54+0.23)	77.04%(0.27+0.17)	99.35%(0.57+0.19)	83.10%(0.27+0.16)	86.61%(0.33+0.22)	91.41%(0.37+0.19)	95.47%(0.37+0.16)	59.00%(0.20+0.17)	93.24%(0.40+0.21)	89.55%(0.33+0.19)	96.36%(0.39+0.17)	99.73%(0.51+0.22)	92.56%(0.32+0.16)
ENSG00000247624	CPEB2-AS1		3.11%(0.03+0.04)				6.03%(0.05+0.05)	1.01%(0.03+0.03)
ENSG00000247877	CTD-2001C12.1	2.38%(0.04+0.04)	6.81%(0.06+0.06)		1.30%(0.03+0.03)	2.35%(0.04+0.04)	5.13%(0.06+0.06)	3.03%(0.04+0.06)	5.76%(0.05+0.05)	1.00%(0.03+0.03)	1.23%(0.04+0.03)	5.00%(0.05+0.07)		3.74%(0.05+0.04)
ENSG00000248118	LINC01019	3.57%(0.02+0.10)	2.63%(0.02+0.12)	2.04%(0.01+0.07)				1.52%(0.01+0.12)	1.44%(0.02+0.03)	20.00%(0.12+0.29)	1.64%(0.02+0.11)	1.82%(0.01+0.07)		40.91%(0.18+0.23)
ENSG00000248131	CT49	28.97%(0.21+0.38)	7.17%(0.04+0.17)	3.06%(0.02+0.11)		8.69%(0.04+0.14)		2.53%(0.01+0.08)		34.50%(0.23+0.38)	20.08%(0.19+0.46)	37.73%(0.32+0.54)	17.72%(0.13+0.31)	3.74%(0.03+0.12)
ENSG00000248132	CTD-2037L6.2		4.06%(0.03+0.07)				3.12%(0.04+0.05)	1.01%(0.01+0.02)		3.00%(0.02+0.05)				6.42%(0.04+0.06)
ENSG00000248143	RP11-324J13.2	2.38%(0.01+0.08)												4.81%(0.03+0.13)
ENSG00000248173	RP11-659O3.1									1.50%(0.01+0.02)
ENSG00000248176	RP11-472K22.1							1.01%(0.00+0.04)
ENSG00000248215	RP11-722M1.1	7.14%(0.03+0.10)		2.55%(0.01+0.05)		2.82%(0.01+0.05)		2.53%(0.02+0.07)		7.50%(0.05+0.18)	4.10%(0.02+0.09)	10.45%(0.05+0.12)	6.55%(0.03+0.09)
ENSG00000248222	CTB-174D11.1			1.53%(0.01+0.06)			1.34%(0.02+0.04)					1.36%(0.01+0.09)	2.91%(0.03+0.05)
ENSG00000248228	SLIT2-IT1				1.30%(0.01+0.03)							4.55%(0.02+0.04)	1.94%(0.02+0.05)
ENSG00000248279	CTD-2218G20.2											1.36%(0.01+0.04)		13.64%(0.09+0.26)
ENSG00000248307	LINC00616	1.98%(0.02+0.14)		1.02%(0.02+0.21)						2.00%(0.01+0.05)		2.73%(0.03+0.18)
ENSG00000248311	CTD-2161F6.2	1.19%(0.00+0.02)								2.00%(0.02+0.12)
ENSG00000248318	RP11-713M15.1			1.02%(0.02+0.04)						1.50%(0.03+0.09)	5.33%(0.05+0.12)	1.36%(0.02+0.05)
ENSG00000248335	RP11-102N12.2		2.39%(0.02+0.04)											1.07%(0.00+0.04)
ENSG00000248359	CTC-537E7.2	12.70%(0.09+0.30)	16.97%(0.14+0.41)	38.78%(0.33+0.63)	3.25%(0.02+0.05)	30.28%(0.23+0.45)		1.01%(0.01+0.03)		15.50%(0.08+0.14)	4.51%(0.03+0.11)	69.55%(0.83+0.90)	32.77%(0.22+0.42)	41.18%(0.22+0.36)
ENSG00000248370	RP11-366H4.1	13.49%(0.13+0.39)	1.91%(0.02+0.15)	6.63%(0.08+0.32)	1.95%(0.01+0.03)	32.16%(0.24+0.44)	1.12%(0.02+0.14)			8.50%(0.06+0.21)	1.23%(0.01+0.08)	7.73%(0.07+0.29)	6.55%(0.05+0.24)
ENSG00000248371	CTC-347C20.2	1.98%(0.01+0.03)	2.03%(0.02+0.04)	1.02%(0.01+0.03)	24.03%(0.09+0.10)		12.50%(0.07+0.09)	10.61%(0.05+0.09)	28.81%(0.12+0.13)	2.00%(0.01+0.03)	3.69%(0.03+0.06)		2.91%(0.03+0.04)		4.02%(0.04+0.05)
ENSG00000248391	CTD-2010I22.2						1.56%(0.01+0.03)	1.52%(0.01+0.08)						1.60%(0.02+0.04)
ENSG00000248431	AC005150.1	1.59%(0.01+0.04)	17.80%(0.27+1.00)							17.00%(0.31+0.87)	1.43%(0.01+0.14)	4.09%(0.03+0.17)		1.60%(0.03+0.28)
ENSG00000248432	RP11-269F21.2	4.76%(0.03+0.10)	2.75%(0.02+0.07)	8.16%(0.05+0.19)		12.21%(0.07+0.19)	1.79%(0.01+0.04)			1.00%(0.01+0.06)	5.74%(0.04+0.18)	10.45%(0.08+0.25)
ENSG00000248457	RP11-419C19.2									1.50%(0.01+0.03)
ENSG00000248467	CTD-2161F6.1						1.56%(0.01+0.03)
ENSG00000248468	RP11-517B11.4	16.27%(0.08+0.09)	14.58%(0.08+0.09)	23.47%(0.10+0.08)	78.57%(0.39+0.31)	9.86%(0.06+0.07)	19.20%(0.09+0.10)	39.39%(0.14+0.13)	84.98%(0.30+0.18)	3.00%(0.04+0.05)	24.80%(0.10+0.10)	31.82%(0.12+0.11)	48.79%(0.17+0.14)	25.94%(0.10+0.08)	18.51%(0.08+0.07)
ENSG00000248473	CTC-338M12.2	7.54%(0.05+0.05)	2.27%(0.02+0.04)	4.59%(0.04+0.05)	1.30%(0.02+0.03)		6.70%(0.05+0.06)	10.10%(0.06+0.06)	1.44%(0.03+0.03)	11.00%(0.06+0.07)	4.30%(0.03+0.05)		1.94%(0.03+0.04)	4.28%(0.04+0.05)	22.94%(0.09+0.07)
ENSG00000248478	RP11-3G20.2				9.09%(0.04+0.06)			1.01%(0.01+0.04)	3.70%(0.03+0.05)
ENSG00000248484	RP11-375B1.1			1.02%(0.00+0.02)
ENSG00000248490	CTD-3007L5.1	1.19%(0.02+0.14)		1.02%(0.01+0.10)						2.00%(0.03+0.24)		6.82%(0.07+0.32)
ENSG00000248505	RP11-319E12.1		5.38%(0.03+0.09)		3.25%(0.02+0.04)				4.12%(0.04+0.12)
ENSG00000248515	RP11-608O21.1	19.05%(0.09+0.20)	15.05%(0.07+0.14)	23.98%(0.12+0.25)	1.30%(0.02+0.13)	15.73%(0.06+0.12)	7.81%(0.04+0.15)	21.21%(0.11+0.22)		32.00%(0.14+0.20)	13.32%(0.05+0.13)	30.91%(0.13+0.18)	99.27%(0.96+0.47)	6.95%(0.03+0.10)	15.69%(0.05+0.11)
ENSG00000248533	CTD-2130F23.1				4.55%(0.02+0.04)				17.70%(0.07+0.07)
ENSG00000248607	RP11-158I23.1	7.54%(0.04+0.10)	2.27%(0.02+0.05)	8.16%(0.04+0.09)	1.30%(0.01+0.03)	6.57%(0.04+0.09)	2.90%(0.02+0.06)	3.03%(0.03+0.05)		2.50%(0.01+0.04)	6.97%(0.03+0.11)	4.09%(0.02+0.05)	6.31%(0.03+0.06)
ENSG00000248624	RP11-5N11.2													1.07%(0.01+0.03)
ENSG00000248692	RP11-84A1.3				3.25%(0.04+0.04)				1.65%(0.04+0.03)
ENSG00000248767	WI2-2373I1.2				1.95%(0.01+0.04)						2.05%(0.02+0.19)
ENSG00000248783	RP11-308B16.2	26.59%(0.20+0.39)	4.78%(0.04+0.17)	2.04%(0.02+0.12)		6.81%(0.03+0.14)		2.02%(0.01+0.10)		28.00%(0.17+0.31)	17.01%(0.17+0.44)	31.36%(0.26+0.46)	16.75%(0.11+0.27)	4.81%(0.04+0.21)
ENSG00000248790	RP11-319G6.3		1.08%(0.01+0.03)								1.02%(0.01+0.02)		10.44%(0.05+0.07)
ENSG00000248809	RP11-6L6.3									1.00%(0.01+0.03)		1.36%(0.01+0.03)		25.67%(0.11+0.13)
ENSG00000248837	RP11-412P11.1	5.56%(0.02+0.09)				7.28%(0.04+0.17)		1.52%(0.01+0.03)		10.00%(0.04+0.11)	4.51%(0.03+0.13)	10.45%(0.07+0.20)	2.91%(0.01+0.06)
ENSG00000248925	CTD-2083E4.6	40.87%(0.16+0.21)	45.28%(0.15+0.13)	37.76%(0.15+0.15)	99.35%(1.06+0.54)	30.05%(0.11+0.10)	88.39%(0.42+0.31)	80.81%(0.35+0.25)	100.00%(1.19+0.42)	18.50%(0.08+0.09)	67.83%(0.25+0.21)	71.36%(0.30+0.32)	78.40%(0.40+0.34)	34.76%(0.13+0.09)	68.61%(0.25+0.19)
ENSG00000248935	CTD-2254N19.1						1.34%(0.01+0.03)							5.35%(0.04+0.07)
ENSG00000248943	RP11-1026M7.3	1.98%(0.01+0.07)		1.02%(0.01+0.06)		2.58%(0.01+0.09)						2.27%(0.02+0.18)
ENSG00000248973	RP11-445O3.2	9.92%(0.05+0.13)		5.10%(0.03+0.09)		44.37%(0.19+0.22)	1.79%(0.01+0.03)			3.50%(0.02+0.10)	14.14%(0.07+0.17)	62.27%(0.28+0.27)	4.37%(0.02+0.05)
ENSG00000249001	RP11-742B18.1	69.44%(0.43+0.43)	41.10%(0.19+0.24)	32.14%(0.21+0.37)	62.99%(0.43+0.47)	74.18%(0.47+0.41)	8.04%(0.06+0.13)	13.13%(0.06+0.09)	3.91%(0.03+0.11)	27.50%(0.12+0.21)	41.39%(0.22+0.29)	88.64%(0.64+0.42)	71.12%(0.28+0.21)	2.41%(0.01+0.05)	3.82%(0.04+0.05)
ENSG00000249091	RP11-733C7.1	1.19%(0.01+0.05)	31.42%(0.15+0.25)	3.06%(0.01+0.05)	2.60%(0.02+0.06)	2.58%(0.02+0.08)	4.24%(0.03+0.07)	1.52%(0.01+0.04)	1.23%(0.01+0.04)	3.00%(0.02+0.13)	11.27%(0.11+0.39)	4.55%(0.04+0.21)	1.94%(0.01+0.05)	2.67%(0.02+0.08)	7.24%(0.04+0.11)
ENSG00000249094	RP1-7G5.6	5.95%(0.04+0.05)		8.16%(0.04+0.06)	9.09%(0.06+0.06)	9.15%(0.05+0.06)		1.52%(0.02+0.04)	13.79%(0.08+0.07)			6.82%(0.04+0.06)		1.07%(0.02+0.03)
ENSG00000249102	CTD-2066L21.1	7.54%(0.03+0.11)		3.57%(0.02+0.06)		32.16%(0.15+0.24)					3.48%(0.02+0.08)	10.91%(0.06+0.13)		1.87%(0.01+0.06)
ENSG00000249131	CTB-35F21.2				12.34%(0.06+0.08)		3.79%(0.03+0.06)		6.79%(0.05+0.06)			1.36%(0.01+0.03)	15.29%(0.07+0.11)
ENSG00000249159	RP11-480D4.2	15.48%(0.07+0.09)	34.53%(0.13+0.15)	12.24%(0.06+0.08)	87.01%(0.41+0.26)	7.98%(0.05+0.07)	22.10%(0.10+0.10)	19.70%(0.09+0.11)	86.63%(0.42+0.25)	42.00%(0.15+0.15)	37.09%(0.14+0.15)	37.73%(0.17+0.23)	39.56%(0.16+0.19)	44.12%(0.14+0.12)	42.25%(0.15+0.15)
ENSG00000249163	CTD-3028N15.1				1.30%(0.02+0.06)			1.01%(0.02+0.03)						1.07%(0.01+0.03)
ENSG00000249174	RP11-124N3.3	5.16%(0.02+0.12)	1.91%(0.01+0.06)					1.01%(0.02+0.11)		8.00%(0.05+0.16)	4.92%(0.03+0.14)	6.36%(0.04+0.14)		21.66%(0.09+0.16)
ENSG00000249186	RP11-423H2.5							1.01%(0.01+0.03)					13.11%(0.06+0.14)
ENSG00000249196	RP11-669N7.2	4.76%(0.04+0.17)		1.53%(0.01+0.06)		7.51%(0.08+0.38)		3.03%(0.03+0.22)		10.00%(0.11+0.46)	4.30%(0.05+0.29)	15.45%(0.15+0.47)	4.61%(0.04+0.23)
ENSG00000249199	CTD-2139B15.5	12.30%(0.08+0.21)	4.06%(0.03+0.13)	5.61%(0.04+0.17)		19.48%(0.12+0.30)	2.46%(0.01+0.05)	1.01%(0.01+0.02)		2.50%(0.02+0.10)	35.04%(0.39+0.78)	49.55%(0.37+0.55)	2.67%(0.02+0.05)	1.07%(0.01+0.07)
ENSG00000249216	RP11-227F19.5	21.43%(0.08+0.11)	36.20%(0.13+0.13)	8.67%(0.04+0.06)	57.79%(0.19+0.15)	3.05%(0.03+0.07)	39.96%(0.13+0.12)	10.61%(0.05+0.07)	63.79%(0.21+0.16)	4.00%(0.02+0.05)	63.73%(0.22+0.19)	14.55%(0.06+0.10)	5.58%(0.04+0.06)	47.06%(0.15+0.12)	27.77%(0.11+0.09)
ENSG00000249231	CASC16	1.59%(0.02+0.06)	28.55%(0.24+0.58)	3.06%(0.03+0.10)	1.30%(0.02+0.03)		10.94%(0.06+0.12)	17.17%(0.11+0.20)	2.26%(0.03+0.05)	2.50%(0.02+0.06)	16.19%(0.09+0.16)	1.36%(0.01+0.03)
ENSG00000249326	CTD-2194D22.4											1.36%(0.01+0.03)		2.14%(0.03+0.04)
ENSG00000249343	CTD-2275D24.2										2.05%(0.01+0.04)
ENSG00000249346	LINC01016		54.96%(0.62+0.89)	3.06%(0.02+0.04)			2.68%(0.03+0.05)	1.01%(0.01+0.02)		1.00%(0.02+0.03)		1.36%(0.01+0.03)	11.41%(0.06+0.14)
ENSG00000249509	RP11-402J6.1	2.38%(0.02+0.08)	8.24%(0.07+0.24)	7.65%(0.06+0.22)	11.04%(0.05+0.10)	1.64%(0.02+0.09)		1.01%(0.00+0.02)	8.85%(0.06+0.15)			4.09%(0.03+0.07)			3.82%(0.03+0.15)
ENSG00000249515	CTD-2151A2.1	1.19%(0.01+0.05)						1.52%(0.00+0.04)		7.00%(0.03+0.10)	1.64%(0.01+0.06)	2.73%(0.04+0.28)	1.70%(0.01+0.07)
ENSG00000249521	CTD-2161F6.3									1.00%(0.00+0.03)
ENSG00000249551	RP11-2N5.2						1.79%(0.01+0.04)	1.01%(0.01+0.05)
ENSG00000249599	RP11-168E14.1	3.57%(0.02+0.06)	48.63%(0.81+1.10)	26.53%(0.41+1.00)	57.79%(0.25+0.25)	3.52%(0.03+0.05)	4.91%(0.03+0.11)	2.02%(0.02+0.07)	77.16%(0.30+0.23)	1.50%(0.01+0.07)	18.44%(0.14+0.40)	11.36%(0.07+0.21)	91.26%(1.26+0.97)	100.00%(2.88+0.87)
ENSG00000249623	RP11-610J23.1			1.53%(0.05+0.64)									6.55%(0.04+0.05)
ENSG00000249645	RP11-552M14.1	3.57%(0.02+0.09)				4.69%(0.02+0.07)	6.03%(0.05+0.13)	6.06%(0.05+0.14)		9.00%(0.04+0.11)	3.89%(0.02+0.08)	6.82%(0.03+0.10)	1.94%(0.01+0.04)
ENSG00000249650	RP11-310P5.1	3.17%(0.03+0.05)	1.43%(0.02+0.06)	6.12%(0.04+0.06)	7.14%(0.04+0.05)	1.64%(0.02+0.05)	1.56%(0.02+0.04)	1.52%(0.02+0.04)	6.79%(0.05+0.06)	2.50%(0.02+0.03)	3.89%(0.03+0.05)	9.55%(0.05+0.06)	13.59%(0.07+0.07)	21.39%(0.09+0.14)
ENSG00000249658	RP11-1018N14.4					1.17%(0.01+0.03)		2.02%(0.01+0.05)
ENSG00000249694	RP11-378A12.1				4.55%(0.03+0.05)		9.82%(0.06+0.07)	3.03%(0.03+0.05)	2.67%(0.03+0.05)			1.82%(0.01+0.03)
ENSG00000249710	RP11-588P8.1				1.30%(0.02+0.03)			1.01%(0.02+0.07)	1.65%(0.01+0.03)		1.23%(0.01+0.03)
ENSG00000249713	CTD-2236F14.1											1.82%(0.01+0.03)
ENSG00000249725	RP11-469L4.1				3.90%(0.03+0.05)				2.26%(0.03+0.04)		1.02%(0.01+0.03)	2.27%(0.01+0.04)	3.40%(0.02+0.04)		1.61%(0.01+0.03)
ENSG00000249771	RP11-457P14.5				5.84%(0.05+0.22)				1.85%(0.02+0.04)
ENSG00000249781	CTD-2143L24.1							1.01%(0.02+0.25)
ENSG00000249782	RP11-417J1.1				1.30%(0.02+0.08)
ENSG00000249785	CTD-2061E9.1													1.07%(0.01+0.10)
ENSG00000249808	CTD-2029E14.1				16.88%(0.12+0.34)				24.07%(0.16+0.41)
ENSG00000249816	LINC00964	37.70%(0.16+0.19)	13.38%(0.08+0.19)	26.02%(0.14+0.25)	6.49%(0.06+0.10)	40.14%(0.17+0.19)	3.35%(0.04+0.05)	2.02%(0.02+0.06)	3.29%(0.03+0.07)	1.00%(0.01+0.03)	37.50%(0.17+0.25)	31.36%(0.15+0.20)	4.37%(0.03+0.09)	84.22%(0.44+0.36)
ENSG00000249833	RP11-71E19.5							1.01%(0.00+0.02)
ENSG00000249867	RP11-115J23.1	1.59%(0.01+0.04)			16.88%(0.08+0.15)	1.17%(0.01+0.04)		3.54%(0.02+0.07)	1.44%(0.02+0.05)		6.15%(0.04+0.10)	1.36%(0.01+0.04)			2.62%(0.02+0.05)
ENSG00000249882	RP11-665I14.1			2.55%(0.02+0.13)		1.41%(0.02+0.17)						1.36%(0.02+0.25)
ENSG00000249926	RP11-495K9.6			2.04%(0.01+0.06)				2.02%(0.02+0.04)	2.47%(0.03+0.04)	3.50%(0.01+0.05)	4.71%(0.03+0.09)	3.18%(0.02+0.08)	13.11%(0.07+0.16)		4.23%(0.03+0.06)
ENSG00000249941	CTD-2046I8.1						2.01%(0.01+0.06)
ENSG00000249945	RP11-598D14.1	1.19%(0.01+0.03)			1.95%(0.03+0.20)			1.01%(0.00+0.02)				2.27%(0.03+0.25)	10.68%(0.09+0.36)	1.60%(0.01+0.09)
ENSG00000249994	CTD-2383I20.1				3.90%(0.02+0.04)				1.03%(0.01+0.04)
ENSG00000250003	CTD-2116N24.1				1.30%(0.01+0.03)				4.32%(0.03+0.05)
ENSG00000250024	RP11-818C3.1							1.01%(0.00+0.02)
ENSG00000250033	SLC7A11-AS1	7.94%(0.05+0.16)		3.06%(0.04+0.20)		5.87%(0.04+0.10)		2.02%(0.01+0.03)	2.26%(0.04+0.04)	5.50%(0.02+0.06)	11.89%(0.07+0.15)	15.91%(0.09+0.20)		1.07%(0.02+0.03)
ENSG00000250043	RP11-161D15.2	1.19%(0.01+0.02)					2.23%(0.02+0.09)	1.01%(0.00+0.02)		3.50%(0.02+0.10)	1.02%(0.01+0.03)	6.36%(0.03+0.06)
ENSG00000250060	RP11-332J15.2	7.54%(0.05+0.18)	3.35%(0.02+0.09)	1.02%(0.01+0.08)	9.74%(0.04+0.08)	5.40%(0.03+0.15)	15.62%(0.07+0.14)	3.03%(0.03+0.12)	16.05%(0.07+0.09)	25.50%(0.21+0.45)	12.09%(0.13+0.41)	9.09%(0.07+0.23)	4.61%(0.03+0.11)
ENSG00000250062	RP11-778J15.1						1.12%(0.02+0.03)		1.03%(0.02+0.03)			2.27%(0.02+0.05)	1.21%(0.01+0.03)
ENSG00000250102	RP11-314N14.1	27.78%(0.21+0.44)	4.54%(0.04+0.21)	3.57%(0.02+0.15)		27.23%(0.19+0.37)	14.06%(0.06+0.13)	1.52%(0.02+0.14)		32.50%(0.21+0.37)	8.40%(0.06+0.21)	21.36%(0.15+0.36)	5.58%(0.03+0.16)
ENSG00000250149	RP11-399F2.2						3.12%(0.02+0.06)					1.36%(0.00+0.02)
ENSG00000250250	CTD-2350J17.1									1.50%(0.01+0.10)		1.36%(0.01+0.07)
ENSG00000250252	RP11-342A1.1	1.98%(0.01+0.04)			1.30%(0.01+0.03)								1.21%(0.01+0.03)
ENSG00000250313	RP11-5P22.3		2.03%(0.01+0.05)
ENSG00000250409	CTB-3M24.3	2.38%(0.02+0.05)		2.55%(0.01+0.05)							5.74%(0.03+0.07)	2.27%(0.02+0.04)
ENSG00000250427	CTD-3179P9.2				6.49%(0.06+0.11)	2.11%(0.02+0.04)	1.34%(0.02+0.03)	1.52%(0.01+0.03)	2.06%(0.03+0.04)		1.02%(0.01+0.04)	4.55%(0.02+0.06)
ENSG00000250431	RP13-577H12.2	1.98%(0.01+0.04)	13.86%(0.22+0.86)		4.55%(0.02+0.06)		18.08%(0.07+0.12)	3.54%(0.01+0.04)	5.56%(0.03+0.07)	1.50%(0.01+0.05)	11.89%(0.07+0.25)	3.64%(0.02+0.06)		3.48%(0.02+0.09)
ENSG00000250432	RP11-834C11.5	52.38%(0.24+0.26)	64.64%(0.23+0.19)	52.55%(0.21+0.30)	94.81%(0.66+0.49)	16.67%(0.08+0.12)	41.74%(0.15+0.14)	77.78%(0.33+0.26)	50.82%(0.21+0.22)	16.00%(0.10+0.21)	36.89%(0.14+0.13)	31.36%(0.14+0.18)	75.49%(0.42+0.52)	45.19%(0.19+0.20)	18.31%(0.09+0.12)
ENSG00000250447	CTD-2081C10.1				3.25%(0.03+0.06)	2.58%(0.01+0.05)		2.02%(0.01+0.09)	1.03%(0.01+0.03)	4.00%(0.02+0.10)	2.46%(0.02+0.10)	2.73%(0.03+0.11)	1.46%(0.01+0.05)
ENSG00000250448	RP11-19O2.2							1.01%(0.01+0.06)	3.09%(0.03+0.04)		1.23%(0.01+0.04)	1.82%(0.01+0.03)	2.18%(0.01+0.04)	5.08%(0.03+0.07)
ENSG00000250453	CTD-2134P3.1	14.29%(0.15+0.45)	5.73%(0.06+0.29)	1.53%(0.02+0.17)	1.30%(0.00+0.02)	2.82%(0.03+0.16)	1.79%(0.01+0.07)	4.04%(0.04+0.21)		33.00%(0.34+0.62)	5.53%(0.05+0.26)	5.91%(0.05+0.27)	2.18%(0.02+0.13)	5.08%(0.04+0.21)	4.23%(0.03+0.16)
ENSG00000250514	RP11-96P7.1	3.57%(0.01+0.05)						1.01%(0.01+0.02)		3.50%(0.02+0.04)	2.05%(0.01+0.05)	2.73%(0.01+0.04)		1.07%(0.01+0.02)
ENSG00000250519	RP11-680H20.2	34.13%(0.26+0.49)	12.19%(0.07+0.11)	8.67%(0.06+0.13)	29.22%(0.11+0.13)	40.38%(0.21+0.29)	7.14%(0.05+0.09)	3.54%(0.03+0.09)	8.44%(0.06+0.08)	13.50%(0.07+0.17)	15.16%(0.11+0.30)	68.64%(0.59+0.68)	31.80%(0.17+0.28)	22.19%(0.08+0.09)	3.02%(0.03+0.05)
ENSG00000250544	CTC-493L21.1				1.30%(0.01+0.04)
ENSG00000250576	CTD-2154B17.1	1.59%(0.02+0.10)		1.02%(0.01+0.02)		3.29%(0.02+0.07)				1.50%(0.01+0.05)	2.66%(0.01+0.06)	3.18%(0.03+0.12)
ENSG00000250584	RP11-325I22.2	5.16%(0.05+0.25)	4.66%(0.07+0.45)	1.53%(0.02+0.06)	19.48%(0.09+0.17)	1.88%(0.02+0.05)	4.91%(0.04+0.16)	5.05%(0.03+0.07)	31.28%(0.18+0.32)	6.00%(0.05+0.28)	10.66%(0.14+0.65)	12.73%(0.13+0.53)	2.18%(0.04+0.28)	6.95%(0.05+0.06)	1.01%(0.01+0.02)
ENSG00000250590	RP11-565A3.2	15.48%(0.06+0.13)	5.85%(0.03+0.11)			6.10%(0.03+0.12)	17.86%(0.08+0.16)	9.09%(0.06+0.11)		15.50%(0.08+0.19)	8.81%(0.05+0.16)	11.36%(0.06+0.21)	10.44%(0.05+0.16)	45.45%(0.20+0.22)
ENSG00000250614	AC007078.4	14.29%(0.06+0.07)	6.33%(0.05+0.06)	12.24%(0.06+0.07)	2.60%(0.02+0.04)	5.87%(0.04+0.06)	10.94%(0.05+0.07)	8.59%(0.04+0.06)			28.28%(0.10+0.11)	10.91%(0.06+0.07)	8.74%(0.06+0.06)	5.35%(0.04+0.06)
ENSG00000250666	RP11-463J17.1							1.01%(0.01+0.03)
ENSG00000250674	RP11-798K23.1		1.31%(0.01+0.05)			2.35%(0.02+0.11)
ENSG00000250719	RP11-322N21.2						2.46%(0.01+0.05)	3.54%(0.02+0.07)
ENSG00000250739	RP11-462G22.1							1.01%(0.01+0.07)				1.36%(0.01+0.06)
ENSG00000250791	RP11-55L3.1									8.50%(0.07+0.29)
ENSG00000250801	RP11-91H12.3	1.98%(0.02+0.05)		4.08%(0.02+0.05)		11.03%(0.06+0.13)		3.54%(0.03+0.12)				12.73%(0.08+0.16)	13.35%(0.06+0.15)	1.60%(0.01+0.06)
ENSG00000250806	CTC-293G12.1									1.00%(0.01+0.06)
ENSG00000250822	CTD-2139B15.4										1.23%(0.01+0.03)	1.82%(0.01+0.04)
ENSG00000250829	RP11-11N5.1	13.49%(0.13+0.49)	2.87%(0.02+0.05)	23.98%(0.20+0.57)	1.30%(0.01+0.03)	18.78%(0.17+0.52)	15.62%(0.07+0.12)	28.28%(0.14+0.31)		10.50%(0.12+0.47)	8.61%(0.05+0.19)	14.09%(0.14+0.51)	8.74%(0.05+0.09)
ENSG00000250838	RP11-501C14.5	7.94%(0.06+0.21)		7.65%(0.04+0.16)	3.25%(0.01+0.05)	9.86%(0.05+0.17)	1.34%(0.01+0.07)	1.52%(0.01+0.05)		13.00%(0.07+0.25)	7.99%(0.05+0.19)	19.09%(0.10+0.21)	4.13%(0.03+0.16)
ENSG00000250863	RP11-663P9.1	7.54%(0.04+0.07)	4.18%(0.04+0.05)	4.08%(0.03+0.06)	73.38%(0.30+0.23)		50.67%(0.20+0.23)	1.52%(0.01+0.04)	53.09%(0.18+0.14)	9.50%(0.05+0.07)	9.02%(0.04+0.07)	6.36%(0.04+0.06)		3.21%(0.03+0.05)	36.42%(0.14+0.15)
ENSG00000250908	RP11-703C10.1			1.02%(0.01+0.03)		2.11%(0.01+0.08)						2.27%(0.01+0.08)
ENSG00000250915	RP11-1338A24.1				2.60%(0.01+0.06)				1.03%(0.01+0.04)
ENSG00000250921	CTD-2008N3.1							1.01%(0.00+0.03)				1.82%(0.01+0.08)
ENSG00000250930	LNX1-AS1				1.30%(0.01+0.03)
ENSG00000250954	RP11-79E3.3	9.13%(0.04+0.12)				2.35%(0.01+0.06)				9.50%(0.05+0.08)	4.30%(0.03+0.15)	2.27%(0.01+0.05)
ENSG00000251024	RP11-203B7.1													3.74%(0.04+0.24)
ENSG00000251027	CTC-254B4.1		3.35%(0.02+0.12)				4.02%(0.04+0.21)	1.01%(0.01+0.02)		1.50%(0.01+0.04)	3.48%(0.03+0.11)	1.36%(0.01+0.02)
ENSG00000251059	RP11-100N20.1	1.19%(0.01+0.02)								1.00%(0.01+0.05)	2.46%(0.01+0.06)
ENSG00000251072	RP11-434D11.4			2.04%(0.03+0.04)	3.90%(0.04+0.05)		1.12%(0.02+0.03)	1.52%(0.01+0.04)	4.12%(0.04+0.04)
ENSG00000251081	RP11-713M6.2	4.37%(0.02+0.06)	6.09%(0.04+0.19)	3.06%(0.03+0.23)		3.29%(0.02+0.06)						4.55%(0.03+0.21)	6.07%(0.03+0.06)	6.15%(0.05+0.21)
ENSG00000251127	RP11-280G9.1	2.78%(0.02+0.05)								1.50%(0.01+0.04)	8.61%(0.04+0.11)	2.27%(0.02+0.05)
ENSG00000251144	CTD-2532K18.2	39.68%(0.28+0.54)	23.30%(0.10+0.20)	37.76%(0.21+0.35)	8.44%(0.04+0.08)	67.61%(0.41+0.51)	22.10%(0.16+0.39)	3.03%(0.02+0.10)	35.19%(0.18+0.27)	6.00%(0.04+0.19)	37.09%(0.17+0.26)	61.82%(0.34+0.40)	38.11%(0.17+0.26)		1.41%(0.01+0.05)
ENSG00000251175	RP11-45L9.1	3.57%(0.04+0.04)	7.05%(0.06+0.05)	6.63%(0.07+0.05)	2.60%(0.05+0.04)	1.41%(0.03+0.03)	1.79%(0.03+0.04)	1.01%(0.03+0.03)	7.20%(0.07+0.05)					3.21%(0.04+0.05)	23.74%(0.10+0.06)
ENSG00000251187	CTC-459M5.2		4.66%(0.04+0.05)		1.95%(0.02+0.04)		32.14%(0.12+0.13)	18.69%(0.08+0.09)	1.44%(0.02+0.03)		2.87%(0.03+0.04)		3.40%(0.03+0.04)		18.51%(0.08+0.07)
ENSG00000251218	RP11-1057B8.2	1.98%(0.01+0.06)
ENSG00000251221	CTC-325J23.3	25.79%(0.10+0.11)	10.39%(0.06+0.06)	48.47%(0.19+0.17)	32.47%(0.12+0.13)	7.04%(0.04+0.06)	10.04%(0.06+0.08)	9.09%(0.05+0.07)	14.20%(0.07+0.10)	14.00%(0.06+0.07)	8.40%(0.05+0.06)	8.18%(0.05+0.06)	13.11%(0.06+0.07)	4.28%(0.03+0.05)	5.43%(0.04+0.05)
ENSG00000251248	RP11-223C24.2	1.59%(0.01+0.03)		2.04%(0.01+0.07)										1.07%(0.01+0.06)
ENSG00000251249	RP11-73G16.1				1.30%(0.01+0.02)
ENSG00000251281	CTD-2066L21.2	15.48%(0.10+0.30)	1.67%(0.01+0.04)	17.86%(0.09+0.21)		54.93%(0.42+0.57)	1.79%(0.02+0.11)			1.00%(0.01+0.02)	9.22%(0.06+0.21)	26.36%(0.12+0.24)		2.14%(0.02+0.04)
ENSG00000251310	RP11-706F1.1										1.23%(0.01+0.05)
ENSG00000251336	RP11-540E16.2					3.29%(0.02+0.06)
ENSG00000251350	RP11-328N19.1	18.65%(0.09+0.17)	17.56%(0.11+0.28)	4.59%(0.02+0.09)	30.52%(0.19+0.38)	4.69%(0.04+0.17)	4.91%(0.05+0.18)	1.52%(0.01+0.03)	16.26%(0.10+0.26)	39.00%(0.21+0.32)	34.63%(0.19+0.35)	27.73%(0.16+0.27)	16.02%(0.08+0.15)	6.15%(0.04+0.13)
ENSG00000251391	RP11-305P14.1			1.53%(0.01+0.05)		3.29%(0.02+0.10)	1.56%(0.01+0.04)					1.82%(0.01+0.06)			1.81%(0.02+0.03)
ENSG00000251445	RP11-483A20.3	1.19%(0.01+0.03)	16.25%(0.09+0.21)	2.04%(0.02+0.07)	3.25%(0.03+0.15)	1.88%(0.02+0.06)	2.46%(0.01+0.04)	2.02%(0.01+0.05)	1.65%(0.02+0.07)	10.00%(0.05+0.13)	2.87%(0.02+0.09)			47.86%(0.35+0.57)	1.01%(0.01+0.04)
ENSG00000251461	RP11-501C14.6			5.61%(0.02+0.05)			13.84%(0.06+0.11)	21.72%(0.09+0.15)		32.00%(0.17+0.33)	3.69%(0.02+0.05)	1.36%(0.01+0.03)	4.37%(0.02+0.06)
ENSG00000251487	RP11-124N3.2	3.17%(0.02+0.07)	1.08%(0.01+0.05)					1.01%(0.01+0.06)		5.50%(0.02+0.09)	3.07%(0.02+0.09)	4.09%(0.02+0.09)
ENSG00000251533	LINC00605	21.43%(0.17+0.43)	30.82%(0.15+0.25)	34.69%(0.21+0.34)	7.79%(0.05+0.13)	9.86%(0.07+0.23)	63.17%(0.43+0.43)	68.18%(0.49+0.47)		32.50%(0.17+0.28)	24.39%(0.13+0.24)	39.09%(0.27+0.44)	69.90%(0.63+0.60)	24.33%(0.10+0.09)	54.53%(0.19+0.21)
ENSG00000251536	RP11-572C21.1								1.65%(0.02+0.04)		3.48%(0.02+0.06)				1.21%(0.01+0.03)
ENSG00000251574	RP11-6N13.1	6.35%(0.03+0.06)	1.31%(0.01+0.03)			2.58%(0.02+0.04)		1.52%(0.00+0.02)		10.00%(0.05+0.07)	3.28%(0.02+0.05)	3.18%(0.02+0.05)		2.14%(0.01+0.05)
ENSG00000251575	CTD-2170G1.2						3.57%(0.03+0.05)	11.62%(0.06+0.08)	51.03%(0.19+0.18)	15.00%(0.06+0.14)				3.48%(0.02+0.04)
ENSG00000251604	RP11-79P5.7	4.76%(0.03+0.11)	13.50%(0.08+0.28)	17.86%(0.10+0.22)	46.75%(0.23+0.32)	10.33%(0.05+0.11)	6.70%(0.04+0.14)	2.02%(0.01+0.04)	8.23%(0.05+0.13)	2.00%(0.01+0.09)	18.44%(0.12+0.33)	40.00%(0.18+0.26)	2.43%(0.02+0.09)
ENSG00000251613	CTC-347C20.1		1.19%(0.02+0.03)		21.43%(0.08+0.08)		3.35%(0.03+0.06)	4.04%(0.03+0.04)	17.70%(0.09+0.08)				2.18%(0.02+0.03)		3.82%(0.04+0.04)
ENSG00000251629	RP11-774D14.1	21.43%(0.16+0.38)	2.27%(0.01+0.08)	2.55%(0.02+0.10)	3.90%(0.03+0.12)	12.68%(0.07+0.22)	1.34%(0.02+0.06)	2.53%(0.04+0.22)	1.23%(0.01+0.03)	37.50%(0.42+0.72)	10.86%(0.11+0.39)	27.73%(0.25+0.56)	14.56%(0.11+0.31)
ENSG00000251642	RP11-600L4.1			1.02%(0.01+0.03)
ENSG00000251676	RP11-614F17.2	9.52%(0.06+0.20)	4.42%(0.04+0.20)	4.08%(0.03+0.16)		2.35%(0.01+0.06)	2.01%(0.01+0.07)	1.52%(0.01+0.06)		12.00%(0.09+0.31)	3.89%(0.02+0.11)	3.18%(0.02+0.08)	3.16%(0.01+0.06)	4.01%(0.02+0.06)	2.82%(0.01+0.04)
ENSG00000251678	CTD-2296D1.1							1.01%(0.01+0.07)
ENSG00000251688	RP11-752L20.5						3.12%(0.03+0.05)	1.52%(0.01+0.03)			1.43%(0.01+0.03)
ENSG00000253130	CTD-3023L14.2	1.98%(0.01+0.04)	21.98%(0.10+0.18)				1.56%(0.01+0.03)	1.01%(0.01+0.02)		1.00%(0.01+0.03)		1.82%(0.01+0.04)			2.21%(0.02+0.04)
ENSG00000253139	RP11-17A4.3							1.01%(0.01+0.04)
ENSG00000253147	RP11-369E15.4				1.30%(0.02+0.06)					5.50%(0.02+0.05)			1.94%(0.02+0.05)		4.43%(0.04+0.06)
ENSG00000253181	RP11-863K10.2			4.59%(0.03+0.06)	31.82%(0.15+0.19)	1.64%(0.01+0.04)			18.11%(0.09+0.14)			8.18%(0.05+0.13)	7.52%(0.04+0.08)
ENSG00000253190	AC084082.3	1.59%(0.02+0.05)					1.12%(0.03+0.04)	4.55%(0.05+0.04)		11.50%(0.06+0.07)				1.07%(0.02+0.03)
ENSG00000253199	RP11-421P23.1									1.50%(0.02+0.05)
ENSG00000253220	RP11-103H7.2				7.14%(0.03+0.06)		2.23%(0.02+0.04)	1.52%(0.01+0.06)	32.72%(0.12+0.17)			1.36%(0.02+0.19)
ENSG00000253236	CTD-2313P7.1													1.87%(0.01+0.04)
ENSG00000253259	RP11-737F9.2												1.21%(0.00+0.02)
ENSG00000253260	RP11-379I19.1						1.12%(0.01+0.03)			1.50%(0.01+0.03)
ENSG00000253264	PCAT2	1.98%(0.02+0.05)				5.16%(0.03+0.05)				16.50%(0.07+0.11)	1.84%(0.02+0.04)	11.82%(0.05+0.08)	2.18%(0.03+0.04)	4.01%(0.04+0.06)
ENSG00000253301	RP11-513O17.2	2.38%(0.02+0.13)	7.65%(0.07+0.27)	3.57%(0.04+0.18)	2.60%(0.01+0.05)	2.11%(0.01+0.08)	6.03%(0.07+0.34)	10.61%(0.09+0.32)	1.03%(0.01+0.03)	17.50%(0.11+0.32)	6.56%(0.04+0.17)	11.36%(0.06+0.18)	26.46%(0.16+0.33)
ENSG00000253343	CTD-3023L14.3		3.70%(0.02+0.04)								4.10%(0.02+0.07)	1.82%(0.01+0.03)
ENSG00000253363	RP11-962G15.1	23.41%(0.16+0.43)	4.06%(0.03+0.16)	2.04%(0.02+0.15)		8.22%(0.04+0.15)		2.02%(0.02+0.15)		31.50%(0.23+0.44)	12.09%(0.09+0.30)	27.73%(0.19+0.38)	17.96%(0.10+0.26)
ENSG00000253377	RP11-566H8.3														1.21%(0.01+0.06)
ENSG00000253408	RP11-231D20.2	61.90%(0.29+0.30)	2.15%(0.03+0.07)	56.63%(0.23+0.21)	7.14%(0.05+0.08)	76.29%(0.29+0.21)		2.02%(0.02+0.08)			13.32%(0.07+0.11)	71.82%(0.32+0.32)		26.74%(0.13+0.20)
ENSG00000253444	AC133633.2				5.19%(0.03+0.05)		13.62%(0.06+0.12)	9.09%(0.05+0.10)	9.88%(0.05+0.09)
ENSG00000253447	RP11-619L12.4		2.15%(0.02+0.05)
ENSG00000253455	RP11-770E5.3	10.71%(0.04+0.08)	7.17%(0.04+0.07)	2.55%(0.02+0.08)	7.14%(0.03+0.08)	3.52%(0.03+0.11)	1.56%(0.02+0.09)			2.00%(0.02+0.05)	1.64%(0.01+0.04)	1.82%(0.02+0.05)	2.67%(0.02+0.04)		1.01%(0.01+0.03)
ENSG00000253479	RP11-744J10.3		3.82%(0.03+0.10)				3.12%(0.03+0.04)	2.02%(0.03+0.13)				1.36%(0.02+0.09)	4.13%(0.03+0.06)
ENSG00000253484	RP11-109P6.2	7.14%(0.05+0.20)			48.05%(0.19+0.22)			1.01%(0.00+0.03)	40.33%(0.17+0.21)	13.50%(0.12+0.41)	1.64%(0.01+0.09)	2.27%(0.01+0.07)
ENSG00000253489	RP11-114O8.1	1.19%(0.01+0.03)								1.00%(0.00+0.02)
ENSG00000253505	CTA-398F10.1										1.84%(0.02+0.04)
ENSG00000253513	RP11-6D1.3	1.59%(0.02+0.03)		3.06%(0.02+0.04)	3.90%(0.02+0.04)				1.85%(0.03+0.07)	2.00%(0.02+0.04)	1.43%(0.01+0.03)	1.82%(0.02+0.04)	4.85%(0.04+0.05)
ENSG00000253551	RP11-26M5.2													1.07%(0.01+0.03)
ENSG00000253557	RP11-1080G15.1				7.14%(0.05+0.06)		4.24%(0.05+0.06)		1.65%(0.02+0.05)
ENSG00000253577	RP11-100L22.3							1.52%(0.01+0.06)
ENSG00000253584	CTD-2374C24.1	13.49%(0.05+0.12)				8.69%(0.03+0.10)		2.02%(0.01+0.06)		29.50%(0.10+0.15)	7.58%(0.02+0.07)	10.45%(0.04+0.09)		1.87%(0.01+0.06)
ENSG00000253591	CTC-265N9.1			4.08%(0.01+0.05)				2.02%(0.02+0.05)		1.00%(0.01+0.04)			1.21%(0.01+0.03)
ENSG00000253603	CTA-397H3.3	3.17%(0.03+0.05)	5.73%(0.04+0.06)	4.08%(0.03+0.04)	5.84%(0.05+0.06)	3.05%(0.03+0.04)	1.12%(0.02+0.03)	2.53%(0.03+0.04)	1.65%(0.03+0.04)	5.50%(0.03+0.06)	6.15%(0.04+0.06)	5.91%(0.04+0.05)	8.74%(0.05+0.08)	1.87%(0.03+0.04)
ENSG00000253614	RP11-513O17.3													2.67%(0.02+0.04)
ENSG00000253628	RP11-536N17.1					1.17%(0.01+0.04)
ENSG00000253643	RP11-561E1.1						1.12%(0.01+0.05)	4.04%(0.06+0.28)						9.89%(0.05+0.15)
ENSG00000253644	KB-1930G5.3	2.38%(0.02+0.05)	3.70%(0.02+0.11)								1.02%(0.01+0.05)	1.82%(0.02+0.16)		54.55%(0.24+0.29)
ENSG00000253658	RP11-600K15.1					3.29%(0.02+0.04)						1.82%(0.02+0.03)
ENSG00000253678	RP11-981G7.3	5.16%(0.03+0.05)	4.06%(0.03+0.06)	3.06%(0.02+0.04)	50.00%(0.21+0.23)	1.64%(0.02+0.08)	26.79%(0.11+0.14)	12.12%(0.06+0.08)	75.72%(0.36+0.29)	11.00%(0.06+0.13)	10.86%(0.05+0.09)	3.18%(0.02+0.04)	5.34%(0.03+0.06)	1.87%(0.02+0.04)	4.63%(0.04+0.05)
ENSG00000253679	KB-1410C5.2	1.19%(0.02+0.12)	1.43%(0.02+0.08)					1.01%(0.01+0.02)				4.09%(0.03+0.05)		6.68%(0.04+0.09)
ENSG00000253695	RP11-177H2.2	3.17%(0.02+0.04)	4.54%(0.04+0.09)		69.48%(0.27+0.20)		1.12%(0.02+0.04)	2.02%(0.03+0.04)	89.92%(0.42+0.22)		2.05%(0.02+0.05)	4.09%(0.03+0.04)	9.71%(0.05+0.08)	5.35%(0.04+0.05)	2.82%(0.03+0.04)
ENSG00000253711	RP11-787D18.1												1.21%(0.02+0.03)
ENSG00000253734	RP11-579E24.1								1.85%(0.01+0.04)
ENSG00000253740	KB-1083B1.1	25.79%(0.11+0.18)		1.02%(0.00+0.02)								1.36%(0.01+0.04)
ENSG00000253753	AC145123.2	1.59%(0.02+0.11)		5.10%(0.04+0.18)	4.55%(0.03+0.06)	13.85%(0.07+0.20)			14.40%(0.06+0.10)	3.00%(0.02+0.13)		6.82%(0.05+0.20)
ENSG00000253774	CTD-3023L14.1	1.59%(0.01+0.02)	14.22%(0.07+0.13)				1.12%(0.01+0.03)				1.23%(0.01+0.03)	1.36%(0.01+0.03)
ENSG00000253799	LINC01030	5.56%(0.03+0.16)	1.91%(0.02+0.10)				1.12%(0.02+0.03)		1.85%(0.02+0.03)
ENSG00000253832	CTD-2168K21.1	1.59%(0.01+0.03)			14.94%(0.06+0.12)	2.58%(0.02+0.04)	4.46%(0.04+0.07)	6.06%(0.04+0.09)				1.36%(0.01+0.04)
ENSG00000253868	FER1L6-AS2	4.37%(0.02+0.09)	1.79%(0.01+0.10)		1.95%(0.02+0.04)	5.87%(0.02+0.10)			12.35%(0.06+0.10)	2.00%(0.01+0.06)	1.02%(0.01+0.05)	6.82%(0.03+0.13)
ENSG00000253892	RP11-770E5.2	3.57%(0.02+0.05)		1.53%(0.01+0.04)	3.25%(0.02+0.05)	5.63%(0.04+0.08)				1.50%(0.01+0.04)		1.82%(0.02+0.03)
ENSG00000253898	RP11-51M18.1	18.65%(0.31+0.91)	3.35%(0.05+0.37)	3.57%(0.03+0.14)		8.45%(0.09+0.35)	1.12%(0.02+0.19)	1.52%(0.04+0.33)		49.00%(1.24+1.68)	11.68%(0.23+0.88)	14.55%(0.31+1.01)	1.70%(0.02+0.17)
ENSG00000253927	GS1-39E22.1				1.30%(0.01+0.03)				2.88%(0.03+0.04)
ENSG00000253974	NRG1-IT1	2.78%(0.01+0.04)								2.00%(0.01+0.04)		2.27%(0.02+0.08)	1.70%(0.01+0.06)
ENSG00000254007	RP11-281H11.1											1.36%(0.01+0.03)
ENSG00000254018	RP11-785H20.1				1.95%(0.02+0.04)			1.01%(0.01+0.06)				1.36%(0.01+0.02)
ENSG00000254027	RP11-363E6.3	84.13%(0.84+0.88)	26.52%(0.12+0.22)	83.67%(1.40+1.30)	91.56%(0.96+0.64)	94.37%(1.45+1.06)	43.97%(0.16+0.20)	22.22%(0.08+0.15)	53.91%(0.36+0.45)	11.50%(0.05+0.10)	50.82%(0.22+0.29)	84.55%(0.78+0.73)	54.13%(0.20+0.18)	62.30%(0.35+0.40)	17.51%(0.06+0.10)
ENSG00000254066	CTB-181F24.1							1.01%(0.01+0.05)
ENSG00000254080	RP11-730G20.1	3.57%(0.02+0.05)	23.18%(0.28+0.75)							4.00%(0.02+0.11)		2.27%(0.02+0.04)	2.67%(0.02+0.04)	64.97%(0.58+0.83)
ENSG00000254082	CTD-2024D23.1	1.98%(0.01+0.09)						2.02%(0.01+0.04)		1.00%(0.01+0.05)	1.02%(0.01+0.09)	1.82%(0.04+0.33)
ENSG00000254086	RP11-94H18.2							1.01%(0.00+0.02)
ENSG00000254101	RP11-30J20.1	23.81%(0.16+0.32)	12.19%(0.07+0.19)	6.12%(0.03+0.11)	2.60%(0.03+0.08)	8.92%(0.05+0.15)	1.56%(0.01+0.04)	4.55%(0.03+0.14)	1.44%(0.02+0.05)	37.00%(0.23+0.37)	8.20%(0.05+0.17)	15.45%(0.10+0.25)	10.44%(0.05+0.15)	3.74%(0.02+0.07)	6.04%(0.03+0.12)
ENSG00000254111	RP11-150O12.5	1.98%(0.02+0.12)	3.58%(0.03+0.14)				1.34%(0.01+0.03)	2.53%(0.02+0.04)		3.50%(0.02+0.06)	2.66%(0.02+0.09)	1.36%(0.01+0.04)	1.94%(0.02+0.11)
ENSG00000254119	RP11-705O24.1										1.02%(0.01+0.03)
ENSG00000254123	RP11-99H20.1												3.16%(0.02+0.07)
ENSG00000254130	CTB-7E3.1									1.00%(0.01+0.03)
ENSG00000254163	CTC-340I23.2						6.25%(0.04+0.08)	3.03%(0.03+0.07)			4.10%(0.03+0.05)	7.73%(0.04+0.07)			1.61%(0.01+0.03)
ENSG00000254178	RP11-299D14.2						1.12%(0.01+0.03)
ENSG00000254186	RP11-167P20.1							1.52%(0.01+0.04)
ENSG00000254222	RP11-787D18.2	7.54%(0.03+0.07)							1.44%(0.02+0.03)	3.00%(0.01+0.04)	2.46%(0.01+0.05)	2.73%(0.02+0.04)	12.86%(0.06+0.13)
ENSG00000254237	RP11-115J16.2				2.60%(0.02+0.03)				2.88%(0.03+0.04)	3.00%(0.02+0.06)			1.21%(0.02+0.04)
ENSG00000254242	RP11-1080G15.2				11.69%(0.06+0.07)	2.82%(0.01+0.04)		1.01%(0.02+0.04)	1.23%(0.02+0.04)	15.50%(0.06+0.11)
ENSG00000254266	RP11-594N15.2	19.84%(0.09+0.11)		3.06%(0.03+0.04)	1.95%(0.04+0.04)		2.90%(0.02+0.05)	1.52%(0.01+0.04)	2.26%(0.04+0.03)	2.50%(0.02+0.16)	2.25%(0.02+0.07)	5.45%(0.05+0.11)	1.70%(0.02+0.06)	2.67%(0.04+0.04)
ENSG00000254299	CTB-54I1.1	1.19%(0.01+0.07)		2.04%(0.01+0.03)	10.39%(0.06+0.18)		1.34%(0.01+0.03)		4.32%(0.03+0.10)				5.58%(0.03+0.09)	1.60%(0.03+0.04)
ENSG00000254357	RP11-628E19.2	1.19%(0.01+0.07)			1.30%(0.01+0.02)					1.00%(0.01+0.07)
ENSG00000254372	RP11-343P9.1				3.90%(0.03+0.04)		1.12%(0.02+0.03)	3.03%(0.04+0.05)					1.46%(0.02+0.03)	1.07%(0.01+0.04)
ENSG00000254380	RP11-317J10.4							2.53%(0.03+0.05)
ENSG00000254417	ANO1-AS2	16.27%(0.09+0.22)	13.62%(0.08+0.16)	5.61%(0.05+0.20)	3.25%(0.02+0.06)	39.20%(0.19+0.29)	1.56%(0.02+0.05)	1.01%(0.01+0.02)		6.50%(0.04+0.10)	2.87%(0.03+0.12)	4.09%(0.04+0.10)	6.80%(0.04+0.08)		5.03%(0.04+0.06)
ENSG00000254497	CTD-2560E9.5		6.57%(0.03+0.10)				10.04%(0.04+0.09)	6.06%(0.02+0.05)	1.03%(0.01+0.03)	1.50%(0.00+0.02)	3.48%(0.02+0.08)	1.36%(0.01+0.04)		1.60%(0.01+0.04)
ENSG00000254508	RP11-646J21.5						2.23%(0.02+0.04)	16.67%(0.06+0.09)		2.00%(0.01+0.03)
ENSG00000254511	RP11-876F14.1	5.56%(0.04+0.16)		1.02%(0.01+0.14)		1.64%(0.01+0.07)		1.52%(0.00+0.03)		3.00%(0.02+0.10)		2.73%(0.02+0.14)
ENSG00000254518	RP11-347H15.4	1.59%(0.01+0.03)						3.54%(0.02+0.11)		5.00%(0.02+0.09)	1.84%(0.01+0.08)	1.36%(0.01+0.04)	2.18%(0.01+0.05)
ENSG00000254519	CTD-2210P24.1			3.06%(0.02+0.08)		7.75%(0.03+0.10)						8.64%(0.04+0.12)
ENSG00000254538	RP11-463D19.1		1.43%(0.02+0.04)					1.01%(0.02+0.03)					7.28%(0.05+0.05)
ENSG00000254574	RP11-429J17.4	3.97%(0.02+0.05)	7.65%(0.04+0.08)	4.08%(0.03+0.06)		1.17%(0.01+0.04)					2.25%(0.02+0.04)	1.82%(0.02+0.04)	13.59%(0.06+0.08)	1.34%(0.01+0.04)
ENSG00000254606	RP11-22P4.2		2.75%(0.03+0.06)					1.01%(0.01+0.03)			1.02%(0.02+0.03)
ENSG00000254630	CTD-2530H12.7				1.95%(0.02+0.04)
ENSG00000254654	AC068858.1		3.11%(0.03+0.05)				44.42%(0.20+0.25)			13.50%(0.07+0.09)	1.84%(0.02+0.03)				24.55%(0.10+0.11)
ENSG00000254687	RP11-162D9.3	2.38%(0.03+0.22)		3.57%(0.01+0.06)	3.90%(0.03+0.10)			1.01%(0.01+0.07)	1.85%(0.02+0.09)	3.50%(0.05+0.39)	4.51%(0.05+0.26)	10.00%(0.04+0.08)		9.09%(0.05+0.09)
ENSG00000254689	RP11-354A14.1	5.95%(0.04+0.06)	10.51%(0.06+0.07)	8.16%(0.05+0.06)	40.91%(0.15+0.15)	2.35%(0.02+0.04)	4.91%(0.04+0.05)	19.19%(0.07+0.09)	40.53%(0.14+0.12)		5.94%(0.03+0.06)	3.64%(0.03+0.04)	4.61%(0.04+0.05)	39.30%(0.15+0.13)	40.85%(0.14+0.11)
ENSG00000254718	CTD-2184C24.2	5.95%(0.05+0.06)	5.26%(0.05+0.07)	6.12%(0.05+0.05)	18.18%(0.09+0.08)		3.35%(0.05+0.06)	16.16%(0.09+0.08)	9.88%(0.08+0.05)	10.50%(0.06+0.06)	1.43%(0.03+0.03)	1.82%(0.03+0.03)	4.13%(0.05+0.04)	66.84%(0.26+0.20)	1.81%(0.04+0.03)
ENSG00000254836	RP1-17K7.3				1.95%(0.01+0.03)
ENSG00000254861	RP11-945A11.2													6.42%(0.03+0.09)
ENSG00000254863	RP11-831A10.2			2.04%(0.01+0.07)		3.05%(0.02+0.09)	1.34%(0.02+0.03)					11.82%(0.06+0.18)	5.34%(0.04+0.09)
ENSG00000254927	RP11-98J9.2					1.88%(0.01+0.04)	5.58%(0.03+0.06)	10.10%(0.05+0.10)	1.23%(0.01+0.04)				2.43%(0.02+0.04)
ENSG00000254960	KIRREL3-AS2				3.90%(0.02+0.06)			2.02%(0.01+0.04)	2.06%(0.02+0.04)				3.64%(0.02+0.07)
ENSG00000254968	RP11-65M17.3	2.38%(0.02+0.05)		1.02%(0.01+0.03)		8.45%(0.05+0.11)	3.57%(0.03+0.04)		4.12%(0.05+0.05)			9.09%(0.06+0.15)	29.13%(0.12+0.15)		1.21%(0.02+0.03)
ENSG00000255087	RP11-168K9.2				2.60%(0.02+0.04)				11.73%(0.05+0.11)
ENSG00000255101	RP11-412B14.1	1.19%(0.01+0.04)							2.67%(0.01+0.04)	1.50%(0.01+0.04)		2.27%(0.01+0.05)
ENSG00000255120	RP11-770G2.4	69.44%(0.37+0.39)	31.78%(0.12+0.12)	52.04%(0.23+0.24)	16.88%(0.07+0.09)	61.50%(0.24+0.22)	84.60%(0.76+0.65)	78.28%(0.71+0.65)	42.80%(0.16+0.18)	34.00%(0.32+0.71)	10.66%(0.06+0.08)	20.45%(0.10+0.13)	16.50%(0.08+0.11)	3.74%(0.04+0.06)	17.71%(0.09+0.09)
ENSG00000255125	RP11-685M7.5	1.19%(0.01+0.03)	1.19%(0.02+0.03)		1.30%(0.02+0.04)		1.12%(0.01+0.04)			1.00%(0.01+0.02)	1.43%(0.01+0.03)			2.14%(0.03+0.04)	1.01%(0.01+0.03)
ENSG00000255133	RP11-646J21.2	2.78%(0.02+0.05)	5.14%(0.02+0.06)	3.06%(0.02+0.08)	11.69%(0.06+0.08)	4.69%(0.03+0.07)	2.23%(0.03+0.04)	2.02%(0.01+0.05)	1.65%(0.02+0.06)			1.82%(0.02+0.04)
ENSG00000255159	RP11-318C2.1						1.12%(0.02+0.03)				1.02%(0.02+0.03)		1.46%(0.03+0.03)	1.07%(0.02+0.06)
ENSG00000255167	RP11-670N15.1		1.19%(0.00+0.03)									1.36%(0.01+0.03)
ENSG00000255169	RP11-646J21.3													14.17%(0.05+0.10)
ENSG00000255175	RP11-277K23.1									1.00%(0.01+0.02)					2.82%(0.01+0.05)
ENSG00000255178	RP11-686G23.2		6.57%(0.04+0.08)
ENSG00000255193	RP11-945A11.1		3.46%(0.02+0.09)							3.50%(0.01+0.05)	2.46%(0.01+0.05)	1.36%(0.01+0.03)		35.03%(0.25+0.47)
ENSG00000255226	CTD-2210P24.3	1.59%(0.01+0.07)			6.49%(0.04+0.08)		1.34%(0.01+0.03)		17.90%(0.08+0.11)	1.00%(0.02+0.06)	1.43%(0.02+0.08)	4.09%(0.03+0.13)	11.41%(0.06+0.14)
ENSG00000255236	CTD-2655K5.1	11.11%(0.06+0.09)	16.01%(0.08+0.11)	5.10%(0.04+0.06)	44.81%(0.18+0.19)	3.29%(0.03+0.07)	12.95%(0.08+0.09)	40.40%(0.14+0.13)	50.21%(0.17+0.13)	52.50%(0.22+0.27)	24.80%(0.11+0.16)	6.82%(0.04+0.08)	25.00%(0.11+0.12)	22.73%(0.10+0.16)	7.85%(0.05+0.06)
ENSG00000255246	RP11-179A16.2				1.30%(0.01+0.03)				1.85%(0.02+0.04)					1.34%(0.01+0.03)
ENSG00000255247	CTD-2523D13.1	5.56%(0.04+0.06)		1.02%(0.02+0.03)	1.95%(0.01+0.03)	2.58%(0.03+0.04)						3.64%(0.04+0.07)		1.07%(0.01+0.03)
ENSG00000255257	AC025016.1	11.90%(0.09+0.26)	14.10%(0.09+0.27)	2.04%(0.01+0.09)		4.69%(0.03+0.11)	1.56%(0.02+0.07)	3.03%(0.02+0.17)		21.00%(0.12+0.28)	10.45%(0.07+0.23)	13.64%(0.09+0.23)	19.66%(0.11+0.24)	5.88%(0.02+0.09)
ENSG00000255258	RP11-448P19.1	1.19%(0.00+0.03)			71.43%(0.29+0.24)				37.24%(0.15+0.14)				1.46%(0.01+0.04)
ENSG00000255269	RP11-702F3.4	1.59%(0.01+0.04)	1.08%(0.01+0.03)	2.04%(0.01+0.03)	1.95%(0.02+0.05)					1.00%(0.00+0.02)	2.46%(0.02+0.04)	1.36%(0.01+0.04)
ENSG00000255313	RP11-1082L8.2	1.19%(0.02+0.03)	1.55%(0.01+0.03)	1.02%(0.01+0.05)		1.88%(0.02+0.04)					2.87%(0.02+0.06)	3.18%(0.02+0.04)		12.03%(0.06+0.08)
ENSG00000255344	RP11-469N6.2														2.82%(0.03+0.21)
ENSG00000255345	CTD-2337I7.1	3.57%(0.02+0.08)	9.08%(0.05+0.13)	6.63%(0.03+0.06)		7.98%(0.05+0.07)	18.08%(0.08+0.15)	15.66%(0.09+0.24)		2.50%(0.02+0.10)	37.50%(0.15+0.20)	4.55%(0.03+0.05)	6.80%(0.04+0.07)		10.66%(0.06+0.07)
ENSG00000255375	RP1-65P5.5	3.17%(0.02+0.06)			1.95%(0.02+0.03)			2.02%(0.01+0.07)		9.00%(0.04+0.11)
ENSG00000255388	RP11-124G5.3									1.00%(0.01+0.03)
ENSG00000255395	CTD-2562J17.2	2.38%(0.02+0.11)					10.27%(0.06+0.15)	3.54%(0.02+0.06)		9.50%(0.07+0.44)		1.82%(0.01+0.03)	1.70%(0.02+0.06)
ENSG00000255447	CTD-2210P24.6	3.57%(0.02+0.05)						1.52%(0.01+0.03)						2.14%(0.02+0.04)
ENSG00000255458	RP11-539G18.2	39.68%(0.14+0.10)	49.10%(0.16+0.11)	23.98%(0.10+0.07)	96.10%(0.43+0.21)	6.10%(0.06+0.05)	32.59%(0.13+0.11)	77.78%(0.26+0.15)	99.79%(0.46+0.15)	45.50%(0.15+0.10)	36.89%(0.14+0.11)	16.82%(0.10+0.09)	26.46%(0.11+0.08)	80.75%(0.23+0.11)	28.37%(0.12+0.11)
ENSG00000255475	RP11-687M24.4				1.95%(0.01+0.03)
ENSG00000255502	RP11-379J13.2									1.00%(0.00+0.02)		1.82%(0.01+0.03)
ENSG00000255507	RP11-535A19.2	55.95%(0.22+0.18)	44.44%(0.18+0.20)	17.86%(0.08+0.07)	22.73%(0.10+0.10)	25.82%(0.10+0.11)	41.52%(0.14+0.10)	64.65%(0.20+0.12)	8.23%(0.07+0.05)	63.50%(0.23+0.21)	40.78%(0.14+0.12)	29.09%(0.12+0.09)	45.15%(0.17+0.17)	15.51%(0.09+0.06)	28.57%(0.12+0.12)
ENSG00000255512	AP005135.2								1.23%(0.01+0.05)			1.36%(0.00+0.04)			1.01%(0.01+0.11)
ENSG00000255568	BRWD1-IT2	95.63%(0.58+0.39)	97.25%(0.55+0.33)	90.31%(0.45+0.32)	94.81%(0.52+0.35)	73.94%(0.29+0.24)	86.38%(0.28+0.17)	97.98%(0.67+0.31)	99.59%(0.56+0.25)	94.50%(0.50+0.35)	89.96%(0.43+0.31)	93.18%(0.46+0.29)	96.36%(0.63+0.38)	99.47%(0.82+0.38)	99.60%(0.72+0.32)
ENSG00000255571	LINC00925	40.08%(0.25+0.38)	86.38%(0.54+0.50)	91.84%(1.66+0.95)	96.10%(1.31+0.89)	63.38%(0.53+0.72)	52.90%(0.53+0.71)	22.73%(0.14+0.25)	99.59%(2.78+1.01)	16.50%(0.14+0.37)	37.70%(0.29+0.50)	76.82%(0.56+0.59)	65.29%(0.44+0.52)	31.55%(0.13+0.12)	36.42%(0.24+0.38)
ENSG00000255649	RP11-502N13.2	21.03%(0.09+0.09)	2.87%(0.03+0.05)	6.12%(0.04+0.05)	1.95%(0.02+0.03)	2.58%(0.03+0.04)	1.34%(0.02+0.05)	3.54%(0.03+0.05)		1.00%(0.01+0.03)	4.30%(0.03+0.05)	6.82%(0.04+0.05)
ENSG00000255652	RP11-313F23.4	11.11%(0.07+0.14)	6.33%(0.05+0.09)	7.14%(0.03+0.08)	10.39%(0.04+0.08)	3.05%(0.02+0.06)	13.62%(0.07+0.10)	18.69%(0.08+0.12)	22.84%(0.10+0.13)	5.50%(0.05+0.07)	12.30%(0.09+0.24)	17.27%(0.08+0.22)	42.72%(0.19+0.23)	17.65%(0.08+0.10)	36.02%(0.15+0.19)
ENSG00000255666	RP11-867G2.6	21.03%(0.11+0.21)	1.43%(0.01+0.05)	5.61%(0.02+0.07)		41.31%(0.20+0.29)	1.34%(0.02+0.03)	2.02%(0.02+0.10)		5.00%(0.02+0.08)	4.71%(0.03+0.09)	16.82%(0.07+0.15)	7.52%(0.05+0.17)	1.60%(0.01+0.09)
ENSG00000255679	JRKL-AS1										1.23%(0.01+0.04)
ENSG00000255714	RP11-121J20.1							1.01%(0.00+0.02)
ENSG00000255745	RP11-625L16.1				3.25%(0.02+0.07)						13.52%(0.08+0.24)	1.36%(0.01+0.03)
ENSG00000255790	RP11-711K1.7	2.78%(0.02+0.07)	1.19%(0.01+0.09)				2.68%(0.03+0.17)						2.43%(0.02+0.12)	1.34%(0.01+0.04)	2.62%(0.02+0.10)
ENSG00000255814	RP11-357K6.2							1.01%(0.00+0.03)
ENSG00000255825	RP5-1154L15.1										1.43%(0.02+0.03)
ENSG00000255829	RP11-20D14.3					1.17%(0.01+0.02)	7.59%(0.04+0.08)	1.52%(0.01+0.05)			1.02%(0.01+0.05)			1.07%(0.02+0.04)
ENSG00000255866	RP11-221N13.2	4.76%(0.03+0.16)				3.05%(0.02+0.08)	2.68%(0.02+0.13)	1.01%(0.01+0.03)			5.33%(0.03+0.13)	2.27%(0.01+0.06)			15.49%(0.07+0.10)
ENSG00000256077	RP11-335O4.1						1.34%(0.01+0.03)	7.58%(0.04+0.06)					8.74%(0.05+0.07)
ENSG00000256092	hsa-mir-8072	97.62%(0.85+0.51)	93.31%(0.45+0.29)	98.47%(0.71+0.41)	100.00%(1.24+0.47)	77.46%(0.34+0.27)	90.40%(0.46+0.33)	99.49%(0.99+0.54)	100.00%(1.37+0.47)	90.50%(0.52+0.37)	90.78%(0.47+0.32)	94.55%(0.50+0.34)	97.33%(0.69+0.40)	99.73%(1.24+0.51)	98.79%(0.93+0.49)
ENSG00000256115	RP11-319E16.1	2.38%(0.02+0.04)										1.82%(0.03+0.05)	7.04%(0.04+0.05)	1.60%(0.02+0.03)
ENSG00000256120	RP11-778H2.1							1.01%(0.01+0.02)		1.50%(0.01+0.04)
ENSG00000256172	RP11-473M14.3														3.62%(0.03+0.06)
ENSG00000256209	RP11-897M7.1	1.98%(0.02+0.06)	5.38%(0.03+0.10)		12.99%(0.07+0.14)	15.96%(0.08+0.15)			3.70%(0.03+0.08)	2.00%(0.01+0.04)	14.34%(0.09+0.26)	8.64%(0.05+0.14)	26.70%(0.11+0.16)	1.07%(0.01+0.03)
ENSG00000256273	RP11-71J4.2							1.01%(0.00+0.03)
ENSG00000256286	RP11-983C2.3						1.12%(0.01+0.04)	1.01%(0.01+0.04)
ENSG00000256292	RP11-955H22.1					1.41%(0.01+0.03)	1.12%(0.01+0.11)
ENSG00000256362	RP11-955H22.3						1.56%(0.01+0.06)
ENSG00000256381	RP11-500M8.4	2.38%(0.03+0.04)	1.08%(0.02+0.03)		5.84%(0.04+0.05)		1.12%(0.02+0.04)	6.06%(0.04+0.06)	7.82%(0.06+0.05)			1.82%(0.02+0.04)	9.22%(0.06+0.06)	1.34%(0.02+0.03)	3.42%(0.04+0.04)
ENSG00000256389	RP11-606D9.1		1.08%(0.01+0.05)
ENSG00000256442	RP11-705C15.4	13.10%(0.06+0.08)	6.45%(0.05+0.06)	5.61%(0.04+0.05)	24.03%(0.10+0.19)	4.69%(0.03+0.05)	1.56%(0.02+0.04)	3.03%(0.02+0.04)	8.23%(0.06+0.11)	2.00%(0.02+0.04)	7.17%(0.04+0.07)	11.36%(0.06+0.07)	28.88%(0.13+0.16)	6.95%(0.05+0.12)	1.61%(0.03+0.03)
ENSG00000256560	RP11-256L11.1						2.01%(0.02+0.04)								11.67%(0.05+0.10)
ENSG00000256596	RP11-522N14.2		2.27%(0.04+0.05)		3.25%(0.06+0.05)		1.79%(0.04+0.04)	1.01%(0.03+0.03)	7.61%(0.08+0.04)		1.02%(0.02+0.03)		2.91%(0.03+0.05)	2.14%(0.05+0.04)	6.24%(0.07+0.04)
ENSG00000256721	CACNA1C-IT3							1.01%(0.00+0.02)
ENSG00000256732	RP11-407A16.3			2.55%(0.03+0.30)	4.55%(0.03+0.06)	1.17%(0.01+0.09)	5.80%(0.04+0.09)	1.01%(0.01+0.03)	19.14%(0.08+0.13)	13.50%(0.11+0.36)	6.56%(0.04+0.12)	2.27%(0.02+0.10)	1.46%(0.01+0.03)
ENSG00000256803	RP11-133L14.5	1.59%(0.01+0.03)		1.02%(0.01+0.03)		2.82%(0.01+0.05)					1.64%(0.01+0.06)	2.27%(0.01+0.04)
ENSG00000256862	RP11-664D1.1	5.16%(0.03+0.07)	8.48%(0.06+0.09)	7.65%(0.04+0.06)	6.49%(0.05+0.08)	4.93%(0.03+0.07)	8.48%(0.05+0.06)	4.55%(0.04+0.07)	15.84%(0.09+0.22)	2.50%(0.03+0.10)	10.04%(0.06+0.07)	5.91%(0.05+0.05)		3.48%(0.04+0.05)	3.22%(0.04+0.06)
ENSG00000256906	RP11-474D1.2	1.59%(0.02+0.04)		14.80%(0.05+0.08)		1.17%(0.01+0.03)		2.53%(0.03+0.04)		3.00%(0.01+0.06)		2.73%(0.01+0.04)	20.87%(0.09+0.10)
ENSG00000256944	RP11-881M11.1	3.17%(0.02+0.05)	10.04%(0.05+0.09)	3.06%(0.04+0.08)	24.03%(0.09+0.11)	3.29%(0.03+0.06)	2.23%(0.03+0.07)	8.08%(0.04+0.05)	9.47%(0.06+0.07)	7.50%(0.05+0.16)	4.10%(0.03+0.05)	11.82%(0.06+0.09)	2.18%(0.02+0.04)	49.47%(0.18+0.17)	7.65%(0.04+0.07)
ENSG00000256971	LINC00508	3.57%(0.02+0.10)	1.08%(0.01+0.04)		20.78%(0.10+0.20)		1.12%(0.01+0.04)	1.52%(0.03+0.20)	26.13%(0.20+0.44)	2.00%(0.02+0.14)		3.64%(0.03+0.16)		13.10%(0.06+0.08)
ENSG00000257009	RP11-685B13.2					2.35%(0.01+0.07)	1.12%(0.01+0.04)	1.52%(0.01+0.06)
ENSG00000257097	RP11-450K4.1	1.98%(0.03+0.04)		2.04%(0.03+0.04)	8.44%(0.04+0.06)		3.12%(0.02+0.04)	3.03%(0.02+0.04)	1.23%(0.02+0.03)		2.25%(0.02+0.04)		6.55%(0.05+0.06)	1.34%(0.02+0.07)
ENSG00000257114	RP11-25I15.3	34.13%(0.15+0.23)	8.96%(0.06+0.16)	10.71%(0.05+0.09)	54.55%(0.30+0.35)	46.95%(0.21+0.24)	18.30%(0.09+0.20)	22.73%(0.12+0.25)	16.46%(0.08+0.13)	5.50%(0.03+0.11)	16.39%(0.07+0.13)	45.45%(0.21+0.26)	50.73%(0.21+0.23)		5.43%(0.03+0.08)
ENSG00000257137	C12orf80	2.78%(0.02+0.11)		4.59%(0.03+0.06)		3.76%(0.02+0.05)					8.61%(0.04+0.07)	3.18%(0.02+0.05)	1.21%(0.01+0.03)
ENSG00000257155	CTD-2213F21.3				1.30%(0.01+0.03)
ENSG00000257185	RP11-626P14.2	5.16%(0.03+0.10)	4.06%(0.02+0.12)		57.79%(0.27+0.30)		16.07%(0.07+0.12)	25.76%(0.12+0.21)	73.87%(0.45+0.41)	5.50%(0.03+0.07)	15.37%(0.08+0.18)	5.45%(0.02+0.06)	10.19%(0.04+0.11)		1.21%(0.01+0.04)
ENSG00000257235	RP11-848D3.5													1.34%(0.02+0.03)
ENSG00000257407	RP11-1028N23.4	6.35%(0.04+0.06)						1.01%(0.01+0.05)
ENSG00000257467	RP11-121G22.3	1.19%(0.01+0.03)	1.79%(0.02+0.04)		9.09%(0.06+0.06)				36.21%(0.13+0.10)		1.02%(0.01+0.04)			16.31%(0.10+0.22)
ENSG00000257523	CTD-2384A14.2													25.40%(0.13+0.26)
ENSG00000257612	RP11-384J4.1				3.25%(0.02+0.05)					2.00%(0.01+0.03)	1.23%(0.01+0.03)
ENSG00000257636	RP11-1103G16.1	56.75%(0.36+0.40)	3.58%(0.02+0.08)	11.73%(0.06+0.19)		52.82%(0.36+0.42)		2.02%(0.01+0.08)		20.00%(0.10+0.23)	11.07%(0.06+0.19)	75.91%(0.59+0.47)	29.37%(0.10+0.16)
ENSG00000257677	RP1-81P11.1						1.12%(0.01+0.03)		1.85%(0.02+0.04)
ENSG00000257698	RP11-620J15.3	100.00%(1.18+0.66)	100.00%(1.72+0.55)	99.49%(1.31+0.64)	100.00%(3.95+1.18)	98.83%(0.91+0.51)	100.00%(2.04+0.53)	100.00%(2.85+0.69)	100.00%(3.36+0.57)	100.00%(1.21+0.61)	99.80%(1.72+0.66)	100.00%(1.79+0.61)	100.00%(2.01+0.63)	100.00%(2.17+0.47)	99.80%(2.34+0.57)
ENSG00000257711	RP11-482D24.2	1.59%(0.01+0.03)			65.58%(0.20+0.14)		1.12%(0.02+0.05)	9.60%(0.05+0.06)	54.12%(0.15+0.08)	1.50%(0.02+0.04)	2.05%(0.02+0.07)	1.36%(0.02+0.03)	6.07%(0.04+0.07)		12.88%(0.10+0.23)
ENSG00000257741	RP11-540D4.3		1.31%(0.01+0.16)											1.87%(0.01+0.07)
ENSG00000257746	RP11-202G11.2						1.34%(0.02+0.03)	1.01%(0.01+0.06)						9.63%(0.06+0.09)
ENSG00000257748	RP11-966I7.3				3.25%(0.03+0.05)				1.65%(0.03+0.04)
ENSG00000257750	RP11-295G12.1	1.98%(0.01+0.08)				1.41%(0.01+0.05)				2.50%(0.01+0.04)		3.18%(0.01+0.07)
ENSG00000257756	RP11-776A13.3							1.01%(0.00+0.02)
ENSG00000257771	RP11-70F11.8			2.04%(0.01+0.05)
ENSG00000257891	CTD-2311B13.1	14.68%(0.11+0.33)	2.27%(0.02+0.10)	1.02%(0.02+0.21)		2.35%(0.02+0.10)		2.53%(0.02+0.10)		3.50%(0.02+0.07)	2.05%(0.01+0.07)	8.18%(0.05+0.16)	1.70%(0.01+0.05)	55.61%(0.44+0.61)
ENSG00000257906	RP1-90J4.1	23.41%(0.09+0.10)	2.03%(0.02+0.04)	13.27%(0.07+0.08)	24.68%(0.11+0.17)	11.03%(0.06+0.07)		2.53%(0.01+0.05)	21.19%(0.10+0.16)	22.00%(0.10+0.17)	24.18%(0.11+0.21)	24.09%(0.10+0.09)	1.21%(0.02+0.04)
ENSG00000257932	RP11-155I9.1						1.79%(0.01+0.06)	1.52%(0.01+0.07)
ENSG00000257943	RP11-167N24.3							1.01%(0.01+0.03)		7.50%(0.04+0.12)
ENSG00000258026	RP11-543H12.1							1.01%(0.02+0.17)				4.09%(0.03+0.14)		1.07%(0.01+0.03)
ENSG00000258028	RP11-148E17.1	16.67%(0.08+0.21)	3.11%(0.01+0.06)	1.53%(0.01+0.06)		2.82%(0.01+0.09)		2.53%(0.01+0.08)		20.50%(0.09+0.19)	7.99%(0.05+0.18)	12.27%(0.06+0.20)	2.43%(0.01+0.05)	11.23%(0.06+0.17)
ENSG00000258038	CTD-2384A14.1	18.25%(0.09+0.20)	3.70%(0.02+0.08)	1.53%(0.01+0.08)		2.82%(0.02+0.10)		2.53%(0.01+0.07)		19.00%(0.08+0.18)	7.38%(0.04+0.16)	13.18%(0.07+0.22)	3.16%(0.02+0.08)	1.87%(0.01+0.06)
ENSG00000258066	RP11-781A6.1	1.19%(0.02+0.04)	7.41%(0.04+0.11)	2.04%(0.02+0.05)	4.55%(0.03+0.05)	2.11%(0.01+0.05)	1.56%(0.01+0.03)	1.01%(0.00+0.02)	2.67%(0.03+0.04)	5.00%(0.02+0.06)		3.18%(0.02+0.05)	2.18%(0.02+0.05)	1.07%(0.01+0.03)
ENSG00000258068	RP11-328C8.5		3.11%(0.02+0.06)				2.01%(0.02+0.05)	6.57%(0.03+0.06)					6.31%(0.04+0.06)		4.63%(0.03+0.06)
ENSG00000258081	RP11-384J4.2	9.92%(0.04+0.09)			14.94%(0.08+0.18)			9.60%(0.05+0.06)	6.38%(0.05+0.08)	7.50%(0.03+0.08)	3.89%(0.02+0.09)	6.82%(0.02+0.06)	8.50%(0.03+0.07)
ENSG00000258098	RP11-89K22.1														1.01%(0.01+0.03)
ENSG00000258144	RP11-554L12.1			1.53%(0.01+0.03)	2.60%(0.02+0.06)		2.23%(0.01+0.05)	9.60%(0.05+0.09)	5.14%(0.04+0.07)	1.00%(0.01+0.04)	3.89%(0.02+0.10)	3.64%(0.01+0.04)	4.13%(0.02+0.05)	9.09%(0.06+0.14)	1.61%(0.01+0.04)
ENSG00000258167	RP11-115F18.1		4.54%(0.04+0.19)
ENSG00000258183	RP11-753N8.1	1.98%(0.02+0.03)			11.04%(0.05+0.11)	2.82%(0.03+0.08)						1.36%(0.01+0.06)
ENSG00000258196	CTD-2213F21.4		1.43%(0.01+0.07)	1.02%(0.01+0.14)						7.50%(0.03+0.09)
ENSG00000258203	RP1-228P16.3		10.27%(0.05+0.14)											7.22%(0.04+0.07)
ENSG00000258265	CTD-2311B13.2	20.24%(0.15+0.43)	2.99%(0.03+0.14)	2.55%(0.03+0.27)		1.88%(0.02+0.14)		2.53%(0.02+0.11)		6.00%(0.03+0.11)	2.46%(0.01+0.09)	10.00%(0.06+0.24)	11.65%(0.06+0.16)	77.54%(0.95+1.00)
ENSG00000258279	LINC00592	46.43%(0.22+0.29)	14.70%(0.07+0.11)	77.55%(0.39+0.36)	1.30%(0.02+0.03)	78.64%(0.43+0.39)	2.23%(0.03+0.06)	11.62%(0.07+0.07)	8.23%(0.04+0.08)	3.00%(0.02+0.06)	27.46%(0.15+0.28)	66.36%(0.28+0.26)	55.58%(0.25+0.30)	1.07%(0.03+0.15)	10.87%(0.07+0.06)
ENSG00000258285	RP11-103B5.2	15.08%(0.08+0.10)	2.87%(0.05+0.06)	5.61%(0.05+0.05)	3.90%(0.06+0.04)	2.35%(0.03+0.04)	20.98%(0.10+0.10)	59.60%(0.22+0.18)	11.52%(0.09+0.05)	30.50%(0.17+0.27)	18.24%(0.10+0.17)	1.36%(0.03+0.03)	33.01%(0.13+0.12)	21.66%(0.10+0.06)	20.12%(0.10+0.07)
ENSG00000258312	RP11-690J15.1				1.30%(0.01+0.03)					1.00%(0.01+0.05)
ENSG00000258390	RP11-1070N10.4				3.25%(0.03+0.12)				4.53%(0.03+0.07)			1.36%(0.01+0.04)
ENSG00000258394	CTD-2307P3.1	2.78%(0.02+0.04)				1.64%(0.01+0.03)				2.00%(0.01+0.05)	1.02%(0.01+0.02)	2.27%(0.01+0.03)	1.21%(0.01+0.03)
ENSG00000258403	RP11-355I22.6	5.95%(0.03+0.06)			53.25%(0.32+0.40)			2.02%(0.02+0.04)	84.16%(0.72+0.59)		1.43%(0.02+0.07)
ENSG00000258413	RP11-665C16.6	18.65%(0.09+0.07)	6.57%(0.06+0.05)	22.45%(0.09+0.07)	20.78%(0.09+0.09)	22.54%(0.09+0.07)	8.93%(0.07+0.10)	34.34%(0.12+0.10)	18.72%(0.09+0.06)		29.30%(0.11+0.10)	26.36%(0.11+0.08)	41.02%(0.14+0.11)	12.57%(0.07+0.06)	28.17%(0.10+0.06)
ENSG00000258433	RP11-255M2.1				1.30%(0.00+0.02)		12.28%(0.07+0.22)	14.65%(0.07+0.19)
ENSG00000258487	RP11-99L13.1	4.37%(0.02+0.06)	2.03%(0.01+0.04)					2.02%(0.01+0.03)			1.23%(0.01+0.03)	1.36%(0.01+0.02)			10.46%(0.04+0.08)
ENSG00000258502	RP11-783L4.1		1.19%(0.01+0.03)
ENSG00000258507	RP13-582L3.4				1.30%(0.01+0.05)				26.75%(0.10+0.12)
ENSG00000258526	RP11-111A21.1	4.76%(0.05+0.04)		5.10%(0.06+0.04)	3.25%(0.04+0.04)	3.99%(0.05+0.04)	1.12%(0.03+0.03)	1.01%(0.04+0.04)	3.91%(0.06+0.04)		5.94%(0.06+0.06)	14.55%(0.08+0.07)	1.21%(0.03+0.03)	1.07%(0.04+0.03)	1.01%(0.04+0.03)
ENSG00000258535	RP11-280K24.4	1.59%(0.02+0.05)		1.02%(0.01+0.02)		6.57%(0.03+0.07)					1.23%(0.01+0.04)	7.27%(0.04+0.09)
ENSG00000258553	RP11-16B13.1				3.25%(0.04+0.05)		3.35%(0.04+0.14)	1.01%(0.02+0.02)	1.44%(0.04+0.03)	8.50%(0.05+0.08)	1.02%(0.01+0.03)			10.43%(0.07+0.08)	1.41%(0.02+0.04)
ENSG00000258556	CTD-2568P8.1	2.78%(0.03+0.06)	2.03%(0.02+0.04)	1.53%(0.02+0.04)		2.82%(0.02+0.04)	1.56%(0.01+0.03)	2.53%(0.02+0.06)		12.00%(0.06+0.12)	1.64%(0.02+0.16)	2.27%(0.02+0.04)		2.41%(0.02+0.04)
ENSG00000258573	RP11-14J7.6									1.50%(0.01+0.05)
ENSG00000258583	RP11-112J1.2	18.65%(0.08+0.09)	20.31%(0.09+0.07)	12.76%(0.07+0.09)		13.85%(0.07+0.06)	20.76%(0.10+0.09)	72.22%(0.25+0.16)	23.66%(0.10+0.07)	20.00%(0.09+0.09)	55.33%(0.18+0.13)	49.55%(0.15+0.10)		76.47%(0.22+0.11)	80.28%(0.31+0.20)
ENSG00000258584	FAM181A-AS1	1.98%(0.02+0.07)		4.59%(0.04+0.16)	95.45%(1.13+0.55)	2.58%(0.02+0.06)			70.99%(0.44+0.43)		9.02%(0.06+0.16)	8.64%(0.05+0.13)	71.36%(0.28+0.21)		17.91%(0.08+0.10)
ENSG00000258600	RP11-452D21.2								1.44%(0.01+0.03)
ENSG00000258633	RP11-857B24.1	42.86%(0.23+0.28)	1.43%(0.02+0.05)	14.29%(0.09+0.23)	5.84%(0.04+0.05)	16.90%(0.09+0.22)	3.12%(0.02+0.07)	8.08%(0.06+0.11)	3.09%(0.05+0.04)	2.00%(0.02+0.12)	4.71%(0.04+0.15)	19.09%(0.11+0.27)	5.83%(0.04+0.08)	7.22%(0.04+0.08)	2.82%(0.04+0.04)
ENSG00000258642	RP11-219E7.2	3.97%(0.03+0.07)			3.25%(0.03+0.06)		6.92%(0.05+0.07)	2.53%(0.02+0.05)	15.84%(0.08+0.10)	1.00%(0.01+0.04)			2.67%(0.03+0.06)
ENSG00000258647	LINC00930	59.52%(0.96+1.28)	67.50%(0.36+0.42)	16.33%(0.14+0.36)	12.34%(0.06+0.08)	1.64%(0.02+0.06)	7.59%(0.05+0.14)	3.03%(0.03+0.14)	10.49%(0.06+0.09)	3.50%(0.03+0.12)	39.14%(0.25+0.39)	11.82%(0.08+0.19)	65.53%(0.41+0.46)	97.33%(1.06+0.76)	42.05%(0.18+0.22)
ENSG00000258654	RP11-509A17.3	3.57%(0.02+0.07)	2.87%(0.02+0.05)	6.63%(0.04+0.09)	1.95%(0.01+0.04)	16.90%(0.08+0.16)	7.59%(0.04+0.09)	4.55%(0.02+0.05)	5.97%(0.03+0.10)	12.00%(0.05+0.08)	6.15%(0.04+0.08)	5.00%(0.03+0.08)	7.52%(0.04+0.11)	3.21%(0.02+0.05)
ENSG00000258710	CT60	5.56%(0.04+0.22)	2.03%(0.02+0.13)		1.30%(0.01+0.04)	1.88%(0.02+0.18)		1.52%(0.02+0.13)	4.53%(0.03+0.05)	5.00%(0.03+0.12)	1.02%(0.01+0.05)	7.73%(0.07+0.29)	1.70%(0.01+0.07)	7.49%(0.04+0.09)
ENSG00000258725	PRC1-AS1	24.21%(0.10+0.09)	28.55%(0.11+0.10)	39.80%(0.13+0.10)	68.83%(0.23+0.15)	7.75%(0.06+0.06)	29.91%(0.11+0.10)	12.63%(0.07+0.08)	87.45%(0.30+0.15)	7.50%(0.06+0.07)	27.25%(0.11+0.09)	30.91%(0.11+0.09)	64.32%(0.24+0.21)	21.66%(0.10+0.07)	3.42%(0.04+0.04)
ENSG00000258731	RP11-547D23.1					1.17%(0.02+0.03)	1.34%(0.03+0.04)	1.01%(0.02+0.05)			1.02%(0.02+0.03)
ENSG00000258785	CTD-2643K12.2	10.32%(0.05+0.16)	1.43%(0.01+0.05)	1.02%(0.00+0.03)		1.41%(0.01+0.04)				6.50%(0.03+0.10)	1.84%(0.01+0.05)	2.73%(0.02+0.08)	6.80%(0.03+0.12)
ENSG00000258820	RP11-293M10.2	1.59%(0.02+0.03)			1.30%(0.01+0.06)		2.23%(0.02+0.04)							1.34%(0.02+0.03)
ENSG00000258826	RP11-300J18.1									1.50%(0.01+0.03)
ENSG00000258843	RP11-286O18.1	2.38%(0.02+0.05)		2.04%(0.02+0.03)		6.34%(0.04+0.08)					1.64%(0.01+0.03)	1.36%(0.02+0.04)
ENSG00000258882	CTD-2277K2.1	3.57%(0.02+0.05)						7.07%(0.04+0.07)	13.79%(0.06+0.10)		1.02%(0.01+0.03)			7.49%(0.04+0.07)
ENSG00000258909	RP11-164C12.2				3.25%(0.04+0.05)
ENSG00000258912	RP11-1079H9.1							1.52%(0.01+0.05)		1.00%(0.01+0.04)
ENSG00000258927	RP11-1070N10.5	10.71%(0.06+0.16)	3.58%(0.03+0.13)			9.39%(0.05+0.16)	1.79%(0.02+0.15)	1.52%(0.01+0.04)		16.00%(0.07+0.17)	10.86%(0.07+0.24)	27.73%(0.16+0.32)	25.00%(0.11+0.19)	6.15%(0.03+0.11)
ENSG00000258949	RP11-857B24.5	67.86%(0.82+0.92)	41.22%(0.15+0.19)	35.20%(0.30+0.56)	24.03%(0.11+0.15)	29.11%(0.32+0.62)	43.30%(0.20+0.33)	42.93%(0.26+0.45)	25.93%(0.10+0.07)	10.50%(0.09+0.29)	39.14%(0.23+0.51)	37.73%(0.39+0.75)	21.84%(0.13+0.31)	49.47%(0.19+0.26)	30.18%(0.11+0.10)
ENSG00000258957	RP11-363J20.1	8.73%(0.07+0.09)	29.99%(0.11+0.09)	7.14%(0.05+0.06)	48.05%(0.15+0.10)	1.64%(0.03+0.03)	1.34%(0.03+0.03)	37.37%(0.13+0.12)	80.66%(0.27+0.15)	2.00%(0.02+0.03)	4.30%(0.05+0.05)	7.27%(0.06+0.06)	12.86%(0.07+0.09)	46.79%(0.15+0.09)	1.81%(0.04+0.04)
ENSG00000258970	RP11-100M12.1									1.50%(0.01+0.05)
ENSG00000258977	RP11-799P8.1			1.02%(0.00+0.02)								1.82%(0.03+0.32)		1.87%(0.01+0.03)
ENSG00000258979	RP11-433J8.2				3.25%(0.03+0.05)				1.65%(0.02+0.10)		1.64%(0.01+0.04)		1.46%(0.01+0.03)
ENSG00000259011	RP11-2C7.1										1.02%(0.00+0.04)
ENSG00000259023	LINC00524	15.87%(0.11+0.27)	16.37%(0.08+0.18)	36.73%(0.24+0.44)		12.91%(0.08+0.23)	14.73%(0.09+0.26)	2.53%(0.01+0.08)		21.00%(0.16+0.39)	32.99%(0.22+0.39)	14.09%(0.08+0.16)	10.92%(0.06+0.14)	8.29%(0.05+0.08)
ENSG00000259033	RP11-718G2.5	1.98%(0.01+0.06)	4.90%(0.05+0.22)		1.95%(0.01+0.04)		1.12%(0.01+0.03)	1.52%(0.02+0.04)		1.50%(0.03+0.16)	1.43%(0.01+0.06)	1.82%(0.01+0.03)	1.46%(0.01+0.10)	9.09%(0.06+0.07)
ENSG00000259076	RP11-973N13.3	1.98%(0.02+0.10)			1.95%(0.01+0.03)	1.17%(0.01+0.03)	1.34%(0.01+0.03)	1.52%(0.01+0.03)		1.00%(0.00+0.02)	1.43%(0.01+0.03)
ENSG00000259107	LINC00911	7.54%(0.04+0.13)		5.61%(0.03+0.13)	1.30%(0.01+0.08)	45.54%(0.22+0.32)						5.00%(0.03+0.15)
ENSG00000259123	RP11-76E17.2	6.75%(0.04+0.16)	1.43%(0.01+0.04)	1.53%(0.01+0.03)	1.95%(0.02+0.04)	1.41%(0.01+0.06)				1.00%(0.01+0.03)	1.23%(0.01+0.03)	2.27%(0.01+0.04)	1.94%(0.01+0.03)
ENSG00000259126	RP11-99L13.2	36.90%(0.27+0.46)	17.92%(0.13+0.32)	7.14%(0.04+0.14)	5.84%(0.03+0.12)	6.10%(0.03+0.09)	2.90%(0.01+0.05)	11.62%(0.07+0.24)	5.76%(0.04+0.12)	14.00%(0.06+0.16)	16.19%(0.09+0.24)	12.73%(0.06+0.14)	13.83%(0.06+0.15)	25.40%(0.14+0.26)	32.39%(0.37+0.64)
ENSG00000259149	RP11-313C4.1	1.19%(0.01+0.06)
ENSG00000259150	LINC00929				1.95%(0.02+0.04)
ENSG00000259163	RP11-1078H9.5	2.78%(0.03+0.04)	3.11%(0.03+0.04)		5.84%(0.05+0.05)		2.01%(0.03+0.04)		13.79%(0.07+0.06)				2.67%(0.03+0.04)	1.60%(0.03+0.05)
ENSG00000259166	RP11-1029J19.2	1.98%(0.01+0.07)		4.59%(0.03+0.11)			4.91%(0.04+0.16)			8.50%(0.11+0.55)	2.46%(0.02+0.07)	1.82%(0.01+0.05)		1.34%(0.01+0.03)
ENSG00000259170	RP11-763K15.1		1.08%(0.01+0.03)	1.02%(0.00+0.03)								2.27%(0.01+0.07)	1.46%(0.01+0.04)
ENSG00000259176	RP11-69H14.6	2.78%(0.02+0.09)	1.91%(0.01+0.10)		1.30%(0.02+0.06)	1.41%(0.01+0.08)		1.01%(0.01+0.04)	12.35%(0.06+0.10)	4.00%(0.02+0.07)		5.91%(0.04+0.19)		6.68%(0.04+0.10)
ENSG00000259178	CTD-2184D3.3	23.81%(0.12+0.24)		40.31%(0.21+0.32)	1.30%(0.01+0.03)	76.76%(0.49+0.48)	2.23%(0.02+0.07)	1.01%(0.01+0.03)		10.50%(0.05+0.10)	1.23%(0.01+0.05)	58.18%(0.29+0.34)
ENSG00000259181	RP11-463I20.3				3.90%(0.03+0.05)		1.79%(0.02+0.04)	1.01%(0.01+0.02)	4.32%(0.04+0.04)				3.64%(0.03+0.05)	1.07%(0.01+0.04)	1.01%(0.02+0.03)
ENSG00000259188	CTD-2647E9.3		1.08%(0.02+0.03)				1.56%(0.03+0.04)
ENSG00000259199	CTD-2544M6.1	1.59%(0.01+0.03)						1.52%(0.01+0.04)		1.00%(0.00+0.02)
ENSG00000259209	RP5-991G20.2	13.49%(0.07+0.07)	17.20%(0.08+0.07)	23.98%(0.10+0.09)	46.10%(0.15+0.13)	8.22%(0.05+0.05)	43.30%(0.14+0.10)	50.00%(0.15+0.12)	37.65%(0.13+0.10)	2.00%(0.03+0.04)	19.06%(0.08+0.08)	16.82%(0.08+0.07)	18.69%(0.08+0.08)	10.43%(0.07+0.10)	21.73%(0.09+0.07)
ENSG00000259218	LINC00928			4.59%(0.03+0.06)	90.91%(0.57+0.44)	1.88%(0.02+0.04)	6.03%(0.03+0.08)		97.53%(1.12+0.61)			1.82%(0.03+0.05)
ENSG00000259245	RP11-684B21.1	2.38%(0.02+0.05)	1.19%(0.01+0.03)	1.53%(0.02+0.03)	9.74%(0.05+0.08)	1.64%(0.01+0.03)	13.84%(0.07+0.08)	22.22%(0.08+0.09)	2.26%(0.03+0.04)	8.50%(0.05+0.07)	1.02%(0.01+0.03)	4.09%(0.03+0.04)	4.13%(0.04+0.05)	1.87%(0.03+0.05)	4.63%(0.04+0.05)
ENSG00000259256	RP11-838N2.3	3.17%(0.02+0.16)		4.08%(0.01+0.05)		2.58%(0.02+0.08)					2.25%(0.01+0.09)	4.55%(0.02+0.06)	1.21%(0.01+0.03)
ENSG00000259265	RP11-809H16.4	6.35%(0.04+0.12)	1.31%(0.01+0.07)	3.57%(0.02+0.05)		1.41%(0.02+0.04)		1.01%(0.01+0.03)		5.00%(0.02+0.07)	5.74%(0.03+0.08)	1.82%(0.01+0.05)
ENSG00000259269	RP11-624L4.2		1.31%(0.01+0.03)
ENSG00000259274	CTD-2501E16.2	14.29%(0.06+0.09)	12.07%(0.07+0.16)	9.69%(0.06+0.07)	14.29%(0.06+0.07)	4.46%(0.04+0.05)	16.74%(0.08+0.09)	7.07%(0.05+0.07)	8.44%(0.05+0.06)	1.00%(0.02+0.04)	11.27%(0.06+0.07)	15.45%(0.07+0.08)	10.19%(0.06+0.06)	8.29%(0.05+0.08)	9.86%(0.06+0.06)
ENSG00000259276	RP11-815J21.3														13.08%(0.08+0.19)
ENSG00000259281	CTD-2632K10.1				6.49%(0.04+0.15)				2.67%(0.02+0.05)
ENSG00000259282	SPATA8-AS1							1.01%(0.01+0.05)
ENSG00000259284	RP11-162I7.1				7.79%(0.04+0.06)				2.88%(0.02+0.05)						10.06%(0.04+0.10)
ENSG00000259290	RP11-687M24.7				2.60%(0.02+0.04)				1.23%(0.02+0.03)					1.07%(0.01+0.06)
ENSG00000259361	LINC00927								1.85%(0.02+0.03)
ENSG00000259390	RP11-27M9.1		16.85%(0.08+0.15)											20.59%(0.08+0.10)
ENSG00000259423	RP11-265N7.2		2.51%(0.02+0.04)		1.30%(0.01+0.06)			1.52%(0.02+0.04)		3.00%(0.02+0.04)			1.46%(0.03+0.03)
ENSG00000259434	RP11-720L8.1	2.38%(0.02+0.14)			5.84%(0.03+0.05)			2.02%(0.03+0.21)	1.44%(0.02+0.04)	15.00%(0.10+0.23)	2.05%(0.02+0.14)	3.18%(0.02+0.15)	1.21%(0.00+0.02)
ENSG00000259447	RP11-462P6.1		5.26%(0.03+0.06)
ENSG00000259481	RP11-39M21.1		1.08%(0.02+0.03)		1.30%(0.02+0.03)		5.80%(0.04+0.05)	1.01%(0.01+0.04)
ENSG00000259485	CTD-2147F2.1	43.25%(0.52+0.81)	9.80%(0.07+0.29)	21.43%(0.21+0.56)	5.19%(0.03+0.11)	28.40%(0.27+0.56)	4.69%(0.05+0.18)	37.88%(0.18+0.30)		17.50%(0.16+0.43)	23.16%(0.27+0.61)	70.91%(0.93+0.88)	39.56%(0.30+0.48)
ENSG00000259541	RP11-778O17.4											1.82%(0.01+0.03)
ENSG00000259553	MIR1302-10	10.71%(0.06+0.07)	1.91%(0.03+0.03)	6.63%(0.05+0.07)	35.06%(0.14+0.13)	2.11%(0.03+0.05)	46.65%(0.16+0.14)	67.68%(0.27+0.22)	41.15%(0.13+0.09)	3.50%(0.03+0.04)	6.15%(0.05+0.05)	4.55%(0.05+0.04)	60.68%(0.21+0.17)	4.01%(0.05+0.04)	6.44%(0.06+0.05)
ENSG00000259554	RP11-408J6.1				5.19%(0.03+0.06)				5.14%(0.03+0.06)
ENSG00000259555	RP11-335K5.2			3.57%(0.03+0.04)								3.18%(0.03+0.04)
ENSG00000259572	RP11-198M11.2											5.00%(0.02+0.06)
ENSG00000259587	RP11-463I20.2	1.19%(0.01+0.03)			1.95%(0.02+0.04)	2.35%(0.02+0.09)	1.34%(0.02+0.05)	1.52%(0.01+0.03)		1.00%(0.01+0.05)		1.82%(0.02+0.03)	4.85%(0.04+0.06)	1.07%(0.01+0.04)
ENSG00000259588	RP11-552E10.1		1.55%(0.01+0.03)								1.23%(0.01+0.04)	2.73%(0.02+0.05)
ENSG00000259591	RP11-554D20.1		7.53%(0.05+0.06)		4.55%(0.03+0.04)		20.09%(0.09+0.12)	1.01%(0.02+0.03)					3.16%(0.03+0.04)
ENSG00000259611	CTD-2544M6.2	3.97%(0.02+0.09)		3.06%(0.02+0.06)		2.82%(0.02+0.05)		1.52%(0.01+0.02)		2.00%(0.01+0.06)		1.36%(0.01+0.03)
ENSG00000259624	RP11-138H8.3							1.01%(0.00+0.02)
ENSG00000259666	RP11-307C19.3		2.63%(0.02+0.04)		11.04%(0.08+0.13)				37.45%(0.13+0.12)	1.00%(0.01+0.03)
ENSG00000259701	RP11-108K3.3	14.29%(0.06+0.08)	3.58%(0.02+0.06)	7.65%(0.04+0.06)		11.03%(0.06+0.06)		1.01%(0.01+0.05)			4.30%(0.03+0.05)	12.27%(0.06+0.06)	4.85%(0.03+0.05)
ENSG00000259703	LINC00593		19.83%(0.10+0.18)				27.23%(0.11+0.17)		8.02%(0.05+0.06)	7.00%(0.04+0.08)	13.73%(0.07+0.15)	2.27%(0.02+0.03)		54.81%(0.23+0.23)
ENSG00000259717	LINC00677	25.00%(0.10+0.14)	4.42%(0.04+0.05)	8.67%(0.06+0.07)	5.19%(0.03+0.06)	4.69%(0.04+0.06)	29.02%(0.11+0.13)	37.88%(0.14+0.13)	1.85%(0.02+0.04)	5.50%(0.04+0.07)	18.24%(0.08+0.11)	14.09%(0.06+0.08)	28.88%(0.11+0.10)		7.85%(0.06+0.08)
ENSG00000259720	RP11-348B17.1				3.90%(0.03+0.05)	1.17%(0.01+0.03)		2.02%(0.01+0.03)	7.20%(0.04+0.05)	1.00%(0.00+0.02)		3.64%(0.02+0.08)	1.70%(0.01+0.10)
ENSG00000259783	RP11-1006G14.2	9.52%(0.06+0.06)	10.39%(0.07+0.06)	10.20%(0.07+0.06)	42.21%(0.14+0.11)	3.99%(0.04+0.05)	10.04%(0.07+0.06)	18.18%(0.08+0.06)	27.16%(0.11+0.07)	51.50%(0.18+0.16)	12.09%(0.07+0.07)	9.55%(0.06+0.06)	13.11%(0.08+0.06)	13.90%(0.08+0.07)	45.07%(0.16+0.15)
ENSG00000259786	CTD-2118P12.1	4.37%(0.02+0.07)		1.02%(0.00+0.03)						5.00%(0.03+0.06)	1.43%(0.01+0.03)
ENSG00000259814	RP11-300A12.2				1.30%(0.01+0.03)								1.70%(0.02+0.04)
ENSG00000259817	RP11-53L24.1				2.60%(0.02+0.06)			1.01%(0.00+0.02)	1.03%(0.01+0.04)	1.00%(0.00+0.02)
ENSG00000259818	RP5-1024G6.7				1.30%(0.02+0.04)			1.01%(0.03+0.03)
ENSG00000259831	LINC00567	2.38%(0.02+0.05)	1.19%(0.02+0.05)	1.02%(0.01+0.03)		1.64%(0.02+0.04)	2.23%(0.02+0.05)	12.12%(0.04+0.10)	2.06%(0.02+0.03)	1.50%(0.01+0.03)	10.04%(0.09+0.30)	2.73%(0.03+0.10)
ENSG00000259841	RP11-488I20.3													1.07%(0.01+0.03)
ENSG00000259846	RP11-467L24.1	5.16%(0.02+0.08)			81.17%(0.70+0.62)	1.17%(0.01+0.05)	2.46%(0.03+0.07)		59.47%(0.42+0.50)	5.00%(0.02+0.08)	4.92%(0.03+0.12)	4.55%(0.02+0.06)			19.11%(0.09+0.20)
ENSG00000259849	VENTXP1	1.19%(0.01+0.04)						1.01%(0.00+0.03)				1.82%(0.01+0.05)
ENSG00000259855	RP11-574O16.1											1.82%(0.01+0.03)
ENSG00000259905	PWRN1	21.03%(0.14+0.32)		2.04%(0.01+0.05)	1.95%(0.01+0.04)		6.03%(0.03+0.08)	24.24%(0.10+0.17)	3.50%(0.03+0.14)	1.00%(0.01+0.03)		1.82%(0.01+0.03)		1.07%(0.01+0.03)	51.31%(0.24+0.31)
ENSG00000259907	RP6-91H8.2	4.37%(0.03+0.09)		1.53%(0.02+0.04)	10.39%(0.05+0.09)	1.17%(0.01+0.04)	16.74%(0.10+0.27)	18.18%(0.09+0.17)	1.03%(0.01+0.03)	3.50%(0.02+0.08)	2.66%(0.02+0.05)	2.27%(0.02+0.04)	1.94%(0.02+0.07)
ENSG00000259912	CTC-527H23.2					1.17%(0.01+0.02)
ENSG00000259928	RP11-218M11.1								2.06%(0.03+0.04)
ENSG00000259995	CTD-2336H13.2	6.35%(0.03+0.11)	4.18%(0.02+0.07)	2.04%(0.01+0.03)		1.41%(0.01+0.04)	2.23%(0.01+0.07)	4.04%(0.01+0.06)		9.00%(0.04+0.11)	3.89%(0.02+0.08)	7.73%(0.03+0.09)		2.41%(0.01+0.05)	2.01%(0.01+0.04)
ENSG00000260021	RP11-480I12.10	1.19%(0.02+0.04)			1.95%(0.02+0.05)		1.34%(0.02+0.03)	3.54%(0.02+0.05)				1.36%(0.02+0.03)		1.07%(0.01+0.05)	1.01%(0.01+0.04)
ENSG00000260026	CTD-2015G9.1		6.33%(0.03+0.09)	1.02%(0.01+0.03)
ENSG00000260041	RP11-355E10.1				1.30%(0.01+0.03)
ENSG00000260071	RP11-418I22.2				1.95%(0.02+0.04)				1.44%(0.03+0.04)	2.50%(0.02+0.09)	1.23%(0.01+0.03)	1.36%(0.01+0.03)			1.21%(0.01+0.03)
ENSG00000260072	CTD-2313J23.1										1.02%(0.01+0.06)	3.64%(0.02+0.09)
ENSG00000260073	RP11-488I20.9	5.16%(0.06+0.27)		1.02%(0.00+0.03)		5.63%(0.05+0.23)		1.52%(0.02+0.21)		4.50%(0.02+0.12)	4.92%(0.05+0.24)	10.45%(0.09+0.35)	5.58%(0.03+0.11)
ENSG00000260094	LINC00564	2.78%(0.01+0.05)								3.00%(0.01+0.04)
ENSG00000260125	AGBL1-AS1	3.57%(0.02+0.07)		6.63%(0.04+0.11)		15.49%(0.07+0.10)						3.64%(0.02+0.08)		2.14%(0.01+0.06)
ENSG00000260132	LA16c-312E8.2	33.33%(0.15+0.20)	37.63%(0.19+0.29)	8.16%(0.05+0.08)	36.36%(0.15+0.30)	4.23%(0.04+0.07)	2.01%(0.02+0.04)	14.65%(0.06+0.08)	32.72%(0.12+0.11)	4.50%(0.02+0.05)	15.37%(0.07+0.09)	21.36%(0.09+0.11)	15.29%(0.07+0.09)	23.53%(0.11+0.29)
ENSG00000260172	RP11-358M11.3	3.57%(0.04+0.25)		1.02%(0.01+0.08)						1.00%(0.00+0.02)	1.64%(0.02+0.13)	5.45%(0.05+0.29)
ENSG00000260213	RP11-303E16.3	22.22%(0.10+0.08)	20.19%(0.10+0.07)	37.24%(0.13+0.07)	92.21%(0.46+0.28)	5.16%(0.06+0.04)	10.49%(0.08+0.07)	6.06%(0.06+0.04)	99.38%(0.65+0.32)	3.50%(0.05+0.04)	10.45%(0.08+0.06)	25.00%(0.10+0.06)	22.09%(0.09+0.08)	94.12%(0.50+0.33)	29.98%(0.12+0.07)
ENSG00000260254	AP000997.2	2.78%(0.01+0.04)								1.50%(0.01+0.03)		1.36%(0.01+0.09)
ENSG00000260264	AC004125.3							1.01%(0.01+0.04)
ENSG00000260268	LINC00919	1.98%(0.01+0.03)					2.46%(0.02+0.14)			1.00%(0.01+0.04)
ENSG00000260278	RP11-109G23.3				1.95%(0.04+0.04)		2.23%(0.02+0.04)	2.02%(0.02+0.04)	1.85%(0.03+0.05)				1.94%(0.04+0.04)		1.61%(0.02+0.04)
ENSG00000260281	RP11-329J18.2	7.54%(0.05+0.05)	21.86%(0.10+0.11)	10.71%(0.07+0.05)	55.19%(0.18+0.13)	6.34%(0.06+0.06)	30.13%(0.13+0.12)	21.72%(0.10+0.08)	40.12%(0.14+0.10)	2.00%(0.02+0.03)	18.44%(0.09+0.06)	10.45%(0.07+0.05)	8.74%(0.06+0.06)	3.74%(0.05+0.05)	12.27%(0.07+0.09)
ENSG00000260288	RP11-24M17.4	7.94%(0.06+0.06)	3.46%(0.03+0.05)	6.12%(0.05+0.06)	11.69%(0.07+0.06)	2.11%(0.03+0.04)		2.53%(0.03+0.04)		10.50%(0.06+0.08)	1.84%(0.04+0.04)	5.45%(0.05+0.07)	9.22%(0.07+0.06)	2.67%(0.03+0.04)
ENSG00000260303	RP11-203B7.2	2.78%(0.02+0.14)								1.00%(0.00+0.02)				1.87%(0.03+0.12)	2.41%(0.01+0.06)
ENSG00000260338	RP11-124K4.1				1.30%(0.01+0.03)			2.02%(0.01+0.03)
ENSG00000260343	LINC01043							1.01%(0.00+0.02)
ENSG00000260378	CTD-2583P5.1							2.02%(0.01+0.07)
ENSG00000260419	RP11-1437A8.3												4.13%(0.02+0.10)
ENSG00000260422	RP1-155D22.2				23.38%(0.10+0.14)		1.79%(0.02+0.06)	2.02%(0.01+0.06)	7.20%(0.05+0.06)
ENSG00000260423	RP13-735L24.1	48.81%(0.20+0.23)	20.55%(0.12+0.20)	77.04%(0.32+0.26)	59.09%(0.31+0.45)	20.19%(0.11+0.18)	15.62%(0.08+0.10)	2.53%(0.02+0.03)	47.53%(0.25+0.35)	17.50%(0.09+0.13)	36.48%(0.17+0.25)	45.45%(0.22+0.33)	35.68%(0.14+0.11)	3.21%(0.05+0.04)	4.02%(0.05+0.11)
ENSG00000260450	RP11-523L20.1				68.18%(0.37+0.40)				68.52%(0.33+0.33)		2.87%(0.02+0.06)
ENSG00000260469	RP11-8P11.3	4.76%(0.03+0.18)	8.72%(0.06+0.24)	3.57%(0.02+0.08)	72.08%(0.33+0.32)	5.40%(0.03+0.09)	5.13%(0.07+0.35)	6.06%(0.03+0.06)	84.16%(0.46+0.37)		2.46%(0.01+0.05)	21.36%(0.11+0.24)	20.15%(0.10+0.21)	1.07%(0.02+0.04)
ENSG00000260475	RP11-85A1.3	59.92%(0.19+0.14)	23.18%(0.10+0.10)	50.00%(0.16+0.11)	74.68%(0.26+0.23)	39.91%(0.14+0.09)	12.72%(0.07+0.07)	62.12%(0.20+0.14)	93.62%(0.43+0.26)	34.50%(0.13+0.13)	22.34%(0.10+0.10)	46.36%(0.17+0.17)	36.65%(0.14+0.14)	88.50%(0.37+0.27)	46.88%(0.17+0.15)
ENSG00000260498	RP4-536B24.4	3.97%(0.03+0.06)	1.43%(0.02+0.04)	1.02%(0.02+0.03)	6.49%(0.04+0.06)	4.69%(0.03+0.05)	1.12%(0.02+0.04)	2.53%(0.02+0.04)	6.58%(0.06+0.05)	3.00%(0.03+0.04)	7.99%(0.05+0.08)	7.27%(0.05+0.09)	1.46%(0.03+0.03)		4.02%(0.02+0.05)
ENSG00000260504	RP11-558A11.3					3.99%(0.03+0.06)		1.52%(0.01+0.04)				1.82%(0.01+0.04)
ENSG00000260519	RP11-109E24.2	2.38%(0.02+0.05)		1.02%(0.02+0.03)	6.49%(0.04+0.06)		3.12%(0.03+0.09)	11.11%(0.06+0.07)	15.43%(0.08+0.07)	1.00%(0.02+0.03)	19.67%(0.08+0.13)	3.18%(0.03+0.06)	2.67%(0.03+0.04)	82.35%(0.32+0.21)	64.99%(0.25+0.23)
ENSG00000260520	RP11-510M2.6			1.02%(0.01+0.03)						1.00%(0.01+0.02)	1.02%(0.01+0.03)		1.21%(0.01+0.03)
ENSG00000260573	RP11-21B23.3			1.02%(0.01+0.05)								1.36%(0.02+0.24)
ENSG00000260575	RP11-56L13.7												4.61%(0.02+0.09)
ENSG00000260613	RP3-522J7.6		1.91%(0.03+0.06)	1.02%(0.02+0.03)	3.25%(0.05+0.04)		3.12%(0.04+0.05)	1.01%(0.02+0.03)	29.84%(0.11+0.08)		6.15%(0.05+0.05)	5.45%(0.03+0.07)	1.94%(0.03+0.11)	4.01%(0.04+0.04)
ENSG00000260614	RP11-491F9.1	4.37%(0.02+0.07)	13.74%(0.07+0.15)	21.43%(0.09+0.16)	9.74%(0.04+0.11)	5.40%(0.03+0.07)	3.57%(0.02+0.05)		58.23%(0.21+0.19)	23.50%(0.09+0.12)	13.32%(0.07+0.23)	9.55%(0.05+0.15)	6.31%(0.05+0.06)	6.42%(0.04+0.07)	81.89%(0.59+0.53)
ENSG00000260624	RP11-24D15.1							1.01%(0.00+0.02)
ENSG00000260650	RP11-403P17.2	2.78%(0.02+0.04)	3.58%(0.03+0.04)	3.57%(0.03+0.05)	1.30%(0.02+0.04)	1.17%(0.01+0.03)	3.57%(0.03+0.05)	3.03%(0.02+0.04)	1.23%(0.02+0.04)		8.61%(0.04+0.06)	1.36%(0.03+0.05)	3.40%(0.02+0.04)	1.34%(0.02+0.04)	6.04%(0.04+0.06)
ENSG00000260660	RP11-69H7.2				1.30%(0.02+0.03)		3.79%(0.04+0.05)	1.01%(0.01+0.03)	3.50%(0.04+0.06)			1.36%(0.03+0.03)	17.23%(0.08+0.12)
ENSG00000260721	AF067845.1				7.14%(0.04+0.09)		1.12%(0.01+0.03)		6.17%(0.04+0.08)			1.82%(0.01+0.04)		15.51%(0.07+0.11)	19.72%(0.08+0.14)
ENSG00000260723	RP11-165M1.2						5.36%(0.04+0.06)	2.53%(0.02+0.03)					5.34%(0.04+0.06)
ENSG00000260739	RP11-2F9.4	2.38%(0.02+0.12)	1.43%(0.01+0.06)		1.95%(0.02+0.08)	1.17%(0.01+0.10)		1.01%(0.00+0.02)	13.58%(0.06+0.11)	2.50%(0.01+0.05)		5.45%(0.03+0.12)	1.70%(0.01+0.04)	2.67%(0.02+0.06)
ENSG00000260750	RP11-482M8.1	6.75%(0.05+0.07)	10.16%(0.06+0.06)	32.65%(0.12+0.11)	23.38%(0.11+0.09)	5.63%(0.05+0.05)	24.33%(0.10+0.10)	41.41%(0.12+0.08)	34.16%(0.13+0.10)	7.50%(0.06+0.09)	16.60%(0.08+0.07)	10.45%(0.06+0.07)	13.59%(0.08+0.06)		1.61%(0.05+0.03)
ENSG00000260756	RP11-609N14.1							1.52%(0.01+0.03)
ENSG00000260777	CTD-2008P7.1	28.97%(0.24+0.49)	6.57%(0.05+0.12)	2.04%(0.02+0.03)	3.25%(0.03+0.04)	6.10%(0.04+0.12)			29.84%(0.12+0.12)	3.00%(0.02+0.05)	6.56%(0.04+0.07)	4.09%(0.03+0.10)	1.94%(0.03+0.07)
ENSG00000260779	RP11-856M7.1							1.01%(0.01+0.03)
ENSG00000260785	CASC17								2.47%(0.03+0.04)
ENSG00000260830	RP11-524O1.4	55.95%(0.17+0.12)	49.94%(0.17+0.12)	77.55%(0.27+0.17)	85.71%(0.30+0.16)	40.38%(0.13+0.10)	45.54%(0.15+0.11)	68.18%(0.20+0.11)	96.71%(0.39+0.18)	22.00%(0.10+0.08)	28.07%(0.11+0.09)	44.55%(0.15+0.10)	72.82%(0.25+0.18)	53.74%(0.16+0.09)	85.31%(0.25+0.12)
ENSG00000260840	RP11-60H5.1			2.55%(0.01+0.05)		8.22%(0.04+0.11)						5.00%(0.03+0.09)
ENSG00000260854	CTD-2144E22.8	2.38%(0.03+0.16)	2.03%(0.02+0.14)			2.82%(0.02+0.16)		2.02%(0.07+0.46)		10.50%(0.11+0.49)	9.22%(0.08+0.34)	10.45%(0.06+0.26)
ENSG00000260857	RP11-80F22.15	3.57%(0.02+0.09)	1.67%(0.01+0.11)		5.19%(0.02+0.12)	3.29%(0.01+0.06)		2.02%(0.01+0.12)	1.03%(0.00+0.04)	6.50%(0.04+0.14)	2.87%(0.02+0.10)	13.64%(0.07+0.18)	37.62%(0.20+0.32)	5.35%(0.02+0.07)
ENSG00000260907	AC008088.4	7.54%(0.05+0.10)	29.87%(0.12+0.18)	25.51%(0.11+0.19)	32.47%(0.13+0.18)	4.93%(0.03+0.07)	18.75%(0.09+0.16)	14.14%(0.06+0.10)	22.02%(0.10+0.10)		3.89%(0.03+0.06)	20.00%(0.08+0.11)	11.65%(0.07+0.11)	14.44%(0.07+0.08)	4.23%(0.04+0.05)
ENSG00000260913	RP11-243E13.1	4.76%(0.03+0.08)		8.16%(0.05+0.12)	7.79%(0.04+0.08)	7.51%(0.04+0.09)			3.50%(0.04+0.07)	1.50%(0.01+0.04)	1.02%(0.00+0.03)	9.09%(0.04+0.10)
ENSG00000260926	RP11-380D11.2				20.78%(0.09+0.11)			1.01%(0.01+0.03)	10.29%(0.06+0.08)			1.36%(0.02+0.04)	3.64%(0.03+0.05)
ENSG00000260932	RP11-483P21.6	1.98%(0.03+0.04)	2.15%(0.03+0.04)	1.53%(0.02+0.03)	2.60%(0.03+0.04)		34.60%(0.14+0.16)	8.59%(0.05+0.06)	11.73%(0.07+0.06)	29.00%(0.18+0.33)	6.15%(0.04+0.05)		1.21%(0.03+0.03)	13.64%(0.07+0.08)	1.41%(0.03+0.03)
ENSG00000260955	RP11-30L15.6	51.98%(0.19+0.19)	37.04%(0.13+0.11)	25.51%(0.10+0.10)	24.68%(0.09+0.07)	23.24%(0.10+0.08)	11.61%(0.08+0.08)	10.10%(0.07+0.07)	16.87%(0.08+0.06)	14.50%(0.07+0.07)	33.40%(0.12+0.11)	22.73%(0.09+0.09)	16.99%(0.08+0.07)	29.14%(0.12+0.13)	2.41%(0.04+0.04)
ENSG00000260958	RP11-488I20.8	10.32%(0.05+0.16)	2.27%(0.01+0.09)	4.59%(0.03+0.13)	1.30%(0.01+0.05)	25.82%(0.17+0.33)		2.53%(0.02+0.12)		4.50%(0.02+0.08)	4.51%(0.02+0.12)	23.18%(0.13+0.27)	3.64%(0.02+0.06)	5.88%(0.05+0.31)
ENSG00000260982	RP5-1077H22.2						3.12%(0.02+0.04)
ENSG00000260983	RP11-150D5.2	2.38%(0.01+0.05)								4.00%(0.02+0.04)		1.82%(0.01+0.03)
ENSG00000261014	RP11-370P15.2							1.01%(0.01+0.04)
ENSG00000261024	GS1-279B7.1							1.52%(0.01+0.03)
ENSG00000261036	RP11-574H6.1	2.38%(0.02+0.09)			3.25%(0.02+0.08)						1.23%(0.01+0.05)
ENSG00000261038	RP1-149C7.1	1.19%(0.00+0.02)						1.01%(0.01+0.03)		1.50%(0.01+0.03)	1.23%(0.01+0.03)			2.14%(0.01+0.03)
ENSG00000261078	RP11-481J2.1	1.98%(0.02+0.09)	1.91%(0.01+0.05)	5.10%(0.04+0.19)	35.06%(0.13+0.17)	2.58%(0.02+0.05)			61.73%(0.27+0.26)			3.64%(0.02+0.07)
ENSG00000261080	RP1-166H4.2		1.08%(0.01+0.02)
ENSG00000261090	RP11-20G6.2							3.03%(0.03+0.08)	5.76%(0.04+0.05)
ENSG00000261122	5S_rRNA	6.35%(0.04+0.17)	1.67%(0.02+0.23)	1.53%(0.03+0.21)		8.45%(0.08+0.40)	8.93%(0.07+0.36)	7.58%(0.07+0.28)		1.50%(0.01+0.05)	1.02%(0.01+0.04)	12.73%(0.09+0.46)	29.13%(0.27+0.72)
ENSG00000261146	RP11-2A4.4	1.59%(0.01+0.05)		1.02%(0.01+0.06)		2.35%(0.02+0.18)				1.00%(0.00+0.04)	4.92%(0.03+0.15)	2.27%(0.01+0.07)		11.50%(0.06+0.13)
ENSG00000261156	RP11-215E13.1	1.98%(0.02+0.08)		2.04%(0.01+0.04)		5.87%(0.03+0.11)	1.56%(0.02+0.03)	1.01%(0.01+0.02)				4.09%(0.04+0.18)
ENSG00000261166	RP11-775H9.3	1.98%(0.02+0.13)						1.01%(0.01+0.03)		1.00%(0.00+0.02)		2.73%(0.05+0.42)
ENSG00000261171	RP11-1136G4.1						2.90%(0.02+0.04)	1.01%(0.01+0.04)
ENSG00000261213	RP11-510C10.4				1.95%(0.03+0.28)	17.37%(0.08+0.13)				1.00%(0.01+0.05)		2.27%(0.02+0.16)			1.01%(0.01+0.08)
ENSG00000261226	RP11-830F9.7	1.59%(0.02+0.05)	10.51%(0.07+0.15)	1.53%(0.01+0.04)					6.17%(0.06+0.05)	1.00%(0.01+0.02)	1.02%(0.02+0.03)	1.36%(0.01+0.03)		7.75%(0.06+0.05)
ENSG00000261257	RP11-673E11.2		13.38%(0.06+0.13)								2.87%(0.02+0.05)			4.81%(0.03+0.06)
ENSG00000261261	RP11-297L17.4		4.54%(0.03+0.14)
ENSG00000261275	RP11-760D2.11	2.78%(0.02+0.06)	7.05%(0.05+0.11)		4.55%(0.04+0.27)		1.12%(0.01+0.04)	5.56%(0.02+0.10)	10.49%(0.05+0.10)	38.00%(0.23+0.39)	8.20%(0.04+0.14)	4.55%(0.02+0.08)		2.41%(0.03+0.07)	1.41%(0.01+0.03)
ENSG00000261296	RP11-299H22.6										8.81%(0.05+0.09)	1.36%(0.01+0.03)
ENSG00000261302	RP11-343H19.1	1.98%(0.03+0.03)	5.02%(0.05+0.05)	12.24%(0.07+0.07)	51.95%(0.16+0.10)	2.58%(0.03+0.04)	13.62%(0.07+0.08)	10.10%(0.07+0.08)	56.17%(0.16+0.08)		3.28%(0.04+0.04)	17.27%(0.08+0.09)	18.93%(0.09+0.09)	20.86%(0.09+0.07)	27.97%(0.11+0.10)
ENSG00000261314	RP11-359E8.5	7.14%(0.04+0.11)	1.08%(0.01+0.04)	1.53%(0.02+0.05)				1.01%(0.01+0.03)		1.50%(0.01+0.06)	2.25%(0.02+0.05)
ENSG00000261318	RP11-653J6.1	4.76%(0.03+0.05)	11.95%(0.06+0.08)		22.08%(0.09+0.08)	1.88%(0.01+0.03)	19.64%(0.08+0.09)	13.64%(0.07+0.13)	28.19%(0.10+0.08)	2.00%(0.02+0.03)	8.81%(0.05+0.06)	7.27%(0.04+0.06)	30.10%(0.12+0.12)	10.70%(0.06+0.08)	12.88%(0.07+0.06)
ENSG00000261319	RP11-279O17.1	16.27%(0.12+0.35)	1.19%(0.01+0.05)			3.99%(0.02+0.11)	4.46%(0.03+0.12)	2.02%(0.02+0.15)		10.50%(0.07+0.17)	6.15%(0.04+0.19)	10.45%(0.06+0.17)	8.50%(0.06+0.17)		4.43%(0.03+0.13)
ENSG00000261341	CTD-2568A17.1	11.51%(0.06+0.09)	6.69%(0.04+0.07)	17.86%(0.08+0.08)	24.03%(0.10+0.10)	8.69%(0.06+0.06)	3.79%(0.04+0.05)	2.53%(0.02+0.05)	6.17%(0.05+0.06)	5.00%(0.03+0.06)	4.92%(0.04+0.06)	16.82%(0.09+0.21)	10.68%(0.07+0.08)	8.56%(0.07+0.19)
ENSG00000261350	RP11-80F22.14		2.63%(0.03+0.20)		4.55%(0.03+0.17)			1.52%(0.00+0.02)	7.41%(0.04+0.15)		1.02%(0.01+0.11)	4.09%(0.03+0.21)	1.46%(0.01+0.03)
ENSG00000261384	RP11-60L3.2	2.38%(0.01+0.05)		10.20%(0.04+0.12)	1.30%(0.01+0.03)					1.00%(0.00+0.03)	4.10%(0.03+0.06)	2.27%(0.01+0.03)	15.29%(0.07+0.10)		6.84%(0.05+0.09)
ENSG00000261394	RP11-165M1.3						18.97%(0.08+0.11)	4.04%(0.04+0.07)			2.25%(0.02+0.04)		3.16%(0.04+0.05)
ENSG00000261398	RP11-244B22.6	2.38%(0.01+0.06)								1.50%(0.00+0.03)	1.02%(0.01+0.04)
ENSG00000261403	RP11-114H24.3							2.02%(0.01+0.03)
ENSG00000261410	RP11-543N12.1								1.65%(0.02+0.04)					3.48%(0.02+0.05)
ENSG00000261441	RP11-217B1.2	84.52%(0.35+0.22)	72.40%(0.25+0.18)	85.71%(0.28+0.14)	90.26%(0.33+0.18)	65.96%(0.19+0.11)	80.13%(0.27+0.18)	36.36%(0.13+0.10)	63.37%(0.18+0.10)	57.50%(0.20+0.14)	72.34%(0.24+0.19)	89.55%(0.36+0.20)	82.04%(0.31+0.22)	95.19%(0.31+0.13)	52.92%(0.16+0.09)
ENSG00000261442	RP11-709D24.6	1.98%(0.03+0.03)	9.80%(0.07+0.07)			2.35%(0.04+0.04)	16.07%(0.09+0.07)	22.73%(0.10+0.07)		3.00%(0.04+0.04)	15.37%(0.08+0.06)	4.09%(0.05+0.04)	23.06%(0.10+0.09)
ENSG00000261449	RP11-589C21.5												1.46%(0.02+0.03)
ENSG00000261465	RP11-626G11.5	32.94%(0.12+0.16)	49.94%(0.21+0.24)	33.67%(0.11+0.17)	51.95%(0.18+0.21)	11.97%(0.05+0.12)	21.65%(0.08+0.12)	43.94%(0.17+0.18)	40.12%(0.15+0.16)	21.00%(0.07+0.12)	37.50%(0.15+0.22)	25.91%(0.10+0.13)	51.21%(0.20+0.23)	27.54%(0.09+0.13)	30.99%(0.11+0.15)
ENSG00000261466	RP11-23E10.2				2.60%(0.03+0.04)	1.64%(0.01+0.07)	1.34%(0.01+0.04)	2.02%(0.01+0.08)		1.00%(0.01+0.04)
ENSG00000261566	CTD-2144E22.6	1.59%(0.01+0.08)	2.03%(0.02+0.13)	1.02%(0.01+0.05)		5.40%(0.03+0.15)		2.02%(0.03+0.25)		4.50%(0.04+0.28)	10.86%(0.11+0.47)	11.82%(0.10+0.33)
ENSG00000261570	RP11-744I24.2				42.86%(0.17+0.17)		1.12%(0.01+0.03)	3.54%(0.02+0.05)	55.76%(0.19+0.15)					3.74%(0.04+0.05)
ENSG00000261595	RP11-426L16.9				1.95%(0.02+0.04)
ENSG00000261638	RP11-700H13.1							1.01%(0.01+0.03)
ENSG00000261697	RP11-178L8.5							1.01%(0.01+0.02)
ENSG00000261703	RP11-327F22.5			1.02%(0.01+0.02)
ENSG00000261715	RP11-653G8.2			1.53%(0.00+0.03)						3.50%(0.04+0.24)				1.34%(0.01+0.04)
ENSG00000261738	RP11-945C19.1								2.47%(0.01+0.04)
ENSG00000261749	RP11-152O14.1		1.08%(0.01+0.08)
ENSG00000261751	RP11-305A4.3	1.19%(0.01+0.04)
ENSG00000261754	CTC-523E23.1	25.00%(0.13+0.21)	81.48%(0.54+0.44)	17.86%(0.10+0.13)	14.94%(0.12+0.25)	21.60%(0.10+0.11)	86.16%(0.69+0.48)	61.62%(0.27+0.27)	42.18%(0.20+0.27)	3.50%(0.05+0.08)	69.26%(0.30+0.30)	52.73%(0.23+0.23)	57.04%(0.27+0.28)	77.27%(0.39+0.33)	93.96%(0.43+0.21)
ENSG00000261758	RP11-102M11.2				3.25%(0.05+0.16)				8.02%(0.07+0.10)			1.82%(0.02+0.04)	9.22%(0.06+0.06)	1.87%(0.03+0.09)
ENSG00000261761	RP11-103J17.2	18.25%(0.11+0.26)	5.26%(0.03+0.16)	4.08%(0.03+0.13)		6.34%(0.03+0.13)	1.12%(0.01+0.05)	2.02%(0.01+0.06)		19.00%(0.11+0.25)	15.37%(0.09+0.27)	16.82%(0.09+0.23)	9.47%(0.05+0.17)	2.67%(0.02+0.12)
ENSG00000261797	RP11-744I24.3	4.37%(0.02+0.05)	1.19%(0.01+0.03)	1.02%(0.01+0.03)	68.18%(0.30+0.26)		2.46%(0.02+0.04)	8.08%(0.04+0.07)	70.58%(0.27+0.21)					18.45%(0.08+0.10)	2.82%(0.03+0.04)
ENSG00000261800	RP11-244B22.11	3.57%(0.02+0.15)						2.02%(0.02+0.14)		10.00%(0.08+0.27)	3.28%(0.05+0.32)	2.27%(0.02+0.15)	5.83%(0.03+0.11)
ENSG00000261856	CTD-2135D7.4			1.53%(0.01+0.03)				3.54%(0.01+0.04)
ENSG00000262031	RP11-63A1.2				2.60%(0.02+0.04)				2.47%(0.03+0.04)
ENSG00000262099	CTC-524C5.5													1.60%(0.02+0.03)	1.21%(0.01+0.03)
ENSG00000262155	RP11-266L9.5	13.89%(0.08+0.10)	54.84%(0.19+0.15)	5.10%(0.04+0.04)	48.05%(0.17+0.13)	13.62%(0.08+0.06)	66.96%(0.22+0.16)	77.27%(0.29+0.20)	88.89%(0.33+0.19)	7.00%(0.06+0.05)	38.73%(0.14+0.13)	25.00%(0.10+0.08)	34.22%(0.13+0.12)	45.72%(0.15+0.10)	59.15%(0.18+0.11)
ENSG00000262231	RP11-960B9.2							1.52%(0.01+0.04)
ENSG00000262339	RP11-1197K16.2	1.59%(0.03+0.03)		1.53%(0.03+0.03)	1.30%(0.03+0.04)			1.01%(0.01+0.03)
ENSG00000262352	AP005530.1	1.19%(0.01+0.04)						1.52%(0.01+0.13)	5.56%(0.04+0.16)		2.05%(0.01+0.09)	2.27%(0.01+0.04)	3.16%(0.02+0.08)
ENSG00000262395	RP11-515E23.2					1.64%(0.01+0.04)		2.02%(0.01+0.06)
ENSG00000262454	RP11-65J21.3	94.05%(0.80+0.60)	97.25%(0.67+0.35)	88.78%(0.62+0.55)	95.45%(0.45+0.25)	95.77%(0.94+0.58)	70.98%(0.34+0.35)	66.16%(0.32+0.30)	91.36%(0.39+0.21)	96.50%(0.66+0.44)	81.76%(0.44+0.41)	90.00%(0.58+0.46)	95.87%(0.61+0.38)	87.43%(0.34+0.21)	40.04%(0.16+0.17)
ENSG00000262768	RP11-353N14.1	28.97%(0.11+0.16)	18.28%(0.09+0.20)	45.41%(0.17+0.18)	6.49%(0.04+0.11)	17.61%(0.07+0.12)	1.79%(0.01+0.07)	3.54%(0.02+0.07)		9.50%(0.05+0.12)	13.32%(0.06+0.10)	32.27%(0.13+0.18)	3.40%(0.03+0.07)	17.11%(0.09+0.21)
ENSG00000262772	RP11-353N14.2	63.10%(0.33+0.37)	93.31%(1.00+0.79)	48.47%(0.26+0.33)	64.29%(0.27+0.25)	15.02%(0.08+0.15)	6.70%(0.05+0.14)	24.24%(0.10+0.14)	68.52%(0.27+0.21)	25.00%(0.13+0.23)	82.38%(0.57+0.51)	43.64%(0.22+0.31)	74.27%(0.43+0.38)	91.18%(0.50+0.36)	92.35%(0.58+0.41)
ENSG00000262869	CTD-2545H1.1	4.76%(0.02+0.05)	28.91%(0.12+0.16)		19.48%(0.08+0.16)		9.38%(0.05+0.11)	1.52%(0.01+0.05)	21.40%(0.10+0.19)	65.00%(0.48+0.53)	1.02%(0.01+0.02)		2.67%(0.02+0.07)	1.34%(0.02+0.04)
ENSG00000262880	RP11-104H15.7	1.59%(0.00+0.03)			1.30%(0.01+0.04)			1.01%(0.00+0.02)	4.12%(0.02+0.05)		1.23%(0.00+0.03)
ENSG00000263063	RP11-388C12.1	28.17%(0.12+0.11)	60.22%(0.21+0.17)	23.98%(0.10+0.09)	81.17%(0.31+0.21)	9.39%(0.05+0.06)	37.95%(0.13+0.09)	87.88%(0.37+0.21)	93.62%(0.42+0.21)	77.00%(0.34+0.27)	42.83%(0.15+0.14)	48.18%(0.17+0.16)	69.90%(0.27+0.20)	87.43%(0.31+0.16)	50.30%(0.16+0.12)
ENSG00000263279	RP11-109M19.1	1.98%(0.02+0.06)
