# Supplementary material for: Systematic identification of long non-coding RNAs with cancer-testis expression patterns in 14 cancer types
Source: Oncotarget. 2017 Oct 19;8(55):94769–79. doi: 10.18632/oncotarget.21930 (PMC5706911; doi:10.18632/oncotarget.21930)
Supplement: Supplementary file 3 [file oncotarget-08-94769-s003.xlsx]

## Sheet: Sheet1
ENname	Description	BLCA	BRCA	CESC	GBM	HNSC	KIRC	KIRP	LGG	LIHC	LUAD	LUSC	OV	PRAD	THCA
ENSG00000125514	LINC00029							0.0101
ENSG00000132204	LINC00470	0.0238	0.0239	0.0357		0.0235	0.0156	0.0354		0.04	0.0328	0.0136	0.034	0.0321	0.0262
ENSG00000153363	LINC00467	0	0.0048	0.0051	0	0	0.0156	0.0051	0.0082	0	0.0041	0.0091	0	0	0.002
ENSG00000162947	AC007364.1						0.0246	0.0202		0.015
ENSG00000168367	LINC00917					0.0188
ENSG00000175699	LINC00521			0.0153			0.0179			0.02		0.0227
ENSG00000175773	RP11-121M22.1	0.0159	0.0179	0.0204	0.0195	0.0141	0.0134	0.0051	0.0185	0.015	0.0225	0.0182	0.0146	0.0027	0.0161
ENSG00000176320	RP11-404O13.5	0.0238	0.0203			0.0235	0.0112	0.0202		0.015	0.0225	0.0227	0.0218
ENSG00000177112	MRVI1-AS1	0.0238	0.0155	0.0102	0.013	0.0258	0.0134	0.0152	0.0103	0.02	0.0123	0.0227	0.0267	0.0107	0.008
ENSG00000177369	RP1-62O9.3			0.0204		0.0164	0.0179	0.0303
ENSG00000177553	RP11-56N19.5		0.0215
ENSG00000178193	RP4-682C21.5							0.0152
ENSG00000178248	AP000345.1	0.0198	0.0203	0.0153	0.026		0.0246	0.0404	0.0247	0.02	0.0225	0.0136	0.0194	0.016
ENSG00000179676	LINC00305							0.0202
ENSG00000180279	CTD-2568A17.5	0.0198	0.0072	0.0153	0.013	0.0164	0.0179	0.0101	0.0267	0.025	0.0164	0.0182	0.0194	0.008	0.0181
ENSG00000180846	CSNK1G2-AS1	0.0159					0.0156	0.0253			0.0205	0.0182	0.0146
ENSG00000184324	CSAG2	0.0079	0.0335	0.0459	0.013	0	0.0112	0.0101	0.0041	0.015	0.0348	0.0091	0.0194	0.0107	0.004
ENSG00000184856	LINC00308	0.0238						0.0101		0.02	0.0246	0.0091		0.016
ENSG00000185433	LINC00158	0.0238	0.0072	0.0306	0.026	0.0188	0.0223	0.0202	0.0103	0.01	0.0164	0.0273	0.0291	0.0241	0.0161
ENSG00000186148	AC013271.3	0.0238	0.0084	0.0357	0.0325	0.0164	0.0179	0.0101	0.0165	0.005	0.0184	0.0318	0.0121	0.0214	0.008
ENSG00000187012	LINC00207				0.0195			0.0101	0.0309
ENSG00000187156	LINC00221	0.0357	0.0311	0.0102		0.0282	0.0067	0.0152		0	0.0369	0.0364	0.0267	0.008
ENSG00000187979	AC008079.9	0.0119	0.0155	0.0255	0.013	0.0305	0.0201	0.0505	0.0206	0.02	0.0225	0.0318			0.0121
ENSG00000188424	XXbac-B33L19.3	0.0159								0.025					0.0221
ENSG00000196273	LINC00523			0.0102	0.026				0.0021
ENSG00000196553	LINC00238		0.0251				0.0134	0.0253		0.04	0.0164			0.0187
ENSG00000196589	CTB-25J19.1	0.0079	0.006	0.0102	0.0065	0.0117				0.015	0.0143	0.0227	0.0049
ENSG00000197503	LINC00477	0.0238				0.0188		0.0152
ENSG00000203335	AC006019.3	0.0159							0.0021
ENSG00000203498	RP11-556O15.1				0.0325
ENSG00000203520	RP11-697H9.3						0.0156	0.0051
ENSG00000203897	SPATA42		0.0203	0.0255	0.013	0.0164	0.0223	0.0152	0.0123		0.0164
ENSG00000203971	RP13-379L11.2						0.0112			0.015				0.016
ENSG00000203987	RP11-188C12.3							0.0202
ENSG00000204091	TDRG1	0.0159	0.0215	0.0204	0.026	0.0188	0.0089	0.0152	0.0103	0.02	0.0143	0.0091	0.0218
ENSG00000204119	LINC00684				0.0195				0.0165				0.0049
ENSG00000204684	RP5-1004I9.1									0.03
ENSG00000204815	TTC25	0.0278	0.0131	0.0255	0	0.0235	0.0067	0.0101	0.0062	0.02	0.0164	0.0136	0.0218	0.0187	0.006
ENSG00000204832	ST8SIA6-AS1	0.0317	0.0048	0.0204	0.0065	0.0235	0.0223	0.0152		0	0.0348	0.0364	0.0146	0	0.0101
ENSG00000205181	LINC00654	0.0238	0.0143	0.0306	0	0.0258	0.0134	0.0051	0.0082	0.02	0.0041	0.0091	0.0218	0.0134	0.002
ENSG00000205266	AL353997.3				0.026	0.0235			0.0267	0.015		0.0318
ENSG00000205396	LINC00661									0.015		0.0136
ENSG00000205452	RP11-812E19.3			0.0153		0.0117					0.0082	0.0318	0.0194
ENSG00000205500	AC013472.3						0.0156
ENSG00000205653	RP3-416J7.5					0.0188
ENSG00000205913	SRRM2-AS1	0.0238	0.0119	0.0153	0.0065	0.0117	0.0067	0.0202	0.0165	0.02	0.0205	0.0227	0.0146	0.0134	0.0221
ENSG00000206062	RP13-212L9.1							0.0101		0.02	0.0123	0.0136
ENSG00000206113	RP11-503N18.1	0.0278	0.0215	0.0204	0.026		0.0134	0.0202	0.0226	0.015	0.0246		0.0267	0.0134	0.006
ENSG00000206140	TMEM191C	0.0079											0.0073
ENSG00000206142	KB-1183D5.13														0.0221
ENSG00000206176	AC023490.1	0.0159	0.0131	0.0051	0.0065	0.0117	0.0223	0.0152	0.0144	0.015	0.0164	0.0182	0.0121	0.0134	0.0101
ENSG00000206552	KRBOX1-AS1				0.0195
ENSG00000212766	LINC00277	0.0119	0.0108	0.0255	0.026	0.0235	0.0312	0.0152	0.0165	0.02	0.0123	0.0273	0.0218	0.0134	0.0121
ENSG00000214347	CTB-180A7.8				0.0065
ENSG00000214614	RP11-989E6.3	0.0238		0.0204		0.0117					0.0082	0.0273	0.0121
ENSG00000214691	AC104654.1			0.0204				0.0202		0.015	0.0205		0.0121	0.0214
ENSG00000214725	CDIPT-AS1	0.0238	0.0215	0.0204	0.013	0.0258	0.0201	0.0303	0.0123	0.02	0.0287	0.0091	0.0121	0.0187	0.0181
ENSG00000214770	RP11-544I20.2	0.0198	0.0203	0.0255	0.013	0.0211	0.0156	0.0101	0.0082		0.0123	0.0136	0.017	0.016	0.0101
ENSG00000214915	XX-FW80269A6.1			0.0051	0.0195				0.0144	0.015		0.0273
ENSG00000215117	LINC00588				0.0195		0.0246		0.0309
ENSG00000215231	LINC01020						0.0179	0.0101
ENSG00000215498	FAM230B	0.004										0.0273			0.0201
ENSG00000217258	AC007249.3	0.0278	0.0227	0.0204	0.0065	0.0258	0.0112	0.0152	0.0062	0.01	0.0184	0.0273	0.0121	0.0134	0.0121
ENSG00000219926	RP11-394A14.2	0.0159								0.025
ENSG00000220161	RP1-37N7.3	0.0159	0.0143	0.0153	0.0325	0.0141	0.0179	0.0152	0.0082	0.025	0.0205	0.0136	0.0194	0.0187	0.0161
ENSG00000222035	AC079354.3		0.0275		0.013								0.0267
ENSG00000222042	AP000233.4						0.029	0.0101		0.03	0.0164
ENSG00000223351	ZNF385D-AS2									0.005
ENSG00000223393	RP5-858B6.3	0.0159	0.0179	0.0153	0.013	0.0117	0.0112	0.0202	0.0185	0.01	0.0082	0.0136	0.0146	0.0134	0.0221
ENSG00000223440	RP11-555J4.4										0.0041
ENSG00000223446	RP11-274J16.5			0.0204	0.013						0.0102			0.008
ENSG00000223504	RP11-542F9.1				0.0195			0.0152	0.0247				0.0194
ENSG00000223579	AC011718.2														0.0201
ENSG00000223586	RP4-662A9.2			0.0204							0.0225	0.0182
ENSG00000223587	AY269186.1								0.0021						0.008
ENSG00000223598	RP1-292B18.4						0.0134	0.0202
ENSG00000223635	RP4-613A2.1	0.0119	0.0167	0.0051	0.0195	0.0258		0.0202	0.0144	0.01	0.0225	0.0182	0.0194	0.016	0.0241
ENSG00000223646	AC002463.3	0.0119				0.0141				0.02	0.0205	0.0182	0.0121	0.0187
ENSG00000223653	RP11-131L23.1	0.0198	0.0239	0.0255	0.013		0.0179	0.0253	0.0144	0.02	0.0184	0.0182	0.017	0.0134	0.0161
ENSG00000223715	RP11-71G7.1	0.0238	0.0299	0.0204	0.0065	0.0305	0.0201	0.0152	0.0206	0.015	0.0123	0.0227	0.0194	0.0187	0.0141
ENSG00000223732	RP11-321C24.1	0.0079				0.0117		0.0202		0.015		0.0136
ENSG00000223734	RP11-644K8.1	0.0159	0.0155	0.0153	0.013	0.0164	0.0134	0.0152	0.0144	0.015	0.0205	0.0136	0.0194	0.0214	0.0201
ENSG00000223754	AC008073.9	0.0198	0.0167	0.0204	0.0065	0.0117	0.0112	0.0101	0.0021	0.01	0.0184	0.0136	0.017	0.0187	0.0201
ENSG00000223765	RP1-288M22.2							0.0101
ENSG00000223795	RP11-473E2.2	0.0198	0.0084	0.0153	0.0195	0.0023	0.0112			0.01	0.0082	0.0091	0.017
ENSG00000223808	RP11-428L9.2	0.0159	0.006	0.0153		0.0188	0.0156					0.0318
ENSG00000223809	RP11-85L21.6	0.0238	0.0167	0.0204	0.013	0.0188	0.0179	0.0303	0.0185	0.025	0.0205	0.0182	0.0194	0.0134	0.0141
ENSG00000223811	RP11-437J19.1	0.0119		0.0102		0.007						0.0091
ENSG00000223831	RP1-56J10.8	0.0238	0.006	0.0306	0.013	0.0235	0.0089	0.0152	0.0144	0.015	0.0184	0.0227	0.0097
ENSG00000223839	FAM95B1	0.0198	0.0167	0.0204	0.0065	0.0188	0.0156	0.0152	0.0185	0.015	0.0266	0.0273	0.0243	0.0214	0.0241
ENSG00000223870	AP000233.3						0.0268			0.01		0.0227	0.0146
ENSG00000223872	AC006372.5	0.0198	0.0119	0.0102		0.0188	0.0156	0.0101	0.0185	0.01	0.0307	0.0227	0.0194
ENSG00000223883	RP11-424D14.1											0.0182
ENSG00000223884	AC019048.1	0.0238			0.0195		0.0156		0.0123		0.0082		0.0218	0.008
ENSG00000223949	RP11-24J23.2	0.0238	0.0131		0.026	0.0235	0.0156	0.0051		0.005	0.0102	0.0227	0.017
ENSG00000223975	AP001048.4	0.0238	0.0227	0.0255	0.0455	0.0188	0.0156	0.0253	0.0123	0.025	0.0184	0.0136	0.0146	0.0134	0.0201
ENSG00000224015	AC063976.3					0.0329	0.0268			0.015	0.0184	0.0045
ENSG00000224028	AC073928.2							0.0253		0.01
ENSG00000224046	AC005076.5	0.0119	0.0143	0.0153	0.0065	0.007	0.0156	0	0.0165	0.015	0.0123	0.0091	0.0097	0.0107	0.0141
ENSG00000224048	AC104777.4				0.013					0.02
ENSG00000224074	LINC00691	0.0278		0.0153				0.0152			0.0143		0.0243
ENSG00000224077	AP000936.4				0.013
ENSG00000224099	AC064834.1				0.013					0.01		0.0182		0.0187
ENSG00000224107	LINC00633	0.0159	0.0143	0.0102	0.013		0.0156	0.0253	0.0144	0.03	0.0205		0.017		0.0201
ENSG00000224127	RP11-510C10.2	0.0198			0.013	0.0235	0.0201	0.0202		0.015	0.0143	0.0182			0.006
ENSG00000224128	AC107057.2		0.0239		0.0195		0.0089	0.0152	0.0247		0.0184	0.0091	0.0267
ENSG00000224173	AC007422.1			0.0153									0.0243
ENSG00000224190	RP11-442O18.2						0.0223
ENSG00000224192	RP11-259P1.1								0.0103
ENSG00000224209	LINC00466	0.0198	0.0179	0.0357	0.026	0.0305				0.02	0.0164	0.0091	0.0243
ENSG00000224286	RP11-297H3.4		0.0131		0.0195				0.0247	0.01
ENSG00000224303	RP11-327I22.5						0.029	0.0202
ENSG00000224311	RP11-40H20.4						0.0201	0.0101
ENSG00000224322	AC004009.3	0.0317		0.0102		0.0164		0.0101		0.025	0.0246	0.0227		0.0241
ENSG00000224330	AC005019.3	0.0198			0.039		0.0246			0.03	0.0061	0.0364	0.0073		0.0362
ENSG00000224349	RP11-462G2.2				0.0325	0.0164			0.0226				0.0243	0.0187
ENSG00000224356	RP11-151A6.4	0.0119	0.0143	0.0051	0.013		0.0268	0.0152	0.0123	0.04	0.0041	0.0273	0.0146	0.008
ENSG00000224382	LINC00703				0.013							0.0091
ENSG00000224400	AC010880.1									0.02
ENSG00000224406	RP11-48F14.1				0.0195				0.0226				0.0146
ENSG00000224413	AP001476.2	0.0119	0.0119		0.026	0.0117	0.0089	0.0202		0.015	0.0184	0.0227	0.034	0.016
ENSG00000224467	AC009313.1							0.0253
ENSG00000224514	LINC00620			0.0153	0.026				0.0123		0.0061		0.0218		0.0141
ENSG00000224532	RP3-470L22.1			0.0102
ENSG00000224535	RP11-61J19.2	0.0198	0.0215	0.0204	0.013	0.0188		0.0202	0.0247		0.0266	0.0182	0.0243
ENSG00000224559	LINC01087	0.0278	0.0072	0.0102		0.007		0.0152		0.025	0.0164	0.0136	0.0218	0.0294
ENSG00000224563	LPP-AS1				0.0195					0.035				0.008
ENSG00000224609	RP11-470E16.1				0.026		0.0156		0.0206		0.0143
ENSG00000224638	AC106900.6	0.0278	0.0167							0.015		0.0136			0.0101
ENSG00000224655	AC018737.3											0.0182
ENSG00000224743	TEX26-AS1	0.0198		0.0204	0.013		0.0223		0.0226		0.0164	0.0091			0.0181
ENSG00000224764	RP11-54O15.3	0.0079	0.0155	0.0255	0.0195	0.0188	0.0179	0.0202	0.0185	0.02	0.0082	0.0318	0.0146	0.0107	0.0141
ENSG00000224794	RP3-333H23.8	0.0159	0.0203				0.0246	0.0202			0.0102		0.0218	0.0214
ENSG00000224846	RP1-90J20.8	0.0079	0.0024	0.0153	0.0195	0.0094	0.0134	0.0152	0.0123	0.02	0.0082	0.0136	0.0073	0.0134	0.008
ENSG00000224851	LINC00502	0.0238
ENSG00000224910	AC002115.5	0.0119				0.0141		0.0202					0.017		0.008
ENSG00000224918	AY269186.2			0.0102	0.039				0.0206		0.0205	0.0136
ENSG00000224930	LINC00162	0.0198	0.0275	0.0204	0.0325	0.0047	0.0112	0.0303	0.0226	0.02	0.0369	0.0409	0.0267	0.0374	0.0221
ENSG00000224932	AC107399.2	0.0079		0.0153							0.0184
ENSG00000224977	RP11-160H22.3	0.0159	0.0167	0.0153	0.0065	0.0164	0.0134	0.0202	0.0103	0.02	0.0102	0.0182	0.0146	0.0107	0.0181
ENSG00000225063	RP11-383G10.5												0.0218
ENSG00000225077	LINC00337	0.0278	0.0227	0.0153	0.026	0.0235	0.0112	0.0152	0.0247	0.015	0.0225	0.0182	0.0267	0.0107
ENSG00000225084	AL450226.2							0.0101
ENSG00000225102	RP11-456H18.1									0.025
ENSG00000225144	AC018643.4												0.0194
ENSG00000225166	AC012462.2	0.0159	0.0072				0.0156	0.0152		0.02	0.0061	0.0182			0.0201
ENSG00000225172	RP11-16L9.2	0.0119	0.0263					0.0101
ENSG00000225209	RP11-358M3.1							0.0202
ENSG00000225226	AC007250.4	0.0119			0.026	0.0188			0.0165	0.015	0.0082	0.0136
ENSG00000225231	AC091814.2	0.0198	0.0167	0.0306	0.039	0.0211	0.0268	0.0152	0.0226	0.015	0.0082	0.0091	0.0267
ENSG00000225233	RP11-554K11.2			0.0102								0.0136
ENSG00000225263	PCDH9-AS3				0.026
ENSG00000225269	LINC00705	0.0238		0.0255		0.0305	0.0089			0.015	0.0225	0.0182
ENSG00000225299	RP11-344A5.1				0.0195				0.0165
ENSG00000225300	RP11-439E19.1		0.0179				0.0134				0.0164	0.0182	0.0146
ENSG00000225334	RP11-449J1.1	0.0317			0.0195				0.0247	0.01	0.0287	0.0091		0.016
ENSG00000225396	RP11-69A21.2					0.0141	0.0067	0.0152	0.0185					0.016
ENSG00000225424	RP11-168C9.1													0.0107
ENSG00000225493	AC092619.1	0.0079					0.0201				0.0102	0.0136	0.0097
ENSG00000225497	RP11-180I22.2													0.008
ENSG00000225560	FAM197Y8	0.0159				0.0094	0.0134	0.0051		0.02	0.0061	0.0136
ENSG00000225561	RP11-412H9.2				0.026					0.015
ENSG00000225563	AC006076.1							0.0303
ENSG00000225582	AC011193.1								0.0123
ENSG00000225605	RP11-550H2.1				0.026		0.0156	0.0152
ENSG00000225612	AC099552.2									0.045
ENSG00000225620	RP11-569A11.2	0.0198			0.026				0.0082		0.0246	0.0136	0.0243
ENSG00000225626	C9orf135-AS1				0.0325				0.0041
ENSG00000225640	RP5-1022P6.4						0.0268	0.0101
ENSG00000225684	FAM225B	0.0198	0.0072	0.0204	0	0.007	0.0201	0.0152	0.0247	0.02	0.0143	0.0136	0.0121	0.0107	0.0221
ENSG00000225703	AC005522.7	0.0119	0.0179	0.0153		0.0235	0.0179	0.0202			0.0184	0.0182	0.0218	0.0053
ENSG00000225718	RP11-3P22.2							0.0152		0.01
ENSG00000225738	NRG3-AS1						0.0089
ENSG00000225744	AC017002.4	0.0238			0.026			0.0152		0.015	0.0205	0.0273	0.0097
ENSG00000225767	RP5-850O15.3			0.0204	0.0325								0.0073
ENSG00000225785	RP4-583K8.1	0.0238		0.0153	0.026	0.0211				0.04		0.0182	0.0146
ENSG00000225836	RP11-80H5.6				0.0195		0.0156	0.0303	0.0226	0.025
ENSG00000225850	RP11-452K12.4	0.0198	0.0191	0.0153	0.013	0.0094	0.0179	0.0202	0.0103	0.02	0.0123	0.0045	0.0121	0.0134	0.0161
ENSG00000225873	LINC00694	0.0198	0.0143	0.0102	0.026	0.0258	0.0134	0.0253	0.0185	0.015	0.0246	0.0273	0.0243	0.0214	0.0161
ENSG00000225879	RP3-495K2.3						0.0179
ENSG00000225884	AC098872.3	0.0357		0.0306		0.0188
ENSG00000225929	AC000036.4	0.0119					0.0134			0.015	0.0287	0.0182
ENSG00000225945	RP3-441A12.1	0.0159	0.0131	0.0204	0.013	0.0164	0.0089	0.0152	0	0.02	0.0123	0.0182	0.0218	0.0107	0.0141
ENSG00000225979	AC010746.3						0.0246	0.0202					0.0218
ENSG00000225981	AC102953.4	0.0079	0.0179	0.0153	0.013	0.0188	0.0156	0.0152	0.0165	0.02	0.0143	0.0273	0.0218	0.0134	0.0161
ENSG00000226037	LINC01040				0.013				0.0247		0.0082
ENSG00000226079	RP3-399L15.2	0.0238
ENSG00000226088	RP11-180O5.2	0.0079	0.0143	0.0102	0.0325	0.0164	0.0134	0.0152	0.0123	0.01	0.0102	0.0273	0.017	0.0134	0.0121
ENSG00000226097	AC099342.1	0.0278									0.0123
ENSG00000226149	RP1-69D17.4	0.0278		0.0204	0.0065		0.0179	0.0152	0.0185	0.01	0.0225	0.0182	0.017		0.0141
ENSG00000226203	RP4-760C5.5												0.0267
ENSG00000226249	RP11-307P5.2							0.0303
ENSG00000226250	LINC00408					0.007		0.0202			0.0082	0.0182
ENSG00000226258	GRM7-AS3						0.0134
ENSG00000226263	ISM1-AS1	0.0119	0.0191	0.0153			0.0179	0.0202		0.015	0.0143	0.0273	0.0146	0.0187	0.0121
ENSG00000226272	ARHGAP26-AS1	0.0198	0.0155	0.0306		0.0211	0.0134	0.0253			0.0225	0.0136	0.0194	0.008
ENSG00000226287	TMEM191A	0.0159	0.0084	0.0102	0.026	0.0141	0.0156	0.0101	0.035	0.01	0.0102	0.0091	0.0121	0.016	0.0101
ENSG00000226317	LINC00351	0.0119	0.0131							0.02	0.0041	0.0136
ENSG00000226320	AC018359.1	0.0278	0.0167	0.0306							0.0184	0.0182
ENSG00000226367	ST7-AS2				0.026			0.0253	0.0165		0.0041			0.0107	0.0201
ENSG00000226370	LINC00375											0.0227
ENSG00000226374	RP13-614K11.2	0.0079		0.0102	0.0065	0.007			0.0226		0.0205	0.0136		0.0241
ENSG00000226387	SORCS3-AS1							0.0152
ENSG00000226390	RP11-358D14.2				0.013				0.0144
ENSG00000226398	AC013480.2		0.0227		0.0325		0.0223	0.0051			0.0184		0.0194	0.0267
ENSG00000226423	AC093642.4	0.0159	0.0179	0.0255		0.0235	0.0156			0.005	0.0225	0.0091			0.0221
ENSG00000226454	RP3-462C17.1	0.0238					0.0223			0.025
ENSG00000226465	RP13-401N8.1	0	0.0072	0.0102	0.026	0.0141	0.0089	0.0051	0.0103	0.005	0.0041	0.0045	0	0.0027	0.006
ENSG00000226488	AC021021.2				0.0325	0.0235					0.0225			0.0053
ENSG00000226497	RP11-406O16.1				0.013			0.0101	0.0267						0.0262
ENSG00000226527	AP000289.6				0.013		0.0156	0.0152	0.0123
ENSG00000226533	BTBD9-AS1	0.0159	0.0048	0.0153	0.026		0.0201				0.0246		0.0194
ENSG00000226567	LINC00606				0.013				0.0165
ENSG00000226574	SPANXA2-OT1		0.0143		0.0065					0.015	0.0225	0.0136	0.0024		0.0121
ENSG00000226581	RP11-340I6.8	0.0119	0.0155	0.0204	0.0325	0.0188	0.0067	0.0101	0.0123	0.02	0.0143	0.0136	0.0243	0.016	0.0141
ENSG00000226664	RP4-745E8.2	0.0079	0.0251		0.0325	0.0188	0.0134	0.0152		0.015	0.0061	0.0318			0.0302
ENSG00000226694	RP11-69C17.2							0.0152
ENSG00000226715	RP11-411H5.1												0.017
ENSG00000226741	CTA-929C8.6						0.0201
ENSG00000226792	LINC00371	0.0198				0.0188			0.0206			0.0091
ENSG00000226797	AC015923.1	0.0198	0.0167				0.0179	0.0101			0.002
ENSG00000226813	AC114813.1									0.01
ENSG00000226825	RP11-363D24.1		0.0155	0.0306		0.0188				0.01	0.0143	0.0227		0.008
ENSG00000226829	RP5-945F2.3													0.008
ENSG00000226835	RP11-148B18.3	0.0278	0.0143	0.0153	0.0195	0.0117	0.0179	0.0152	0.0165	0.01	0.0123	0.0136	0.0097	0.0321	0.0121
ENSG00000226846	LINC00348	0.0198	0.0203	0.0204	0.013	0.0094				0.02	0.0164	0.0182	0.0194		0.008
ENSG00000226853	AC010894.3	0.0079	0.0119	0.0102	0.013	0.0164	0.0134	0.0101	0.0144	0	0.0164	0.0227	0.0049	0.0134	0.0181
ENSG00000226856	AC093901.1	0.0119	0.0203	0.0255	0.0195	0.0305	0.0246	0.0202	0.0267	0.015	0.0225	0.0273	0.0146	0.0134	0.0221
ENSG00000226903	LINC00354				0.0195				0.0185
ENSG00000226919	RP11-80B9.1									0.01
ENSG00000226921	LINC00454											0.0136	0.0194
ENSG00000226956	AP000432.2				0.013								0.0267
ENSG00000226969	RP11-547D24.3	0.0079	0.0191	0.0306				0.0051		0.03	0.0184	0.0182	0.0267	0.0134	0.0201
ENSG00000227006	RP5-956O18.2	0.0159	0.0191	0.0153	0.0065	0.0141	0.0201	0.0202	0.0144	0.015	0.0123	0.0136	0.0146	0.0134	0.0121
ENSG00000227012	RP1-97J1.2	0.0198	0.0072	0.0306		0.0235				0.02	0.0348	0.0136	0.0243
ENSG00000227021	AC007557.3											0.0273
ENSG00000227098	AC073636.1	0.0079	0.0036	0.0204	0.026		0.0089		0.0226			0.0182		0.0187
ENSG00000227143	RP11-159H3.2											0.0136
ENSG00000227148	RP11-196D18.1							0.0202					0.0146
ENSG00000227172	AC011290.4	0.0198	0.0179		0.013		0.0246	0.0152	0.0103	0.02	0.0164	0.0227	0.0121	0.0187	0.0262
ENSG00000227200	RP11-121A14.3	0.0357	0.0119	0.0306	0.013		0.0201	0.0253	0.0185	0.01	0.0225		0.0146	0.0134
ENSG00000227206	XXbac-BCX196D17.5				0.0195				0.0082				0.0146	0.0107
ENSG00000227237	AL672294.1	0.0198	0.0096		0.0195		0.0134	0.0354	0.0185		0.0287	0.0091	0.0194	0.0187	0.0241
ENSG00000227290	RP4-544H6.2				0.013			0.0202	0.0206
ENSG00000227301	RP11-384P7.5	0.0079			0.013							0.0045
ENSG00000227352	ARHGEF7-AS1	0.0238			0.013		0.0179	0.0253	0.0185	0.02		0.0182		0.016
ENSG00000227365	AC008060.5				0.026				0.0144			0.0136
ENSG00000227373	RP11-160H22.5	0.0119	0.0191	0.0255	0.0195	0.0141	0.0156	0.0202	0.0123	0.01	0.0102	0.0091	0.0121	0.0053	0.006
ENSG00000227375	DLG1-AS1	0.0198	0.0179	0.0051	0.026	0.0141	0.0156	0.0152		0.015	0.0205	0.0273	0.0316	0.008	0.0181
ENSG00000227431	RP1-155G6.4	0.0159	0.0227	0.0051	0.026	0.0188	0.0179	0.0202		0.025	0.0164	0.0182	0.017	0.0134	0.0161
ENSG00000227466	RP11-397C12.1				0.0065
ENSG00000227477	STK4-AS1	0.004	0.0072	0.0102	0.0195	0.0094	0.0134	0.0152	0.0103	0.02	0.0164	0.0227	0.0146	0.0134	0.0201
ENSG00000227517	AC003051.1									0.01					0.0181
ENSG00000227683	RP11-445N18.5	0.0278	0.0203	0.0357	0.013	0.0305	0.0201	0.0152	0.0123	0.025	0.0287	0.0273	0.0267	0.0214
ENSG00000227685	AC087499.10	0.0159	0.0119	0.0051	0.013	0.007	0.0156	0.0202	0.0226	0.025	0.0164	0.0045	0.0267	0.0134	0.0141
ENSG00000227706	RP11-301G19.1			0.0153	0.0325		0.0067	0.0051		0.035			0.0218		0.0161
ENSG00000227713	AC116609.1							0.0152							0.0201
ENSG00000227748	RP11-497D6.3	0.0238		0.0153		0.0211	0.0179	0.0101		0.01		0.0136		0.0187
ENSG00000227824	AC122136.2					0.0188
ENSG00000227857	RP4-533D7.5	0.0119	0.0179	0.0204	0.0325	0.0188	0.0156	0.0101	0.0165	0.02	0.0246	0.0227	0.0073	0.0134	0.0181
ENSG00000227863	AC002383.2		0.0227											0.016	0.0262
ENSG00000227880	RP11-46E17.6		0.0167		0.0195				0.0144			0.0136
ENSG00000227911	RP11-141M1.1		0.0179										0.0218		0.0241
ENSG00000227917	RP11-143M1.3	0.0159	0.0227	0.0153	0.0065	0.0047		0.0152	0.0165	0.015	0.0164	0.0227		0.0321
ENSG00000227925	RP11-191N8.2	0.0198	0.0155	0.0255	0.0065	0.0211	0.0179	0.0253		0.015	0.0123	0.0273	0.0121		0.0322
ENSG00000227929	SRGAP3-AS3												0.017
ENSG00000227960	RP5-837I24.6	0.0159	0.0119	0.0051		0.0141	0.0112	0.0101	0.0103	0.02	0.0143	0.0182		0.0053	0.008
ENSG00000228021	RP11-383C5.3	0.0159	0.0084	0.0102	0.0065	0.0164	0.0134	0.0051	0.0082	0.015	0.0123	0.0136	0.0073	0.008	0.008
ENSG00000228072	RP11-255A11.2	0.0198						0.0202				0.0136		0.0187
ENSG00000228100	AC016912.3	0.0159		0.0102		0.0399		0.0101			0.0164	0.0227
ENSG00000228140	RP3-467K16.4	0.0159		0.0153	0.0195		0.0223	0.0253	0.0267		0.0143	0.0091	0.0218	0.0187	0.0161
ENSG00000228141	AC105339.1				0.0325				0.0144
ENSG00000228142	RP11-180I4.2	0.0198	0.0263	0.0153	0.026	0.0141	0.0134	0.0202			0.0246	0.0318	0.017	0.0321
ENSG00000228153	RP11-23I7.1		0.0239		0.013				0.0185				0.0243
ENSG00000228159	AP001465.5		0.0131
ENSG00000228189	RP13-60M5.2	0.0119	0.0096	0.0102		0.0258	0.0312	0.0303				0.0364	0.0267
ENSG00000228215	RP11-541F9.2	0.0079							0.0144	0.02
ENSG00000228280	RP11-367B6.2	0.0238	0.0084	0.0255	0.0195	0.0164	0.0179	0.0202	0.0165	0.015	0.0225	0.0182	0.0121	0.016	0.0201
ENSG00000228288	PCAT6	0	0.0084	0.0051	0.013	0.0047	0.0179	0	0.0082	0	0	0	0.0049	0.0027	0.0121
ENSG00000228290	RP11-132M7.3	0.0317		0.0357		0.0305	0.0134	0.0253
ENSG00000228295	LINC00392	0.0238	0.0167	0.0357		0.0399				0.01	0.0164	0.0364
ENSG00000228309	GS1-204I12.1							0.0202
ENSG00000228317	RP11-235C23.5	0.0238	0.0167	0.0204	0.013		0.0112	0.0152	0.0062	0.015	0.0246	0.0136	0.0218	0.008	0.0161
ENSG00000228334	AC024028.1	0.0437											0.0316
ENSG00000228338	RP5-845O24.8							0.0101
ENSG00000228340	RP5-1043L13.1	0.0198	0.0179	0.0255	0.0195	0.0258	0.0201	0.0253	0.0206	0.02	0.0102	0.0136	0.0218	0.0214	0.0201
ENSG00000228350	RP11-148G20.1	0.0198	0.0215	0.0051	0	0.0164	0.0089	0.0051	0.0082	0.02	0.0123	0.0091	0.0049	0.016	0.0101
ENSG00000228358	AC113617.1	0.0159	0.0179	0.0153	0.013		0.0134	0.0253	0.0329		0.0184		0.017
ENSG00000228361	RP11-503C24.3							0.0202			0.0143
ENSG00000228379	AC010891.2				0.0195
ENSG00000228414	AC010733.4	0.0198	0.0203		0.026		0.0156		0.0123		0.0184	0.0227	0.017	0.016
ENSG00000228478	RP1-290I10.3		0.0215					0.0152				0.0273	0.017
ENSG00000228482	RP5-859D4.3			0.0102			0.0179	0.0202	0.0165
ENSG00000228495	LINC01013	0.004	0.0215	0.0255	0.0195	0.0235	0.0112	0.0051	0.0206	0.02	0.0164	0.0136			0.0201
ENSG00000228503	RP11-347D21.2					0.0141		0.0101
ENSG00000228504	RP4-586O15.1													0.0134	0.0101
ENSG00000228566	RP11-170M17.1	0.0198	0.0131	0.0255	0.026	0.0094	0.0223	0.0354	0.0206	0.015	0.0225	0.0227	0.0267	0.0027	0.0201
ENSG00000228618	AC012462.3									0.01
ENSG00000228627	GS1-278J22.2						0.0268
ENSG00000228636	RP5-1051H14.2	0.0198		0.0204		0.0164	0.0268	0.0202		0.02	0.0184	0.0318	0.0388
ENSG00000228701	TNKS2-AS1	0.0159	0.0215	0.0102	0	0.0094	0.0134	0.0152	0.0021	0.02	0.0123	0.0091	0.0146	0.008	0.0161
ENSG00000228714	RP11-284G10.1	0.0159	0.0275	0.0153						0.005	0.0307	0.0273	0.0316	0.0187
ENSG00000228718	RP11-145H9.3	0.004	0.0227	0.0204	0.013	0.0141	0.0089	0.0202	0.0247	0.025		0.0227	0.0146		0.0221
ENSG00000228734	RP11-335E6.3		0.0179	0.0255							0.0246	0.0136	0.0267
ENSG00000228735	GS1-18A18.2				0.026				0.0123
ENSG00000228739	RP11-218I7.2	0.0119	0.0048	0.0051	0.0195	0.0047		0.0152			0.0205	0.0227
ENSG00000228750	RP11-242F24.1					0.0235									0.0181
ENSG00000228799	AC113607.2		0.0072	0.0102	0.0195			0.0202				0.0182			0.0201
ENSG00000228876	AC010745.2	0.0278			0.0195						0.0184	0.0045	0.0267
ENSG00000228909	AC008281.1				0.026
ENSG00000228918	GS1-122H1.2	0.0159	0.0251	0.0306						0.025	0.0225	0.0273
ENSG00000228933	RP11-268G12.1	0.0238	0.0275	0.0255	0.0195	0.0282		0.0303	0.0185	0.01	0.0225	0.0182	0.0194	0.0321	0.0221
ENSG00000228961	AP000282.3				0.0195		0.0201	0.0202	0.0144
ENSG00000229015	RP11-265D19.6				0.026		0.0201	0.0202	0.0185	0.01	0.0266	0.0136
ENSG00000229017	RP11-439L18.3	0.0198	0.0215	0.0204	0.0065		0.0134	0.0303	0.0144	0.015	0.0205	0.0182	0.017	0.0134	0.0161
ENSG00000229021	NBPF18P	0.0317		0.0051		0.0188					0.0123	0.0273
ENSG00000229042	RP1-232N11.2		0.0155									0.0182
ENSG00000229084	LINC00226		0.0263							0.01		0.0273	0.0097
ENSG00000229188	RP4-553F4.2							0.0253		0.005
ENSG00000229191	RP11-168O16.1	0.0079		0.0204	0.026		0.0134		0.0247	0.02	0.0225	0.0273	0.0218
ENSG00000229192	AC004870.3			0.0255				0.0303					0.0267
ENSG00000229201	RP5-827O9.1											0.0182	0.017
ENSG00000229205	LINC00200	0.0397	0.0119	0.0204	0.013			0.0101		0.03	0.0205	0.0136
ENSG00000229243	AC098973.1											0.0318
ENSG00000229258	RP11-552D8.1							0.0152
ENSG00000229282	RP1-40E16.2	0.0198	0.0227	0.0204	0.0195		0.0156	0.0202		0.025	0.0184	0.0136	0.0194	0.016	0.0181
ENSG00000229289	AP000431.2									0.015		0.0136
ENSG00000229307	LINC00459				0.0195		0.0156	0.0101	0.0165
ENSG00000229315	MCHR2-AS1			0.0255
ENSG00000229373	LINC00452	0.0119		0.0255	0.026		0.0179		0.0144	0.02	0.0123	0.0136	0.017
ENSG00000229434	AC017048.1							0.0152
ENSG00000229452	AC005162.4						0.0201	0.0303
ENSG00000229454	RP11-202I11.2							0.0101					0.0243		0.0161
ENSG00000229458	RP11-202D18.2						0.0089
ENSG00000229466	RP11-56I23.1				0.0195
ENSG00000229522	RP11-347D21.4		0.0251	0.0204		0.0164	0.0201					0.0136
ENSG00000229528	RP5-1066H13.4	0.0238	0.0155	0.0102									0.0267
ENSG00000229531	RP1-102G20.5												0.0243
ENSG00000229558	SACS-AS1				0.0195			0.0202	0.0144	0.025		0.0045
ENSG00000229563	RP11-245M24.1	0.0119									0.0102				0.0221
ENSG00000229582	RP11-423C15.3				0.013										0.0262
ENSG00000229583	RP1-172N19.1	0.0238	0.0143		0.0325	0.0164	0.0156	0.0202	0.0165		0.0164	0.0091	0.0073	0.0187	0.0201
ENSG00000229611	RP11-390F4.10	0.0119	0.0227	0.0204	0.013	0.0164	0.0201	0.0253	0.0103	0.025	0.0205	0.0136	0.0194	0.016	0.0201
ENSG00000229613	RP11-555F9.2		0.0143		0.0195		0.0156								0.0121
ENSG00000229618	AC011288.2	0.0317	0.0131	0.0459	0.0065	0.0094		0.0152	0.0226	0.02	0.0266	0.0136	0.0194
ENSG00000229688	ISPD-AS1											0.0091
ENSG00000229697	RP11-374M1.3				0.013				0.0165				0.0194
ENSG00000229703	XX-CR54.1	0.0317	0.0167	0.0102			0.0089	0.0202		0.035	0.0328	0.0182	0.0218	0.0134
ENSG00000229727	AC013460.1		0.0227		0.026				0.0267	0.015		0.0227			0.0181
ENSG00000229766	RP5-971N18.3				0.013				0.0144
ENSG00000229796	RP5-1077H22.1						0.0179	0.0253
ENSG00000229846	RP11-141A19.1	0.0198								0.02	0.0164
ENSG00000229869	RP11-363N22.2	0.0198	0.0179	0.0204	0.0195	0.0164	0.0201	0.0202	0.0144	0.015	0.0225	0.0182	0.0194	0.0241	0.0201
ENSG00000229967	RP11-366F6.2	0.0079	0.0263	0.0306		0.0305	0.0067	0.0101		0.015	0.0246	0.0045	0.0243
ENSG00000229999	RP5-1042K10.10						0.0156	0.0101			0.0205		0.0146
ENSG00000230010	RP4-568F9.6									0.02	0.0102	0.0136	0.0267
ENSG00000230013	RP11-217B7.3	0.0198	0.0072	0.0306	0.013	0.0258	0.0134	0.0202	0.0062	0.015	0.0205	0.0227	0.017	0.0107	0.0101
ENSG00000230015	RP11-80B9.4				0.013		0.0179		0.0165	0.02	0.0225
ENSG00000230033	RP5-1121A15.3	0.0198	0.0358	0.0102		0.0235		0.0404		0.005	0.0266	0.0227	0.0243		0.0282
ENSG00000230054	RP11-402G3.5	0.0198	0.0143		0.0065	0.0164	0.0089	0.0101	0.0103	0.02	0.0205	0.0227		0.0107
ENSG00000230065	AC010974.3	0.0238		0.0255	0.013			0.0253	0.0185	0.01	0.0143	0.0091	0.0243
ENSG00000230090	AC108025.2		0.0203		0.0195				0.0267		0.0266	0.0227	0.0316
ENSG00000230102	RP11-407B7.1	0.0198	0.0167	0.0255	0.013	0.007	0.0223	0.0253	0.0185	0.02	0.0246	0.0091	0.0291	0.0187	0.0241
ENSG00000230131	RP11-282I1.1	0.0198	0.0191	0.0255	0.0195	0.0117	0.0223	0.0253	0.0309	0.02	0.0123	0.0273	0.0194	0.0053
ENSG00000230140	AC016738.3	0.0198		0.0204	0.026		0.0246	0.0101			0.0184		0.0218	0.0134
ENSG00000230159	RP11-232D9.3	0.0198	0.0048	0.0102		0.007		0.0101		0.015	0.0164	0.0182	0.0073
ENSG00000230190	AC005518.2											0.0136		0.0187
ENSG00000230226	RP4-697K14.3				0.0325		0.0201	0.0101
ENSG00000230250	RP11-90C4.2														0.0241
ENSG00000230303	RP11-213G2.2	0.0119	0.0072	0.0153	0.026	0.0141	0.0134	0.0101	0.0103	0.015	0.0184	0.0136	0.0146	0.0187	0.002
ENSG00000230314	ELOVL2-AS1		0.0155		0		0.0246		0.0123	0.015		0.0227		0.0241
ENSG00000230365	RP11-23D5.1									0.025
ENSG00000230372	RP3-425P12.2										0.0225
ENSG00000230400	RP11-359G22.2	0.0238				0.0164	0.0089				0.0102				0.0302
ENSG00000230402	RP11-84O12.4				0.0325		0.0156	0.0202	0.0226
ENSG00000230403	LINC01066								0.0226
ENSG00000230408	AC007163.6		0.0239					0.0152		0.01	0.0184
ENSG00000230516	RP11-555J4.3										0.0225
ENSG00000230533	RP11-95M15.1	0.0278	0.0275	0.0102	0.013	0.0164				0.03	0.0164	0.0273	0.0218	0.0241
ENSG00000230534	RP11-297A16.2	0.0238	0.0167	0.0102		0.0141	0.0201	0.0253		0.01	0.0205	0.0227	0.0121	0.0027
ENSG00000230550	RP11-74C13.3	0.0278	0.0155	0.0153	0.026	0.0188	0.0246	0.0303	0.0103	0.015	0.0184	0.0227	0.0049	0.0267	0.0141
ENSG00000230561	CTC-228N24.1	0.0198	0.0131	0.0102	0.0065	0.0117	0.0134	0.0152	0.0103	0.02	0.0123	0.0091	0.017	0.0107	0.006
ENSG00000230563	RP5-828H9.1	0.0397	0.0227	0.0255	0	0.0211	0.0246	0.0152	0.0226	0.03	0.0123	0.0182	0.0218	0.0187	0.006
ENSG00000230641	USP12-AS2	0.0238	0.0191	0.0306	0.013	0.0235	0.0179	0.0202	0.0082	0.025	0.0123	0.0182	0.0121	0.016	0.0262
ENSG00000230663	FAM224B	0.0238			0.0195	0.0235	0.0268	0.0455	0.0226	0.03	0.0246	0.0182		0.008	0.0342
ENSG00000230668	XXyac-YR29IB3.1	0.0198	0.006	0.0153	0.013	0.0235			0.0288	0.005	0.0123	0.0227	0.0146		0.0221
ENSG00000230690	AC013402.5				0.0195				0.0226
ENSG00000230704	RP1-117P20.3	0.0238								0.005	0.0143	0.0136
ENSG00000230737	AC106870.1												0.017
ENSG00000230789	ARHGAP26-IT1						0.0156				0.0225		0.0146
ENSG00000230834	AC068580.7	0.0079	0.0227	0.0357	0.026	0.0235		0.0202			0.0205	0.0182	0.0243
ENSG00000230866	CTA-342B11.2						0.0201	0.0202
ENSG00000230908	XXyac-YX60D10.1							0.0152
ENSG00000230972	AP001255.2	0.0119
ENSG00000230991	AC092625.1	0.0159	0.0179					0.0253		0.03	0.0266	0.0182	0.0364
ENSG00000231023	LINC00326			0.0153					0.0206		0.0143	0.0091
ENSG00000231056	RP1-290I10.5	0.0238	0.0143	0.0357		0.0141	0.0179	0.0303		0.005	0.0123	0.0182	0.0097	0.0107
ENSG00000231061	LINC00395									0.015
ENSG00000231128	RP5-1073O3.2		0.0072	0.0051			0.0134				0.0205
ENSG00000231138	RP11-391M7.3		0.0167			0.0282	0.0268	0.0101			0.0082	0.0227	0.017
ENSG00000231188	RP11-34D15.2						0.0134	0.0354		0.02	0.0225	0.0227
ENSG00000231196	RP11-495P10.8	0.0198	0.0191	0.0153	0.0195	0.0258	0.0089	0.0303	0.0165	0.025	0.0266	0.0227	0.0146	0.0187	0.006
ENSG00000231200	AC068490.2				0.0065				0.0288
ENSG00000231204	AC011752.1						0.0223			0.01
ENSG00000231208	RP4-583P15.11	0.0317	0.006			0.0141	0.0134	0.0152		0.04	0.0225	0.0318	0.017
ENSG00000231216	GS1-600G8.3									0.01
ENSG00000231305	RP11-723O4.2	0.0198	0.0155	0.0102	0.0065	0.0141	0.0134	0.0202	0.0123	0.02	0.0225	0.0227	0.0097	0.016	0.0161
ENSG00000231358	RP11-442J17.3	0.0198	0.0096					0.0202		0.015	0.0143	0.0182	0.0121
ENSG00000231391	RP11-95K23.3											0.0227
ENSG00000231418	AC006380.3			0.0051				0.0051			0.0246
ENSG00000231421	AC006050.2	0.0119	0.0167	0.0102		0.0164	0.0179	0.0303	0.0226	0.02	0.0164	0.0364	0.034	0.0187	0.0201
ENSG00000231476	AC074389.5	0.0119	0.0406	0.0255		0.0469		0.0101		0.01	0.0205	0.0364	0.0121
ENSG00000231528	FAM225A	0.0198	0.0108	0.0204	0.013	0.0117	0.0223	0.0202	0.0226	0.02	0.0225	0.0136	0.0146	0.0134	0.0161
ENSG00000231529	RP11-410C4.4										0.0184
ENSG00000231532	AC022311.1	0.0278	0.0167		0.013	0.0235		0.0152		0.02	0.0246	0.0409	0.0267	0.008
ENSG00000231653	AC010731.3											0.0227
ENSG00000231654	RPS6KA2-AS1				0.013				0.0185
ENSG00000231662	RP11-686D16.1				0.026										0.0241
ENSG00000231666	RP11-404O13.1	0.0198	0.0179	0.0204	0.0065	0.0188	0.0112	0.0354		0.02	0.0164	0.0091		0.0187	0.0141
ENSG00000231671	RP11-157N3.1														0.008
ENSG00000231704	AC004895.4	0.0079	0.0179	0.0102	0.0065	0.0164	0.0156	0.0051	0.0103	0.025	0.0164		0.0097	0.0107	0.0141
ENSG00000231714	RP11-476H20.1	0.0357	0.0108	0.0102				0.0101		0.025	0.0184	0.0364
ENSG00000231757	FAM74A2								0.0062
ENSG00000231782	LINC00575				0.0325				0.0123
ENSG00000231817	RP11-189B4.6	0.0238	0.0287	0.0153	0.0065	0.007		0.0101	0.0288	0.015	0.0123	0.0182	0.0146	0.0187
ENSG00000231883	RP1-297M16.2					0.0164	0.0112	0.0152		0.01				0.0134
ENSG00000231898	AC012594.1		0.0203
ENSG00000231902	RP11-29B9.2			0.0153	0.013		0.0179	0.0051
ENSG00000231903	AC079354.5	0.0198	0.0227	0.0204	0.0065	0.0164	0.0156	0.0152	0.0206	0.02	0.0143	0.0318	0.017	0.016	0.0221
ENSG00000231934	RP4-610C12.1				0.0195				0.0267	0.005	0.0082	0.0091	0.0146
ENSG00000231937	RP11-329E24.6	0.0198	0.0108	0.0255		0.0211		0.0051		0.005	0.0225	0.0273	0.0267
ENSG00000231966	RP11-12M5.4	0.0119	0.0143	0.0102	0.026	0.0141	0.0112	0.0202	0.0123	0.025	0.0143	0.0182	0.0097	0.0134	0.006
ENSG00000231971	RP11-557H15.3	0.0278	0.006	0.0204	0.0065	0.007	0.0201	0.0354	0.0123	0.025	0.0164	0.0364	0.0194
ENSG00000231976	LINC00202-2	0.0278	0.0167	0.0102		0.0211				0.015	0.0266	0.0318	0.017
ENSG00000231977	RP5-963E22.4	0.0159	0.0036		0.0195	0.0164	0.0045	0.0253	0.0123	0.02	0.0041	0.0273	0.0049	0.016
ENSG00000231983	LINC00415		0.0203			0.0188		0.0303			0.0102	0.0273			0.0161
ENSG00000231990	RP11-53B5.1	0.0198	0.0167	0.0255	0.0195	0.0141		0.0253		0.02	0.0287	0.0182	0.0146	0.0214
ENSG00000232001	AC108868.6	0.004	0.0119	0.0204	0.0325	0.0211	0.029	0.0051	0.0185	0.025	0.0102	0.0273	0.0146	0.0134	0.0141
ENSG00000232021	LEF1-AS1	0.0119	0.0155	0.0051	0.013	0.0141	0.0335	0.0051	0.0226	0.01	0.0143	0.0273	0.0243	0.0134	0.0201
ENSG00000232028	AC007391.2	0.0079	0.0227	0.0204	0.013		0.0134	0.0152	0.0226	0.015	0.0184	0.0182	0.0097	0.0214	0.0181
ENSG00000232080	XXbac-BPG254F23.7					0.0164						0.0091
ENSG00000232139	LINC00867	0.0119	0.0131	0.0204		0.0047		0.0202			0.0061	0.0136	0.0146	0.0107
ENSG00000232190	RP11-134D3.1		0.0143									0.0227
ENSG00000232197	RP11-302L19.1	0.0119	0.0179	0.0153		0.0211	0.0089	0.0202		0.015	0.0143	0.0273	0.0291	0.0241
ENSG00000232224	LINC00202-1	0.0278	0.0203	0.0255	0.0195	0.0282	0.0134	0.0202	0.0206	0.01	0.0164	0.0273	0.0267	0.0214	0.0221
ENSG00000232227	AC013401.2	0.0198								0.015	0.0225	0.0182		0.0267
ENSG00000232243	RP11-408E5.5	0.0198		0.0255		0.0282				0.015		0.0182	0.0267
ENSG00000232259	RP11-4C20.3	0.0119	0.0179	0.0102	0.013	0.0141	0.0112	0.0253	0.0185	0.01	0.0246	0.0273	0.0073		0.0121
ENSG00000232283	RP11-240L7.4	0.0317	0.0263	0.0204	0.0195	0.0305	0.0156	0.0253	0.0226	0.02	0.0205	0.0227	0.0316	0.0241	0.0201
ENSG00000232294	RP4-715N11.2	0.0278	0.0119		0.0065	0.0117				0.015		0.0182	0.0121
ENSG00000232348	LINC00279				0.013				0.0329
ENSG00000232353	RP11-655G22.1	0.0238	0.0084							0.015	0.0164	0.0136		0.0107
ENSG00000232395	RP3-399L15.1	0.0159
ENSG00000232401	LINC00112	0.004		0.0204		0.0141	0.0134	0.0354			0.0225	0.0227
ENSG00000232408	AC140481.4												0.0146	0.0321
ENSG00000232416	BPESC1									0.025
ENSG00000232461	RP11-644C3.1	0.0238	0.0263	0.0102						0.01	0.0143	0.0182	0.0146	0.0187	0.0201
ENSG00000232500	AP005273.1											0.0227
ENSG00000232505	XXbac-BPG308J9.3	0.0198		0.0051	0.026				0.0082		0.0102		0.0243	0.0107
ENSG00000232519	RP11-29H23.4	0.0119	0.0179	0.0153	0.0195	0.0141	0.0156	0.0202	0.0103	0.01	0.0143	0.0182	0.0049	0.0187	0.0181
ENSG00000232524	RP11-332K15.1	0.0238	0.006	0.0204	0.0195	0.0117	0.0134	0.0152	0.0144	0.02	0.0246	0.0227	0.0073		0.0141
ENSG00000232537	RP11-385M4.1	0.004		0.0255		0.0094						0.0136
ENSG00000232555	AC104088.1	0.0198	0.0143	0.0204	0.026	0.0164	0.0134	0.0101	0.0185	0.04	0.0328	0.0136	0.0243	0.0107
ENSG00000232598	RP1-90K10.4	0.0159	0.0215	0.0306	0.0065	0.0376		0.0152	0.0267	0.015	0.0266	0.0227	0.0073	0.0214	0.0221
ENSG00000232624	RP11-478H13.3	0.0079					0.0201	0.0101		0.015		0.0091
ENSG00000232633	CTD-2201G3.1	0.0159	0.0227	0.0153	0.013	0.0188	0.0134	0.0152	0.0185	0.02		0.0091	0.0194		0.0241
ENSG00000232642	AC008073.7	0.0198	0.0096	0.0204	0.013		0.0067	0.0051	0.0144		0.0205	0.0136	0.0218	0.0134	0.0141
ENSG00000232684	ATP11A-AS1										0.0164		0.0194
ENSG00000232732	AC073043.1			0.0204									0.0218
ENSG00000232749	RP11-15B24.4					0.0235				0.025
ENSG00000232790	AC006481.1	0.0119		0.0102						0.03	0.0225	0.0273
ENSG00000232835	AC107057.1	0.0079	0.0227	0.0051	0.0455	0.0117	0.0201	0.0202	0.0206	0.005	0.0225	0.0273	0.0121		0.0121
ENSG00000232860	SMG7-AS1	0.0079	0.0167	0.0153	0.0195	0.0164	0.0112	0.0101	0.0082	0.02	0.0102	0.0182	0.0121	0.0187	0.0121
ENSG00000232886	AF212831.2			0.0204		0.0141						0.0227	0.0194
ENSG00000232935	RP11-223P11.2						0.0134						0.017
ENSG00000232969	AP001062.9	0.0198	0.0179	0.0306	0.013	0.0235	0.0156	0.0202	0.0165	0.015	0.0205	0.0227	0.0146	0.0241	0.0221
ENSG00000232998	VPS13A-AS1	0.0317		0.0204	0.026		0.0246	0.0303	0.0226	0.025				0.0348
ENSG00000233002	AC005324.6		0.006	0.0204	0.0325				0.0206		0.0184	0.0227	0.017
ENSG00000233017	RP5-908M14.5	0.0317	0.0167	0.0102	0.0325	0.0258	0.0134			0.02	0.0164	0.0136	0.017	0.0214	0.0201
ENSG00000233069	RP5-930J4.2	0.0278		0.0153	0.026	0.0211	0.0134	0.0101	0.0206	0.025		0.0182
ENSG00000233074	RP11-327I22.6	0.0119						0.0152		0.01		0.0227
ENSG00000233079	RP11-90C4.3														0.0322
ENSG00000233080	CTA-714B7.5	0.0159	0.0179	0.0357	0.0195	0.0211	0.0223	0.0152	0.0206	0.015	0.0225	0.0227	0.0194	0.0107	0.0161
ENSG00000233086	RP11-375O18.2				0.0195
ENSG00000233128	AC007317.1							0.0202
ENSG00000233143	AC009492.1	0.0119	0.0155		0.013	0.0141	0.0112	0.0101	0.0144			0.0182	0.0146
ENSG00000233147	RP11-90C4.1		0.0108		0.026				0.0247			0.0091		0.0134	0.0342
ENSG00000233153	UBE2E2-AS1	0.0278	0.0131		0.026			0.0152	0.0165		0.0205	0.0182	0.0097	0.0187	0.0121
ENSG00000233179	RP11-536P6.3			0.0102		0.0282				0.02
ENSG00000233183	RP3-468B3.2		0.0108
ENSG00000233191	AC006372.6	0.0198	0.0155	0.0204	0.0065	0.0282	0.0089	0.0051	0.0247	0.02	0.0184	0.0227	0.0121	0.0267
ENSG00000233203	RP11-67L3.4	0.0119	0.0096	0.0051	0.013	0.0117	0.0089	0.0051	0.0226	0.015	0.0123	0.0227	0.0049	0.016	0.008
ENSG00000233207	RP11-216M21.7	0.0159				0.0164		0.0152		0.01		0.0227
ENSG00000233208	LINC00642				0.0195		0.0134	0.0202	0.0206			0.0182	0.017
ENSG00000233220	LINC00167	0.0278	0.0119	0.0255	0.0195		0.0134	0.0101	0.0103	0.02	0.0143	0.0182	0.0097	0.0107	0.0141
ENSG00000233244	CYP4F59P	0.0198	0.0143	0.0204	0.013	0.0141	0.0223	0.0152	0.0247	0.01	0.0266	0.0227	0.0218	0.0214	0.0282
ENSG00000233246	RP11-415J8.5	0.0119	0.0215	0.0153	0.026	0.0094	0.0179	0.0253	0.0144	0.025	0.0184	0.0182	0.0194	0.0134	0.0201
ENSG00000233261	LINC00264	0.0198	0.0155		0.0195		0.0089	0.0152	0.0185	0.02	0.0184	0.0182
ENSG00000233277	RP5-1030M6.3								0.0185	0.015
ENSG00000233288	RP11-760D2.5	0.0238	0.0215		0.0195			0.0354	0.0267	0.03	0.0205	0.0273	0.0218		0.0241
ENSG00000233316	DSCR10	0.0198		0.0153						0.01	0.0266	0.0227	0.0267
ENSG00000233321	RP11-482E14.1	0.0119	0.0131	0.0153									0.0218
ENSG00000233482	RP11-78O9.1						0.0179
ENSG00000233515	AL022344.4	0.004	0.0179	0.0255		0.0164	0.0112	0.0202		0.03	0.041	0.0182	0.034	0.008
ENSG00000233540	DNM3-IT1	0.0119	0.0179	0.0102	0.013		0.0134	0.0253	0.0144	0.01	0.0205	0.0136	0.0146	0.0187	0.0181
ENSG00000233570	LINC00690							0.0101
ENSG00000233607	AC068610.5			0.0204	0.039				0.0123		0.0123	0.0136	0.0073
ENSG00000233644	ARHGEF7-IT1				0.013		0.0223		0.0165
ENSG00000233656	RP11-716O23.1	0.0159								0.015	0.0164	0.0136
ENSG00000233684	AC079779.6		0.0084		0.0325				0.0247
ENSG00000233694	AC007365.1		0.0191	0.0102		0.0235						0.0227
ENSG00000233718	MYCNOS	0.0278	0.0167	0.0255	0.013	0.0141		0.0202	0.0123	0.025	0.0266	0.0136	0.0243		0.0282
ENSG00000233776	RP11-384P7.6	0.0198	0.0179	0.0255	0.013	0.0188	0.0156	0.0101	0.0165	0.025	0.0225	0.0091	0.0073	0.0187	0.0161
ENSG00000233800	RP11-295G24.4											0.0136
ENSG00000233844	KCNQ5-IT1	0.0238	0.0251	0.0102	0.0195	0.0211	0.029				0.0143	0.0182	0.0146	0.0107	0.0201
ENSG00000233862	AC016907.3				0.0195		0.0179	0.0152	0.0165
ENSG00000233894	RP4-650F12.2	0.004	0.0119	0.0204	0.026		0.0223	0.0152	0.0062			0.0182
ENSG00000233985	RP11-297H3.3	0.0238	0.0179			0.0117		0.0202		0.035	0.0287	0.0227	0.0146
ENSG00000233987	AC106706.1			0.0153				0.0202
ENSG00000233988	ADAM6										0.0164	0.0182
ENSG00000234052	AP001607.1												0.0267
ENSG00000234070	RP11-415L24.1	0.0238	0.0227	0.0255				0.0253			0.0266
ENSG00000234132	RP11-168O16.2			0.0153	0.039	0.0211	0.0134		0.0082	0.015				0.008
ENSG00000234141	AC009473.1	0.0159	0.0108	0.0204	0.013	0.0164	0.0246	0.0152	0.0103	0.015	0.0205	0.0091	0.0218	0.008	0.008
ENSG00000234148	RP11-395L14.3				0.0325				0.0185	0.02		0.0182		0.0214
ENSG00000234170	RP11-446F3.2		0.0227					0.0152		0.01			0.0146	0.0107
ENSG00000234182	RP11-118K6.2													0.0321
ENSG00000234199	AC010982.1	0.0238	0.0179	0.0153	0.0065	0.0141	0.0179	0.0152	0.0267	0.02	0.0205	0.0182	0.0243	0.0241	0.0181
ENSG00000234215	RP5-942I16.1	0.0238	0.0119	0.0255	0.0195	0.0188	0.0156	0.0051	0.0041	0.015	0.0266	0.0273	0.0194	0.0187	0.0141
ENSG00000234255	AC012370.3							0.0303
ENSG00000234263	RP3-325F22.3	0.0159	0.0167	0.0102	0.0195	0.0188	0.0179	0.0253	0.0206	0.025	0.0184	0.0136	0.0097	0.0187	0.0121
ENSG00000234279	AC113618.1											0.0182
ENSG00000234300	LINC00229				0.0325					0.025
ENSG00000234303	CLYBL-AS1							0.0152	0.0185
ENSG00000234352	hsa-mir-490	0.0317	0.0131	0.0255		0.0282		0.0202		0.02	0.0246	0.0136	0.0194	0.0241
ENSG00000234394	RP11-561O23.5				0.0195				0.0185
ENSG00000234437	RP1-206D15.3		0.0227
ENSG00000234445	FGF14-AS1						0.0156
ENSG00000234446	AC068489.1				0.0325		0.029	0.0101	0.0144
ENSG00000234481	RP4-614N24.1				0.026
ENSG00000234497	RP4-612J11.1	0.0119									0.0143	0.0136	0.0194
ENSG00000234503	KB-1592A4.14	0.0198	0.0131		0.013				0.0144		0.0246	0.0227			0.0201
ENSG00000234551	RP11-123H22.1	0.0317								0.015		0.0227
ENSG00000234610	LINC00624	0.0119	0.0155	0.0051	0.0065	0.007	0.0156	0.0101	0.0103	0.025	0.0123	0.0182	0.0097	0.008	0.004
ENSG00000234626	RP1-149A16.12	0.0238	0.0167	0.0102	0.026	0.0141	0.0156	0.0253	0.0206	0.02	0.0266	0.0273	0.0267	0.0294
ENSG00000234650	PCCA-AS1						0.0089						0.0097	0.0053
ENSG00000234676	RP11-337A23.3	0.0159	0.0191	0.0153	0.013	0.007	0.0134	0.0152	0.0103	0.02	0.0143	0.0091	0.0194	0.0134	0.0121
ENSG00000234707	RP11-745C15.2	0.0238	0.0191	0.0255	0.026	0.0141	0.0179	0.0152	0.0123	0.025	0.0205	0.0182	0.0097	0.0241	0.0221
ENSG00000234710	AC060834.3	0.0159	0.0096	0.0102	0.013			0.0152	0.0103	0.02	0.0205	0.0273	0.0097
ENSG00000234717	TMEM212-AS1				0.013					0.015		0.0182
ENSG00000234721	AC125421.1							0.0101
ENSG00000234736	FAM170B-AS1														0.0181
ENSG00000234777	RP11-125D12.2				0.0325		0.0112		0.0144
ENSG00000234803	FAM197Y2	0.0198				0.0094	0.0179	0.0051		0.03	0.0102	0.0227
ENSG00000234828	RP11-526A4.1	0.0159				0.0094		0.0152				0.0273
ENSG00000234855	RP11-453E2.2				0.026			0.0101	0.0185
ENSG00000234884	CTA-407F11.8		0.0227						0.0226	0.035	0.0184	0.0273	0.017	0.0214	0.0221
ENSG00000234942	RP11-93H12.2				0.026		0.0246	0.0152	0.0144						0.0201
ENSG00000234948	RP4-723E3.1	0.0198				0.0141				0.02		0.0227	0.0194
ENSG00000234967	RP11-347D21.1	0.0159
ENSG00000234977	AC074389.7					0.0188	0.0112	0.0101
ENSG00000234988	AC068538.4		0.0096		0.0195
ENSG00000235009	AC093822.1		0.0239			0.0211		0.0152		0.015		0.0182
ENSG00000235011	RP4-726F1.1												0.0121
ENSG00000235026	AC066593.1	0.0317	0.0346	0.0153	0.0325	0.0282	0.0223	0.0354	0.0041	0.045	0.0143	0.0273	0.0194		0.0262
ENSG00000235032	RP4-813D12.2							0.0152			0.0287		0.0243
ENSG00000235054	RP5-1166F10.1		0.0119							0.02			0.0121
ENSG00000235122	RP3-417L20.4		0.0191	0.0153			0.0045	0.0101		0.02		0.0045	0.0243
ENSG00000235138	RP11-374P20.4	0.0198	0.0143	0.0153	0.013	0.0188	0.0112	0.0253	0.0103	0.02	0.0143	0.0182	0.0194	0.0187	0.0141
ENSG00000235202	RP11-39H13.1	0.0357											0.0121
ENSG00000235214	FAM83C-AS1	0.0079	0.0191	0.0051	0.013	0.0094	0.0089	0.0202	0.0082	0.02	0.0082	0.0227	0.0194	0.0134	0.0141
ENSG00000235281	RP11-526P5.2	0.0079						0.0152	0.0123	0.01			0.0194
ENSG00000235283	RP11-395E19.5	0.0119										0.0136
ENSG00000235343	AC005301.8		0.0215	0.0051				0.0202		0.015	0.0143	0.0091	0.0243
ENSG00000235358	RP11-399E6.1						0.0156	0.0051					0.0194	0.0187	0.0161
ENSG00000235410	RP11-397C18.2	0.0198					0.0045			0.015				0.0134
ENSG00000235415	AC005808.3		0.0179	0.0102		0.0094						0.0136
ENSG00000235461	RP5-928E24.2				0.026				0.0309
ENSG00000235470	RP11-225H22.5												0.0097
ENSG00000235488	JARID2-AS1	0.0159	0.0167	0.0255	0.013	0.0188	0.0223	0.0152	0.0123	0.015	0.0123	0.0182	0.0243	0.0134	0.0141
ENSG00000235497	AC012506.4							0.0202				0.0227
ENSG00000235519	AC012075.2									0.01			0.0049
ENSG00000235537	AC009411.2							0.0152
ENSG00000235538	RP1-230L10.1				0.026			0.0101			0.0102	0.0136			0.0101
ENSG00000235570	LINC00533				0.026		0.0179	0.0202		0.02	0.0184			0.0214	0.0322
ENSG00000235635	AC016644.1	0.0278	0.0191	0.0204	0.013		0.0112	0.0202	0.0165		0.0205	0.0227		0.0053	0.0241
ENSG00000235643	RP1-69M21.2	0.0119	0.0155	0.0204	0.0195	0.0282				0.02		0.0273	0.0073	0.008
ENSG00000235733	RP3-522P13.3				0.013		0.0134	0.0202			0.0164	0.0227
ENSG00000235760	AC138655.4	0.0238	0.0048		0.0195	0.0211	0.0134	0.0253	0.0165		0.0205	0.0273	0.0146	0.0267	0.008
ENSG00000235774	AC023347.1	0.0278		0.0204		0.0282	0.0179	0.0202		0.02	0.0307	0.0409	0.0218
ENSG00000235819	RP11-359J6.1				0.026					0.03				0.0214
ENSG00000235911	AC019055.1												0.0121
ENSG00000235989	MORC2-AS1	0.0159	0.0215	0.0153	0.0195	0.0188	0.0201	0.0152	0.0123	0.02	0.0246	0.0227	0.0218	0.008	0.0141
ENSG00000236024	RP11-483H20.6		0.0227	0.0255		0.0188					0.0164		0.0194	0.0214
ENSG00000236036	LINC00445		0.0167									0.0091
ENSG00000236076	LINC01072			0.0204
ENSG00000236109	AC013402.3				0.013
ENSG00000236129	AP002856.4										0.002			0.0294
ENSG00000236133	LINC01069								0.0144
ENSG00000236230	RP11-400N13.1	0.0278	0.0203		0.0195		0.0134	0.0202	0.0226	0.015	0.0164	0.0091	0.0073	0.016
ENSG00000236240	GPC5-IT1				0.0195				0.0226		0.0266
ENSG00000236262	SHANK2-AS2		0.0084		0.0195		0.0156	0.0152	0.0226	0.015	0.0123		0.0218	0.0053
ENSG00000236299	RP11-340I6.7	0.004	0.0036	0.0051	0	0	0.0089	0	0	0.015	0.0082	0.0136	0.0097	0.0053	0.004
ENSG00000236301	MRGPRG-AS1	0.0159		0.0153				0.0202			0.0123	0.0182	0.017
ENSG00000236336	RP3-430A16.1	0.0198	0.0251		0.0195								0.0243	0.0107
ENSG00000236355	RP3-503A6.2										0.0225
ENSG00000236373	RP11-15K3.1											0.0136
ENSG00000236378	RP11-394G3.2	0.0159								0.035
ENSG00000236383	LINC00854	0.0278	0.0096	0.0102	0.013	0.0117	0.0067	0.0152	0.0103	0.015	0.0102	0.0136	0.0097	0.0187	0.0141
ENSG00000236452	AC123023.1	0.0317	0.0263	0.0357	0.039		0.0179	0.0202	0.0123	0.01	0.0246	0.0182	0.0073
ENSG00000236463	LINC00427	0.0119	0.0167	0.0204	0.0065		0.0112	0.0152	0.0123		0.0205	0.0227		0.0134	0.0141
ENSG00000236464	CTA-796E4.3	0.0317	0.0167	0.0153	0.0195		0.0179	0.0253	0.0165		0.0041	0.0091	0.0146
ENSG00000236467	RP11-443A13.5		0.0108				0.0201			0.01			0.017
ENSG00000236497	RP11-66A2.2						0.0201	0.0152		0.03	0.0205
ENSG00000236519	AL773604.8	0.0119	0.0191	0.0102	0.0195	0.0141	0.0179	0.0253	0.0062	0.02	0.0266	0.0227	0.017	0.0241	0.0101
ENSG00000236520	GPC6-AS1				0.026		0.0156			0.02			0.0194
ENSG00000236581	STARD13-AS			0.0102			0.0246	0.0202				0.0182		0.008	0.0121
ENSG00000236648	RP11-473A10.2						0.0045			0.02
ENSG00000236653	AC005235.1				0.0195				0.0267
ENSG00000236658	RP11-83J21.3		0.0167	0.0255	0.026	0.0141	0.0089	0.0202	0.0206		0.0164	0.0227			0.0302
ENSG00000236687	RP11-323H21.3										0.0205	0.0045		0.0187
ENSG00000236700	LINC01010	0.0159	0.0155	0.0153	0.026	0.0141	0.0179	0.0152	0.0247	0.02	0.0184	0.0318	0.017	0.0214	0.0201
ENSG00000236716	RP11-478H13.1			0.0051		0.0141		0.0303			0.0123	0.0091
ENSG00000236720	RP11-63B19.1								0.0185
ENSG00000236769	RP11-168P8.5	0.0317
ENSG00000236799	RP11-383C6.2	0.0159	0.0203	0.0102	0.013		0.0268	0.0152	0.0185	0.02	0.0184	0.0273		0.0107	0.0141
ENSG00000236817	RP11-978I15.10	0.0198	0.0215	0.0357			0.0156	0.0253	0.0103		0.0123		0.0218	0.0053	0.0161
ENSG00000236834	LINC00421							0.0152		0.015
ENSG00000236963	RP4-749H3.1	0.0238			0.013		0.0223		0.0062					0.016
ENSG00000236983	LINC00614	0.0198	0.0143	0.0153	0.013	0.0164	0.0179	0.0202	0.0226		0.0164	0.0318	0.017	0.0214	0.0141
ENSG00000237057	AC015922.6	0.0119					0.0223	0.0303		0.03
ENSG00000237058	RP13-436F16.1		0.006	0.0255	0.0065	0.0047	0.0134	0.0152	0.0144	0.015	0.0061	0.0091	0.0243		0.0221
ENSG00000237159	CNTFR-AS1	0.0159	0.0167	0.0255	0.026				0.0165	0.03			0.0243		0.0181
ENSG00000237220	AC104777.3			0.0102
ENSG00000237222	AC090505.6											0.0182	0.0218		0.0221
ENSG00000237232	ZNF295-AS1	0.0159	0.0191	0.0051	0.026		0.0246		0.0206	0.035	0.0164	0.0045	0.0243	0.0267
ENSG00000237265	RP11-402P6.9	0.0278	0.0215	0.0102	0.039	0.0235		0.0101	0.0206	0.04	0.0225	0.0227	0.017
ENSG00000237267	RP11-181F12.1														0.0302
ENSG00000237282	LINC00851			0.0204		0.0141						0.0136
ENSG00000237290	RP11-214L19.1	0.0119		0.0153	0.0325	0.0258						0.0136
ENSG00000237320	AC019064.1	0.0238					0.0134	0.0152				0.0318
ENSG00000237374	AC007680.2	0.0119			0.0065					0.015		0.0136
ENSG00000237378	RP11-473M10.3	0.0238	0.0084				0.0022	0.0202		0.015	0.0164	0.0091
ENSG00000237402	CAMTA1-IT1	0.0198	0.0119	0.0255	0	0.0094	0.0112	0.0152	0.0144	0.015	0.0041	0.0227	0.017	0.008	0.0161
ENSG00000237423	RP11-347D21.3	0.0079	0.0299	0.0204	0.013	0.0282	0.0246	0.0152	0.0185	0.01	0.0082	0.0136	0.0194
ENSG00000237453	RP11-67L3.2	0.0159	0.0215	0.0255		0.0164	0.0246	0.0202		0.025	0.0123	0.0136	0.0218	0.016	0.0201
ENSG00000237460	RP11-233E12.1													0.016
ENSG00000237463	RP11-280O1.2	0.0159		0.0204			0.0112	0.0152		0.03	0.0246	0.0273	0.0194		0
ENSG00000237464	RP3-461P17.9	0.0079		0.0204				0.0202			0.0246		0.0121
ENSG00000237471	AC073115.6	0.0079	0.0036	0.0102	0.026	0.0023	0.0156	0.0152	0.0123	0.01	0.0102	0.0136	0.0146
ENSG00000237480	RP5-947P14.1	0.0238	0.0108	0.0204	0.0325	0.0117		0.0152	0.0267	0.015	0.0266	0.0045		0.0294	0.0101
ENSG00000237500	RP11-526P5.1							0.0101
ENSG00000237530	RP3-449H6.1		0.0072		0.0195	0.0164		0.0152	0.0247			0.0136	0.0267		0.008
ENSG00000237567	RP3-359N14.2					0.0164			0.0041	0.01		0.0045		0.0294
ENSG00000237574	AC079776.3		0.0251
ENSG00000237579	RP11-324L3.1			0.0102		0.0305
ENSG00000237605	RP11-343H5.6	0.0119	0.0191	0.0204	0.013	0.0117	0.0156	0.0303	0.0103	0.025	0.0164	0.0091	0.0218	0.008	0.0141
ENSG00000237626	RP11-406A20.1				0.0195				0.0247	0.01
ENSG00000237647	ERICH1-AS1					0.0188	0.0112			0.025				0.0214
ENSG00000237654	AP003025.2				0.026				0.0247
ENSG00000237716	RP3-400B16.3	0.0238			0.0195	0.0188			0.0206			0.0364
ENSG00000237728	RP3-453P22.2				0.013								0.0218
ENSG00000237761	RP11-127O4.2		0.0131
ENSG00000237805	AC015849.2	0.0198	0.0131	0.0204	0.026	0.0282	0.0134	0.0152	0.0247	0.015	0.0102	0.0182	0.0194	0.0187	0.0241
ENSG00000237843	AC016903.2						0.0268	0.0101
ENSG00000237853	RP5-833A20.1		0.0215				0.0112	0.0253	0.0144	0.02	0.0184	0.0045	0.0146		0.0161
ENSG00000237862	RP1-63G5.7	0.0278		0.0204	0.0325		0.0134		0.0165		0.0184	0.0227		0.0214
ENSG00000237870	AC073130.1	0.0238		0.0102		0.0117	0.0134			0.015	0.0061	0.0136			0.0201
ENSG00000237919	RP11-181B18.1				0.0195				0.0165
ENSG00000237934	RP11-467D18.2	0.0119	0.0143	0.0102	0.013	0.0141	0.0089	0.0202	0.0206	0.025	0.0082	0.0136	0.0121	0.008	0.0101
ENSG00000237937	AP000770.1							0.0202		0.025	0.0123		0.0291
ENSG00000238033	AC002480.2	0.0159								0.02			0.0218
ENSG00000238062	AC105344.2	0.0159	0.0215	0.0204	0.0195			0.0253	0.0144	0.03	0.0184	0.0227	0.017	0.0267	0.0262
ENSG00000238107	RP11-495P10.5	0.0238	0.0251	0.0306	0.0195	0.0235	0.0067		0.0185	0.035	0.0164	0.0136	0.017	0.0107
ENSG00000238129	RP3-410C9.2	0.0198	0.006		0.0195	0.0094		0.0051	0.0103		0.0143	0.0227	0.017
ENSG00000238141	BRWD1-AS1	0.004	0.0143	0.0051	0.0195	0.0164	0.0223	0.0152	0.0123		0.0266	0.0364	0.0243	0.0187	0.0161
ENSG00000238158	RP11-420L9.4					0.0211
ENSG00000238169	LINC01053				0.026	0.0141	0.0201	0.0152	0.0247
ENSG00000238185	RP11-252M21.6				0.026				0.0267
ENSG00000238210	RP13-210D15.4										0.0205		0.0194		0.0241
ENSG00000238212	AC005863.2							0.0152
ENSG00000238284	AC027269.2	0.0198	0.0155			0.0164				0.025	0.0164	0.0273	0.0194
ENSG00000239219	RP11-379K17.4				0.013	0.0164	0.0268	0.0152	0.0144		0.0205		0.0146	0.016	0.0241
ENSG00000239311	RP11-615J4.3	0.0079	0.0335	0.0204	0.0065	0.0352		0.0202		0.035	0.0266	0.0364	0.0316
ENSG00000239377	RP4-584D14.6	0.0198	0.0155	0.0255	0.013	0.0211	0.0156	0.0101	0.0082	0.025	0.0184	0.0136	0.0097	0.016	0.006
ENSG00000239395	RP11-634B7.5	0.0198	0.0275	0.0306			0.0179						0.0291	0.0187	0.0201
ENSG00000239513	RP11-2A4.3	0.0159		0.0204	0.013	0.007				0.015	0.0205	0.0136		0.016
ENSG00000239589	LINC00879	0.0119					0.0156	0.0051		0.025	0.0102
ENSG00000239628	RP11-543D10.2	0.0159	0.0096
ENSG00000239674	RP1-127L4.7	0.0159		0.0204	0.0195	0.0235	0.0201						0.0218	0.0187
ENSG00000239705	RP11-65N13.8	0.0198	0.0167	0.0255	0.013	0.0164		0.0202	0.0226	0.025	0.0164	0.0136	0.0243	0.0053	0.0121
ENSG00000239774	RP11-496B10.3	0.0238	0.0155	0.0102	0.0195	0.0211	0.0201	0.0253	0.0144		0.0164	0.0318	0.0291	0.016	0.0221
ENSG00000239991	RP11-889D3.1									0.02
ENSG00000239994	RP11-169N13.4		0.0203	0.0255	0.026		0.0179	0.0152	0.0206		0.0225		0.0218	0.0187	0.0241
ENSG00000240033	RP11-12K11.2	0.0198		0.0153		0.0164					0.0246	0.0227	0.017
ENSG00000240050	RP1-93H18.1	0.0278	0.0108	0.0102	0.013	0.0023	0.0156	0.0152	0.0082	0.03	0.0184	0.0091	0.0146	0.0053	0.0161
ENSG00000240063	RP11-225N10.1	0.0159	0.0131			0.0282				0.005		0.0136
ENSG00000240211	RP11-758P17.3	0.0119	0.0143	0.0102	0	0.0188	0.0246	0.0101	0.0144	0.015	0.0123	0.0227	0.0073	0.008	0.0181
ENSG00000240354	RP11-774I5.1										0.0205
ENSG00000240405	RP11-460N16.1	0.0238	0.0203	0.0204	0.0195	0.0258				0.03	0.0287	0.0182	0.0194
ENSG00000240535	CTD-2313F11.1			0.0102			0.0268	0.0152			0.0184
ENSG00000240766	PLCXD2-AS1	0.0159		0.0153		0.0023				0.015		0.0136
ENSG00000240770	C21orf91-OT1	0.004	0.006		0.0325				0.0247		0.0164	0.0136
ENSG00000240777	RP11-58O15.1				0.0195					0.035
ENSG00000240907	BX255923.3	0.0159	0.0096	0.0102	0.026	0.007	0.0156		0.0165	0.01		0.0091
ENSG00000241054	RP5-1002M8.4		0.0143	0.0357	0.026			0.0253	0.0206		0.0123		0.0218
ENSG00000241131	RP11-639B1.1				0.0325		0.0268	0.0101	0.0103				0.0097
ENSG00000241213	RP11-768G7.2				0.026									0.0053
ENSG00000241317	RP11-342M3.1								0.0144		0.0246
ENSG00000241369	CT64	0.0159								0.04	0.0123	0.0091
ENSG00000241383	RP11-152C17.1			0.0051	0.0195								0.0243
ENSG00000241449	RP11-545G3.1		0.0108	0.0153	0.026	0.0164	0.0201	0.0354	0.0123			0.0182			0.0121
ENSG00000241469	LINC00635				0.0195		0.0179	0.0152		0.03			0.0267
ENSG00000241544	RP11-6F2.5	0.0119	0.0131	0.0102	0.013	0.0235	0.0134	0.0202	0.0226	0.025	0.0328	0.0227	0.0194	0.016	0.0161
ENSG00000241560	ZBTB20-AS1	0.0278	0.0143	0.0204		0.0164	0.0201	0.0101			0.0184	0.0227			0.0141
ENSG00000241577	RP11-523O18.7			0.0102			0.0223	0.0253
ENSG00000241818	RP11-1000B6.2	0.0119	0.0239	0.0204	0.026	0.0282						0.0227
ENSG00000242009	RP11-359D24.1											0.0136
ENSG00000242012	RP11-338L18.1				0.0195				0.0185			0.0364		0.0241
ENSG00000242440	RP11-501O2.5	0.0397	0.0131					0.0152		0.02	0.0143	0.0136	0.0146
ENSG00000242512	RP11-416O18.1	0.0119		0.0153	0.0195	0.0282			0.0288		0.0041	0.0364
ENSG00000242536	RP11-290K4.2	0.0317										0.0227
ENSG00000242753	RP11-716O23.2	0.0159								0.03	0.0246	0.0136			0.006
ENSG00000242781	RP11-47P18.2	0.0079	0.0084	0.0102		0.0047		0.0202		0.025	0.0266	0.0136	0.034	0.0027	0.0221
ENSG00000242828	RP11-47P18.1	0.0317	0.0179	0.0255	0.0065	0.0258	0.0201	0.0354		0.025	0.0225	0.0273	0.0461	0.0053	0.0262
ENSG00000242908	RP11-454C18.2	0.0159	0.0287	0.0255		0.0188				0.015	0.0082	0.0318
ENSG00000242925	PLCH1-AS2	0.0238	0.0155			0.0188	0.0112				0.0287	0.0182
ENSG00000243197	TUSC7											0.0091
ENSG00000243276	RP11-384F7.1	0.0119		0.0102		0.0305					0.0123	0.0273
ENSG00000243295	CTD-2185K10.1							0.0101
ENSG00000243319	FGF14-IT1				0.0325		0.0134	0.0202	0.0247	0.02		0.0273
ENSG00000243345	RP11-458K10.3	0.0198
ENSG00000243349	RP11-445N18.7			0.0153			0.0156	0.0152		0.015	0.0123	0.0318	0.0194
ENSG00000243574	RP11-264K23.1				0.0195		0.0246	0.0303	0.0206	0.015		0.0045
ENSG00000243583	RP4-669B10.3									0.015
ENSG00000243636	RP11-164O23.7	0.0119		0.0255	0.026	0.0164		0.0303		0.005	0.0225	0.0091
ENSG00000243849	WDR52-AS1			0.0255				0.0152
ENSG00000243926	TIPARP-AS1	0.0238	0.0119	0.0102	0.039	0.0282	0.0179	0.0101	0.0165	0.01	0.0164	0.0273	0.0121	0.0053	0.006
ENSG00000243953	RP11-439C8.2	0.0119	0.0119	0.0255	0.0195	0.0141	0.0112					0.0227
ENSG00000243967	NBPF5P	0.0198	0.0287								0.0041		0.0267
ENSG00000244219	GS1-259H13.2	0.0357	0.0263	0.0357	0.026		0.0179	0.0152	0.0226		0.0205	0.0136		0.0321	0.0201
ENSG00000244247	RP11-139K4.2	0.0159		0.0102	0.013	0.0235			0.0226		0.0102	0.0182
ENSG00000244302	PEX5L-AS2		0.006	0.0102								0.0045
ENSG00000244310	RP11-734K21.3	0.0278	0.0167	0.0306		0.0235	0.0067	0.0101		0.015	0.0123	0.0227	0.0194
ENSG00000244345	RP11-654C22.2	0.0119	0.0227	0.0204		0.0117	0.0156	0.0202			0.0184		0.0243
ENSG00000244461	RP11-354H21.1		0.0167		0.0195
ENSG00000244564	RP11-14D22.1	0.0159	0.0143	0.0102		0.007	0.0134				0.0205	0.0182
ENSG00000244650	RP11-501O2.3											0.0182
ENSG00000244791	RP11-65D17.1	0.0159	0.0239	0.0357		0.0094	0.029	0.0202	0.0309	0.02	0.0205	0.0045	0.017
ENSG00000244926	ALKBH3-AS1	0.0079	0.0084	0.0102	0.013	0.0117	0.0089	0.0101	0.0062	0.01	0.0082	0.0045	0.017	0.008	0.004
ENSG00000245080	MIR3150B	0.0238	0.0215	0.0204		0.0164		0.0202		0.015	0.0082	0.0182	0.0194		0.0121
ENSG00000245248	USP2-AS1	0.0198	0.0203	0.0255	0.0325	0.0047	0.0201	0.0354	0.0226	0.015	0.0205	0.0136	0.0121	0.0134	0.0141
ENSG00000245534	RP11-219B17.1	0.0159	0.006	0.0255	0.013	0.0117	0.0134	0.0202	0.0103	0.015	0.0123	0.0182	0.0146	0.0053	0.0101
ENSG00000245598	DACT3-AS1	0.0198		0.0255	0.0195		0.0134	0.0101	0.0103		0.0061			0.016
ENSG00000245694	CRNDE	0.004	0	0	0.0065	0.0047	0.0067	0	0.0165	0.01	0	0.0045	0.0049	0.0027	0.0221
ENSG00000245832	RP11-179A16.1	0.0397	0.0131		0.0325			0.0202	0.0226	0.02	0.0123	0.0091		0.0187
ENSG00000245857	GS1-24F4.2	0.0159	0.0143	0.0255	0.0195	0.0282	0.0246	0	0.0247	0.02	0.0143	0.0182	0.0218	0.0214	0.0221
ENSG00000246095	AC006445.8	0.0238	0.0251	0.0204	0.026	0.0258	0.0112	0.0303	0.0185	0.02	0.0266	0.0318	0.0291	0.0187	0.0282
ENSG00000246323	RP11-325L7.1	0.0198	0.0179	0.0153	0.0065		0.0112	0.0202	0.0082	0.02	0.0164	0.0136	0.0121	0.016	0.0101
ENSG00000246379	RP11-461O7.1	0.0159	0.0227		0.0195		0.0179	0.0101	0.0041	0.015		0.0182	0.0194	0.0107	0.0241
ENSG00000246394	RP11-386I8.6				0.026			0.0202	0.0144		0.0123		0.0316		0.0201
ENSG00000246422	CTD-2024I7.13									0.035
ENSG00000246763	RGMB-AS1	0.004	0.0119	0.0102	0.013	0.0141	0.0156	0.0101	0.0103	0.03	0.0184	0.0091	0.0146	0	0.0121
ENSG00000246777	RP11-61A14.4	0.0119	0.0155	0.0204	0.013	0.0258	0.0156	0.0152	0.0309	0.015	0.0205	0.0227	0.0146	0.0134	0.006
ENSG00000246820	RP11-379P15.1		0.0143		0.026								0.0146
ENSG00000246863	RP11-325N19.3				0.0195				0.0185
ENSG00000246876	RP11-519M16.1	0.0159	0.0227	0.0306		0.0188		0.0253		0.03	0.0246	0.0091	0.0243
ENSG00000247130	RP11-366H4.3	0.0159				0.0305							0.0121
ENSG00000247131	RP11-588G21.2	0.0238		0.0153	0.0065		0.0112	0.0101	0.0185		0.0102
ENSG00000247151	CSTF3-AS1	0.0159	0.0191	0.0153	0.026	0.0235	0.0134	0.0152	0.0123	0.02	0.0246	0.0227	0.0243
ENSG00000247363	RP11-637A17.2	0.0159	0.0131	0.0153	0.026	0.0211	0.0089	0.0152	0.0082	0.02	0.0143	0.0136	0.0291	0.0134	0.0121
ENSG00000247595	SPTY2D1-AS1	0.0079	0.0084	0.0102	0.013	0.0141	0.0089	0.0101	0.0041	0.015	0.0123	0.0273	0.0073	0.0053	0.004
ENSG00000247624	CPEB2-AS1		0.0227				0.0179	0.0152
ENSG00000247877	CTD-2001C12.1	0.0198	0.0119		0.013	0.0164	0.0156	0.0101	0.0165	0.01	0.0123	0.0045		0.016
ENSG00000248118	LINC01019	0.0238	0.0143	0.0204				0.0101	0.0206	0.035	0.0123	0.0091		0.0241
ENSG00000248131	CT49	0.0159	0.0251	0.0255		0.0399		0.0152		0.01	0.0287	0.0227	0.0291	0.0241
ENSG00000248132	CTD-2037L6.2		0.0215				0.0156	0.0202		0.02				0.0134
ENSG00000248143	RP11-324J13.2	0.0119												0.016
ENSG00000248173	RP11-659O3.1									0.035
ENSG00000248176	RP11-472K22.1							0.0101
ENSG00000248215	RP11-722M1.1	0.0278		0.0255		0.0235		0.0101		0.025	0.0225	0.0273	0.0243
ENSG00000248222	CTB-174D11.1			0.0153			0.0134					0.0045	0.0194
ENSG00000248228	SLIT2-IT1				0.013							0.0409	0.0146
ENSG00000248279	CTD-2218G20.2											0.0136		0.0187
ENSG00000248307	LINC00616	0.0119		0.0102						0.01		0.0136
ENSG00000248311	CTD-2161F6.2	0.0119								0.015
ENSG00000248318	RP11-713M15.1			0.0102						0.01	0.0082	0.0136
ENSG00000248335	RP11-102N12.2		0.0239											0.0107
ENSG00000248359	CTC-537E7.2	0.0238	0.0275	0.0255	0.0325	0.0329		0.0202		0.03	0.0184	0.0045	0.0267	0.0241
ENSG00000248370	RP11-366H4.1	0.0397	0.0131	0.0357	0.026	0.0329	0.0067			0.025	0.0082	0.0273	0.0194
ENSG00000248371	CTC-347C20.2	0.0238	0.0227	0.0255	0.0195		0.0223	0.0253	0.0226	0.02	0.0184		0.0243		0.0161
ENSG00000248391	CTD-2010I22.2						0.0268	0.0051						0.016
ENSG00000248431	AC005150.1	0.0159	0.0239							0.035	0.0041	0.0227		0.008
ENSG00000248432	RP11-269F21.2	0.0159	0.0155	0.0153		0.0282	0.0268			0.005	0.0184	0.0273
ENSG00000248457	RP11-419C19.2									0.025
ENSG00000248467	CTD-2161F6.1						0.0223
ENSG00000248468	RP11-517B11.4	0.0198	0.0143	0.0102	0.013	0.0164	0.0179	0.0202	0.0123	0.015	0.0164	0.0182	0.0146	0.0187	0.0141
ENSG00000248473	CTC-338M12.2	0.0079	0.0251	0.0306	0.013		0.0156	0.0202	0.0185	0.02	0.0164		0.0218	0.0107	0.0101
ENSG00000248478	RP11-3G20.2				0.013			0.0101	0.0226
ENSG00000248484	RP11-375B1.1			0.0153
ENSG00000248490	CTD-3007L5.1	0.004		0.0051						0.01		0.0227
ENSG00000248505	RP11-319E12.1		0.0215		0.0325				0.0165
ENSG00000248515	RP11-608O21.1	0.0238	0.0275	0.0306	0.013	0.0376	0.0179	0.0253		0.015	0.0205	0.0227	0.0073	0.0214	0.0181
ENSG00000248533	CTD-2130F23.1				0.0455				0.0165
ENSG00000248607	RP11-158I23.1	0.0238	0.0167	0.0357	0.0195	0.0141	0.0179	0.0202		0.035	0.0082	0.0227	0.0243
ENSG00000248624	RP11-5N11.2													0.0241
ENSG00000248692	RP11-84A1.3				0.013				0.0144
ENSG00000248767	WI2-2373I1.2				0.0195						0.0061
ENSG00000248783	RP11-308B16.2	0.0357	0.0299	0.0153		0.0258		0.0152		0.03	0.0389	0.0182	0.0291	0.0267
ENSG00000248790	RP11-319G6.3		0.0203								0.0225		0.0146
ENSG00000248809	RP11-6L6.3									0.01		0.0182		0.0134
ENSG00000248837	RP11-412P11.1	0.0278				0.0258		0.0202		0.025	0.0184	0.0273	0.0218
ENSG00000248925	CTD-2083E4.6	0.0198	0.0167	0.0102	0.0065	0.0141	0.0134	0.0152	0.0082	0.02	0.0225	0.0273	0.017	0.008	0.0181
ENSG00000248935	CTD-2254N19.1						0.0246							0.016
ENSG00000248943	RP11-1026M7.3	0.0198		0.0102		0.0117						0.0045
ENSG00000248973	RP11-445O3.2	0.0278		0.0408		0.0117	0.0201			0.015	0.0225	0.0136	0.034
ENSG00000249001	RP11-742B18.1	0.0159	0.0227	0.0204	0.0195	0.0117	0.0223	0.0202	0.0185	0.02	0.0266	0.0091	0.0146	0.0187	0.0121
ENSG00000249091	RP11-733C7.1	0.0119	0.0251	0.0306	0.026	0.0188	0.0246	0.0152	0.0123	0.025	0.0287	0.0091	0.017	0.016	0.0241
ENSG00000249094	RP1-7G5.6	0.0198		0.0255	0.013	0.0164		0.0202	0.0082			0.0273		0.0134
ENSG00000249102	CTD-2066L21.1	0.0238		0.0204		0.0258					0.0205	0.0136		0.008
ENSG00000249131	CTB-35F21.2				0.0195		0.0179		0.0206			0.0318	0.0218
ENSG00000249159	RP11-480D4.2	0.0238	0.0179	0.0204	0.013	0.0188	0.0156	0.0253	0.0041	0.015	0.0184	0.0409	0.017	0.016	0.0221
ENSG00000249163	CTD-3028N15.1				0.013			0.0101						0.016
ENSG00000249174	RP11-124N3.3	0.0119	0.0131					0.0101		0.02	0.0123	0.0273		0.016
ENSG00000249186	RP11-423H2.5							0.0101					0.0218
ENSG00000249196	RP11-669N7.2	0.0159		0.0153		0.0164		0.0152		0.02	0.0225	0.0227	0.017
ENSG00000249199	CTD-2139B15.5	0.0238	0.0131	0.0204		0.0235	0.0179	0.0202		0.02	0.0225	0.0227	0.0218	0.0053
ENSG00000249216	RP11-227F19.5	0.0278	0.0215	0.0204	0.013	0.007	0.0201	0.0101	0.0123	0.025	0.0164	0.0136	0.0243	0.0134	0.0161
ENSG00000249231	CASC16	0.0119	0.0239	0.0153	0.0195		0.0201	0.0303	0.0185	0.015	0.0287	0.0136
ENSG00000249326	CTD-2194D22.4											0.0182		0.0214
ENSG00000249343	CTD-2275D24.2										0.0205
ENSG00000249346	LINC01016		0.0215	0.0204			0.0201	0.0303		0.025		0.0182	0.0146
ENSG00000249509	RP11-402J6.1	0.0159	0.0251	0.0153	0.0325	0.0094		0.0101	0.0123			0.0318			0.0161
ENSG00000249515	CTD-2151A2.1	0.0119						0.0152		0.03	0.0102	0.0182	0.0049
ENSG00000249521	CTD-2161F6.3									0.01
ENSG00000249551	RP11-2N5.2						0.0223	0.0101
ENSG00000249599	RP11-168E14.1	0.0198	0.0072	0.0306	0.026	0.0211	0.0156	0.0101	0.0123	0.015	0.0246	0.0227	0.0097	0.0053
ENSG00000249623	RP11-610J23.1			0.0051									0.0121
ENSG00000249645	RP11-552M14.1	0.0198				0.0282	0.0156	0.0152		0.02	0.0225	0.0273	0.0194
ENSG00000249650	RP11-310P5.1	0.0198	0.0048	0.0153	0.0195	0.0117	0.0156	0.0202	0.0206	0.025	0.0184	0.0273	0.0097	0.0214
ENSG00000249658	RP11-1018N14.4					0.0164		0.0152
ENSG00000249694	RP11-378A12.1				0.0325		0.0246	0.0253	0.0123			0.0182
ENSG00000249710	RP11-588P8.1				0.0195			0.0051	0.0267		0.0328
ENSG00000249713	CTD-2236F14.1											0.0182
ENSG00000249725	RP11-469L4.1				0.026				0.0185		0.0184	0.0318	0.0291		0.0201
ENSG00000249771	RP11-457P14.5				0.0195				0.0247
ENSG00000249781	CTD-2143L24.1							0.0051
ENSG00000249782	RP11-417J1.1				0.013
ENSG00000249785	CTD-2061E9.1													0.0027
ENSG00000249808	CTD-2029E14.1				0.026				0.0206
ENSG00000249816	LINC00964	0.0198	0.0215	0.0255	0.0195	0.0235	0.0201	0.0051	0.0082	0.01	0.0246	0.0182	0.0121	0.0187
ENSG00000249833	RP11-71E19.5							0.0152
ENSG00000249867	RP11-115J23.1	0.0159			0.0325	0.0117		0.0152	0.0062		0.0246	0.0136			0.0181
ENSG00000249882	RP11-665I14.1			0.0051		0.0023						0.0045
ENSG00000249926	RP11-495K9.6			0.0153				0.0303	0.0247	0.03	0.0328	0.0182	0.0291		0.0181
ENSG00000249941	CTD-2046I8.1						0.0156
ENSG00000249945	RP11-598D14.1	0.0119			0.013			0.0152				0.0136	0.017	0.008
ENSG00000249994	CTD-2383I20.1				0.039				0.0103
ENSG00000250003	CTD-2116N24.1				0.026				0.0144
ENSG00000250024	RP11-818C3.1							0.0101
ENSG00000250033	SLC7A11-AS1	0.0159		0.0153		0.0211		0.0303	0.0185	0.025	0.0164	0.0227		0.0187
ENSG00000250043	RP11-161D15.2	0.0238					0.0156	0.0152		0.025	0.0205	0.0318
ENSG00000250060	RP11-332J15.2	0.0317	0.0179	0.0102	0.026	0.0164	0.0179	0.0101	0.0247	0.025	0.0307	0.0273	0.0316
ENSG00000250062	RP11-778J15.1						0.0112		0.0103			0.0136	0.017
ENSG00000250102	RP11-314N14.1	0.0278	0.0227	0.0153		0.0282	0.0246	0.0152		0.03	0.0307	0.0409	0.0243
ENSG00000250149	RP11-399F2.2						0.0179					0.0136
ENSG00000250250	CTD-2350J17.1									0.005		0.0091
ENSG00000250252	RP11-342A1.1	0.0198			0.039								0.0194
ENSG00000250313	RP11-5P22.3		0.0131
ENSG00000250409	CTB-3M24.3	0.0159		0.0255							0.0246	0.0227
ENSG00000250427	CTD-3179P9.2				0.013	0.0211	0.0201	0.0202	0.0144		0.0143	0.0318
ENSG00000250431	RP13-577H12.2	0.0278	0.0263		0.039		0.0201	0.0354	0.0144	0.015	0.0184	0.0273		0.008
ENSG00000250432	RP11-834C11.5	0.0159	0.0155	0.0153	0.013	0.0188	0.0134	0.0101	0.0267	0.025	0.0143	0.0227	0.0194	0.0214	0.0201
ENSG00000250447	CTD-2081C10.1				0.0195	0.0211		0.0152	0.0123	0.02	0.0102	0.0136	0.0146
ENSG00000250448	RP11-19O2.2							0.0101	0.0165		0.0143	0.0227	0.0243	0.0241
ENSG00000250453	CTD-2134P3.1	0.0357	0.0299	0.0153	0.0195	0.0188	0.0112	0.0253		0.02	0.0246	0.0136	0.0146	0.0187	0.0262
ENSG00000250514	RP11-96P7.1	0.0317						0.0253		0.035	0.0123	0.0318		0.0241
ENSG00000250519	RP11-680H20.2	0.0278	0.0203	0.0153	0.026	0.0282	0.0246	0.0152	0.0247	0.03	0.0266	0.0182	0.0316	0.0187	0.0161
ENSG00000250544	CTC-493L21.1				0.013
ENSG00000250576	CTD-2154B17.1	0.0119		0.0204		0.0235				0.015	0.0225	0.0136
ENSG00000250584	RP11-325I22.2	0.0079	0.0155	0.0102	0.026	0.0141	0.0022	0.0202	0.0247	0.01	0.0225	0.0227	0.0049	0.0187	0.0161
ENSG00000250590	RP11-565A3.2	0.0198	0.0131			0.0329	0.029	0.0202		0.035	0.0307	0.0227	0.0291	0.0214
ENSG00000250614	AC007078.4	0.0159	0.0203	0.0153	0.026	0.0188	0.0156	0.0253			0.0205	0.0136	0.0218	0.008
ENSG00000250666	RP11-463J17.1							0.0152
ENSG00000250674	RP11-798K23.1		0.0131			0.0188
ENSG00000250719	RP11-322N21.2						0.0201	0.0202
ENSG00000250739	RP11-462G22.1							0.0101				0.0136
ENSG00000250791	RP11-55L3.1									0.025
ENSG00000250801	RP11-91H12.3	0.0198		0.0255		0.0211		0.0202				0.0227	0.0194	0.016
ENSG00000250806	CTC-293G12.1									0.005
ENSG00000250822	CTD-2139B15.4										0.0225	0.0182
ENSG00000250829	RP11-11N5.1	0.0238	0.0191	0.0357	0.026	0.0258	0.0246	0.0152		0.025	0.0061	0.0136	0.0291
ENSG00000250838	RP11-501C14.5	0.0317		0.0306	0.026	0.0211	0.0067	0.0152		0.015	0.0328	0.0318	0.0194
ENSG00000250863	RP11-663P9.1	0.0238	0.0215	0.0204	0.0065		0.0134	0.0152	0.0185	0.025	0.0143	0.0091		0.0187	0.0282
ENSG00000250908	RP11-703C10.1			0.0255		0.0164						0.0182
ENSG00000250915	RP11-1338A24.1				0.026				0.0103
ENSG00000250921	CTD-2008N3.1							0.0101				0.0091
ENSG00000250930	LNX1-AS1				0.0195
ENSG00000250954	RP11-79E3.3	0.0278				0.0164				0.02	0.0164	0.0182
ENSG00000251024	RP11-203B7.1													0.0053
ENSG00000251027	CTC-254B4.1		0.0131				0.0112	0.0152		0.015	0.0164	0.0136
ENSG00000251059	RP11-100N20.1	0.0278								0.01	0.0123
ENSG00000251072	RP11-434D11.4			0.0153	0.013		0.0246	0.0152	0.0206
ENSG00000251081	RP11-713M6.2	0.0238	0.0143	0.0102		0.0164						0.0045	0.0194	0.0187
ENSG00000251127	RP11-280G9.1	0.0238								0.015	0.0205	0.0182
ENSG00000251144	CTD-2532K18.2	0.0198	0.0131	0.0255	0.026	0.0164	0.0246	0.0202	0.0144	0.025	0.0184	0.0182	0.0194		0.0141
ENSG00000251175	RP11-45L9.1	0.0317	0.0191	0.0102	0.013	0.0211	0.0112	0.0101	0.0185					0.0214	0.006
ENSG00000251187	CTC-459M5.2		0.0179		0.026		0.0112	0.0202	0.0226		0.0225		0.0194		0.0101
ENSG00000251218	RP11-1057B8.2	0.0159
ENSG00000251221	CTC-325J23.3	0.0238	0.0191	0.0153	0.026	0.0258	0.0179	0.0303	0.0144	0.025	0.0205	0.0182	0.0218	0.0241	0.0201
ENSG00000251248	RP11-223C24.2	0.0159		0.0153										0.0053
ENSG00000251249	RP11-73G16.1				0.0195
ENSG00000251281	CTD-2066L21.2	0.0238	0.0227	0.0255		0.0188	0.0067			0.02	0.0143	0.0136		0.0187
ENSG00000251310	RP11-706F1.1										0.0061
ENSG00000251336	RP11-540E16.2					0.0211
ENSG00000251350	RP11-328N19.1	0.0238	0.037	0.0204	0.026	0.0141	0.0134	0.0202	0.0247	0.025	0.0205	0.0273	0.0218	0.0294
ENSG00000251391	RP11-305P14.1			0.0153		0.0188	0.0179					0.0136			0.0302
ENSG00000251445	RP11-483A20.3	0.0238	0.0215	0.0102	0.013	0.0094	0.0246	0.0152	0.0082	0.02	0.0164			0.0267	0.0121
ENSG00000251461	RP11-501C14.6			0.051			0.0179	0.0253		0.02	0.0184	0.0227	0.0291
ENSG00000251487	RP11-124N3.2	0.0198	0.0096					0.0101		0.015	0.0164	0.0182
ENSG00000251533	LINC00605	0.0198	0.0227	0.0204	0.0325	0.0188	0.0112	0.0051		0.03	0.0328	0.0273	0	0.016	0.0201
ENSG00000251536	RP11-572C21.1								0.0206		0.0266				0.0181
ENSG00000251574	RP11-6N13.1	0.0278	0.0179			0.0211		0.0202		0.02	0.0143	0.0136		0.016
ENSG00000251575	CTD-2170G1.2						0.0268	0.0152	0.0165	0.03				0.0267
ENSG00000251604	RP11-79P5.7	0.0198	0.0203	0.0204	0.0195	0.0211	0.0223	0.0202	0.0185	0.005	0.0246	0.0227	0.0097
ENSG00000251613	CTC-347C20.1		0.0179		0.0195		0.0067	0.0253	0.0247				0.0267		0.0201
ENSG00000251629	RP11-774D14.1	0.0278	0.0143	0.0153	0.0065	0.0211	0.0089	0.0152	0.0144	0.025	0.0348	0.0318	0.0267
ENSG00000251642	RP11-600L4.1			0.0204
ENSG00000251676	RP11-614F17.2	0.0159	0.0131	0.0204		0.0188	0.0134	0.0152		0.025	0.0123	0.0136	0.0218	0.0267	0.0282
ENSG00000251678	CTD-2296D1.1							0.0101
ENSG00000251688	RP11-752L20.5						0.0156	0.0202			0.0143
ENSG00000253130	CTD-3023L14.2	0.0198	0.0275				0.0179	0.0152		0.01		0.0182			0.0221
ENSG00000253139	RP11-17A4.3							0.0101
ENSG00000253147	RP11-369E15.4				0.0065					0.035			0.017		0.0181
ENSG00000253181	RP11-863K10.2			0.0255	0.0325	0.0164			0.0206			0.0273	0.0146
ENSG00000253190	AC084082.3	0.0119					0.0089	0.0152		0.02				0.0134
ENSG00000253199	RP11-421P23.1									0.01
ENSG00000253220	RP11-103H7.2				0.026		0.0223	0.0152	0.0226			0.0045
ENSG00000253236	CTD-2313P7.1													0.0187
ENSG00000253259	RP11-737F9.2												0.0146
ENSG00000253260	RP11-379I19.1						0.0223			0.02
ENSG00000253264	PCAT2	0.0119				0.0305				0.035	0.0184	0.0182	0.0218	0.016
ENSG00000253301	RP11-513O17.2	0.0079	0.0275	0.0306	0.026	0.0141	0.0156	0.0354	0.0165	0.025	0.0225	0.0409	0.0243
ENSG00000253343	CTD-3023L14.3		0.0251								0.0164	0.0182
ENSG00000253363	RP11-962G15.1	0.0119	0.0119	0.0153		0.0258		0.0101		0.02	0.0307	0.0273	0.0267
ENSG00000253377	RP11-566H8.3														0.008
ENSG00000253408	RP11-231D20.2	0.0159	0.0084	0.0051	0.0065	0.0117		0.0152			0.0205	0.0136		0.0187
ENSG00000253444	AC133633.2				0.0195		0.0268	0.0303	0.0206
ENSG00000253447	RP11-619L12.4		0.0179
ENSG00000253455	RP11-770E5.3	0.0159	0.0143	0.0051	0.0195	0.0117	0.0067			0.01	0.0164	0.0182	0.0243		0.0262
ENSG00000253479	RP11-744J10.3		0.0155				0.029	0.0152				0.0045	0.0194
ENSG00000253484	RP11-109P6.2	0.0238			0.0195			0.0101	0.0206	0.03	0.0061	0.0136
ENSG00000253489	RP11-114O8.1	0.0159								0.02
ENSG00000253505	CTA-398F10.1										0.0246
ENSG00000253513	RP11-6D1.3	0.0198		0.0306	0.0195				0.0041	0.02	0.0205	0.0182	0.0146
ENSG00000253551	RP11-26M5.2													0.0187
ENSG00000253557	RP11-1080G15.1				0.026		0.0156		0.0165
ENSG00000253577	RP11-100L22.3							0.0101
ENSG00000253584	CTD-2374C24.1	0.0238				0.0305		0.0101		0.02	0.0328	0.0318		0.0134
ENSG00000253591	CTC-265N9.1			0.0357				0.0152		0.01			0.017
ENSG00000253603	CTA-397H3.3	0.0238	0.0167	0.0204	0.026	0.0188	0.0179	0.0202	0.0165	0.01	0.0246	0.0182	0.017	0.0187
ENSG00000253614	RP11-513O17.3													0.0267
ENSG00000253628	RP11-536N17.1					0.0164
ENSG00000253643	RP11-561E1.1						0.0112	0.0303						0.0214
ENSG00000253644	KB-1930G5.3	0.0198	0.006								0.0082	0.0045		0.0107
ENSG00000253658	RP11-600K15.1					0.0258						0.0182
ENSG00000253678	RP11-981G7.3	0.0278	0.0263	0.0255	0.0195	0.0047	0.0223	0.0303	0.0123	0.015	0.0184	0.0318	0.0218	0.0241	0.0221
ENSG00000253679	KB-1410C5.2	0.004	0.006					0.0253				0.0273		0.0187
ENSG00000253695	RP11-177H2.2	0.0317	0.0036		0.013		0.0112	0.0152	0.0082		0.0164	0.0227	0.017	0.016	0.0181
ENSG00000253711	RP11-787D18.1												0.0194
ENSG00000253734	RP11-579E24.1								0.0185
ENSG00000253740	KB-1083B1.1	0.0238		0.0153								0.0182
ENSG00000253753	AC145123.2	0.0159		0.0204	0.026	0.0282			0.0206	0.015		0.0273
ENSG00000253774	CTD-3023L14.1	0.0317	0.0275				0.0179				0.0307	0.0182
ENSG00000253799	LINC01030	0.004	0.0096				0.0179		0.0185
ENSG00000253832	CTD-2168K21.1	0.0198			0.0195	0.0258	0.0201	0.0101				0.0136
ENSG00000253868	FER1L6-AS2	0.0278	0.0131		0.026	0.0188			0.0185	0.015	0.0082	0.0227
ENSG00000253892	RP11-770E5.2	0.0198		0.0153	0.013	0.007				0.025		0.0273
ENSG00000253898	RP11-51M18.1	0.0278	0.0131	0.0051		0.0282	0.0089	0.0152		0	0.0328	0.0364	0.0097
ENSG00000253927	GS1-39E22.1				0.013				0.0185
ENSG00000253974	NRG1-IT1	0.0278								0.02		0.0182	0.0146
ENSG00000254007	RP11-281H11.1											0.0136
ENSG00000254018	RP11-785H20.1				0.0195			0.0101				0.0182
ENSG00000254027	RP11-363E6.3	0.0238	0.0203	0.0051	0.0065	0.0023	0.0201	0.0101	0.0226	0.04	0.0184	0.0091	0.0097	0.0134	0.0161
ENSG00000254066	CTB-181F24.1							0.0101
ENSG00000254080	RP11-730G20.1	0.0238	0.0323							0.015		0.0227	0.0218	0.0321
ENSG00000254082	CTD-2024D23.1	0.0119						0.0202		0.01	0.0082	0.0136
ENSG00000254086	RP11-94H18.2							0.0202
ENSG00000254101	RP11-30J20.1	0.0238	0.0275	0.0306	0.013	0.0329	0.0156	0.0253	0.0123	0.025	0.0225	0.0364	0.0316	0.016	0.0443
ENSG00000254111	RP11-150O12.5	0.0119	0.0084				0.0223	0.0202		0.02	0.0143	0.0182	0.0073
ENSG00000254119	RP11-705O24.1										0.0164
ENSG00000254123	RP11-99H20.1												0.0146
ENSG00000254130	CTB-7E3.1									0.015
ENSG00000254163	CTC-340I23.2						0.0156	0.0101			0.0225	0.0318			0.0221
ENSG00000254178	RP11-299D14.2						0.0201
ENSG00000254186	RP11-167P20.1							0.0152
ENSG00000254222	RP11-787D18.2	0.0317							0.0165	0.03	0.0225	0.0227	0.0146
ENSG00000254237	RP11-115J16.2				0.026				0.0226	0.015			0.0146
ENSG00000254242	RP11-1080G15.2				0.0195	0.0235		0.0101	0.0103	0.02
ENSG00000254266	RP11-594N15.2	0.0238		0.0306	0.0195		0.0246	0.0152	0.0267	0.01	0.0143	0.0136	0.0097	0.0187
ENSG00000254299	CTB-54I1.1	0.0079		0.0306	0.0195		0.0134		0.0144				0.0194	0.016
ENSG00000254357	RP11-628E19.2	0.0079			0.0195					0.01
ENSG00000254372	RP11-343P9.1				0.0195		0.0201	0.0202					0.017	0.0134
ENSG00000254380	RP11-317J10.4							0.0253
ENSG00000254417	ANO1-AS2	0.0159	0.0119	0.0102	0.0325	0.0235	0.0089	0.0101		0.01	0.0123	0.0227	0.0267		0.0201
ENSG00000254497	CTD-2560E9.5		0.0191				0.0246	0.0303	0.0226	0.015	0.0123	0.0136		0.0187
ENSG00000254508	RP11-646J21.5						0.0246	0.0303		0.025
ENSG00000254511	RP11-876F14.1	0.0238		0.0102		0.0094		0.0152		0.015		0.0182
ENSG00000254518	RP11-347H15.4	0.0198						0.0253		0.03	0.0143	0.0136	0.0194
ENSG00000254519	CTD-2210P24.1			0.0153		0.0282						0.0273
ENSG00000254538	RP11-463D19.1		0.0143					0.0354					0.0121
ENSG00000254574	RP11-429J17.4	0.0198	0.0251	0.0255		0.0164					0.0266	0.0182	0.017	0.0134
ENSG00000254606	RP11-22P4.2		0.0143					0.0152			0.0266
ENSG00000254630	CTD-2530H12.7				0.0195
ENSG00000254654	AC068858.1		0.0239				0.0223			0.02	0.0307				0.0241
ENSG00000254687	RP11-162D9.3	0.0079		0.0255	0.0195			0.0051	0.0082	0.01	0.0102	0.0273		0.0107
ENSG00000254689	RP11-354A14.1	0.0278	0.0179	0.0153	0.0195	0.0211	0.0201	0.0202	0.0185		0.0266	0.0318	0.0218	0.0187	0.0121
ENSG00000254718	CTD-2184C24.2	0.0159	0.0191	0.0204	0.0195		0.0156	0.0303	0.0206	0.025	0.0184	0.0182	0.0194	0.016	0.0221
ENSG00000254836	RP1-17K7.3				0.0195
ENSG00000254861	RP11-945A11.2													0.0241
ENSG00000254863	RP11-831A10.2			0.0102		0.0141	0.0134					0.0227	0.0316
ENSG00000254927	RP11-98J9.2					0.0188	0.029	0.0202	0.0103				0.0243
ENSG00000254960	KIRREL3-AS2				0.026			0.0202	0.0144				0.0146
ENSG00000254968	RP11-65M17.3	0.0198		0.0153		0.0164	0.0246		0.0123			0.0227	0.0194		0.0161
ENSG00000255087	RP11-168K9.2				0.0325				0.0226
ENSG00000255101	RP11-412B14.1	0.0119							0.0267	0.015		0.0182
ENSG00000255120	RP11-770G2.4	0.0238	0.0167	0.0204	0.013	0.0141	0.0089	0.0101	0.0206	0.015	0.0225	0.0273	0.017	0.0214	0.0201
ENSG00000255125	RP11-685M7.5	0.0198	0.0191		0.013		0.0156			0.02	0.0246			0.016	0.0282
ENSG00000255133	RP11-646J21.2	0.0198	0.0275	0.0051	0.026	0.0188	0.0112	0.0101	0.0062			0.0136
ENSG00000255159	RP11-318C2.1						0.0112				0.0266		0.0146	0.0053
ENSG00000255167	RP11-670N15.1		0.0131									0.0227
ENSG00000255169	RP11-646J21.3													0.0294
ENSG00000255175	RP11-277K23.1									0.02					0.0221
ENSG00000255178	RP11-686G23.2		0.0179
ENSG00000255193	RP11-945A11.1		0.0155							0.02	0.0164	0.0227		0.0401
ENSG00000255226	CTD-2210P24.3	0.0119			0.026		0.0179		0.0226	0.005	0.0061	0.0136	0.0218
ENSG00000255236	CTD-2655K5.1	0.0198	0.0131	0.0153	0.0065	0.0117	0.0134	0.0303	0.0206	0.02	0.0225	0.0227	0.0194	0.0134	0.0241
ENSG00000255246	RP11-179A16.2				0.013				0.0144					0.0187
ENSG00000255247	CTD-2523D13.1	0.0198		0.0153	0.0195	0.0258						0.0227		0.0134
ENSG00000255257	AC025016.1	0.0278	0.0287	0.0204		0.0235	0.0112	0.0051		0.03	0.0266	0.0227	0.0267	0.0267
ENSG00000255258	RP11-448P19.1	0.0119			0.0195				0.0247				0.017
ENSG00000255269	RP11-702F3.4	0.0159	0.0227	0.0204	0.013					0.015	0.0246	0.0136
ENSG00000255313	RP11-1082L8.2	0.0159	0.0227	0.0102		0.0211					0.0205	0.0273		0.0241
ENSG00000255344	RP11-469N6.2														0.008
ENSG00000255345	CTD-2337I7.1	0.0238	0.0191	0.0153		0.0211	0.0134	0.0404		0.015	0.0205	0.0364	0.0291		0.0221
ENSG00000255375	RP1-65P5.5	0.0278			0.0195			0.0202		0.02
ENSG00000255388	RP11-124G5.3									0.025
ENSG00000255395	CTD-2562J17.2	0.0079					0.0246	0.0101		0.005		0.0227	0.0121
ENSG00000255447	CTD-2210P24.6	0.0278						0.0202						0.0241
ENSG00000255458	RP11-539G18.2	0.0198	0.0179	0.0102	0.013	0.0188	0.0134	0.0202	0	0.015	0.0123	0.0273	0.017	0.0134	0.0322
ENSG00000255475	RP11-687M24.4				0.026
ENSG00000255502	RP11-379J13.2									0.01		0.0182
ENSG00000255507	RP11-535A19.2	0.0159	0.0203	0.0102	0.013	0.0235	0.0134	0.0051	0.0165	0.02	0.0246	0.0227	0.017	0.0134	0.0161
ENSG00000255512	AP005135.2								0.0123			0.0136			0.006
ENSG00000255568	BRWD1-IT2	0.0159	0.0239	0.0153	0.013	0.0141	0.0201	0.0051	0.0206	0.025	0.0246	0.0136	0.0146	0.0053	0.0161
ENSG00000255571	LINC00925	0.0278	0.0263	0	0.013	0.0235	0.0201	0.0253	0	0.035	0.0328	0.0182	0.0218	0.0214	0.0302
ENSG00000255649	RP11-502N13.2	0.0159	0.0084	0.0255	0.026	0.0211	0.0067	0.0253		0.015	0.0205	0.0227
ENSG00000255652	RP11-313F23.4	0.0317	0.0131	0.0408	0.039	0.0211	0.0246	0.0253	0.0185	0.02	0.0123	0.0091	0.017	0.0241	0.0221
ENSG00000255666	RP11-867G2.6	0.0397	0.0096	0.0459		0.0211	0.0134	0.0152		0.02	0.0287	0.0227	0.0243	0.008
ENSG00000255679	JRKL-AS1										0.0123
ENSG00000255714	RP11-121J20.1							0.0101
ENSG00000255745	RP11-625L16.1				0.026						0.0205	0.0136
ENSG00000255790	RP11-711K1.7	0.0198	0.006				0.0089						0.0146	0.0134	0.0141
ENSG00000255814	RP11-357K6.2							0.0101
ENSG00000255825	RP5-1154L15.1										0.0225
ENSG00000255829	RP11-20D14.3					0.0211	0.0246	0.0152			0.0102			0.0187
ENSG00000255866	RP11-221N13.2	0.0159				0.0141	0.0112	0.0202			0.0246	0.0182			0.0282
ENSG00000256077	RP11-335O4.1						0.0246	0.0152					0.017
ENSG00000256092	hsa-mir-8072	0.0079	0.0179	0.0102	0.0065	0.0164	0.0089	0	0.0021	0.01	0.0164	0.0182	0.017	0.008	0.0101
ENSG00000256115	RP11-319E16.1	0.0238										0.0091	0.0218	0.0267
ENSG00000256120	RP11-778H2.1							0.0152		0.015
ENSG00000256172	RP11-473M14.3														0.0221
ENSG00000256209	RP11-897M7.1	0.0198	0.0239		0.013	0.0258			0.0144	0.02	0.0164	0.0227	0.0218	0.0214
ENSG00000256273	RP11-71J4.2							0.0101
ENSG00000256286	RP11-983C2.3						0.0134	0.0152
ENSG00000256292	RP11-955H22.1					0.0164	0.0067
ENSG00000256362	RP11-955H22.3						0.0112
ENSG00000256381	RP11-500M8.4	0.0238	0.0191		0.026		0.0112	0.0051	0.0123			0.0318	0.0146	0.016	0.0181
ENSG00000256389	RP11-606D9.1		0.0108
ENSG00000256442	RP11-705C15.4	0.0238	0.0143	0.0255	0.0065	0.0211	0.0156	0.0253	0.0144	0.02	0.0143	0.0318	0.0194	0.0107	0.0181
ENSG00000256560	RP11-256L11.1						0.0156								0.0262
ENSG00000256596	RP11-522N14.2		0.0143		0.013		0.0134	0.0152	0.0144		0.0143		0.0218	0.008	0.004
ENSG00000256721	CACNA1C-IT3							0.0101
ENSG00000256732	RP11-407A16.3			0.0051	0.026	0.0023	0.0201	0.0253	0.0185	0.015	0.0246	0.0091	0.0218
ENSG00000256803	RP11-133L14.5	0.0198		0.0204		0.0258					0.0143	0.0273
ENSG00000256862	RP11-664D1.1	0.0159	0.0179	0.0255	0.0195	0.0164	0.0134	0.0152	0.0041	0.005	0.0225	0.0182		0.016	0.0181
ENSG00000256906	RP11-474D1.2	0.0238		0.0306		0.0282		0.0253		0.025		0.0273	0.017
ENSG00000256944	RP11-881M11.1	0.0238	0.0167	0.0102	0.0065	0.0164	0.0067	0.0303	0.0062	0.025	0.0205	0.0182	0.0218	0.0134	0.0221
ENSG00000256971	LINC00508	0.0159	0.0108		0.039		0.0179	0.0152	0.0329	0.01		0.0182		0.0241
ENSG00000257009	RP11-685B13.2					0.0141	0.0112	0.0152
ENSG00000257097	RP11-450K4.1	0.0198		0.0153	0.0195		0.0223	0.0303	0.0165		0.0225		0.0121	0.0053
ENSG00000257114	RP11-25I15.3	0.0159	0.0155	0.0204	0.0325	0.0235	0.0112	0.0354	0.0309	0.02	0.0205	0.0227	0.0243		0.0181
ENSG00000257137	C12orf80	0.0079		0.0204		0.0235					0.0266	0.0227	0.0194
ENSG00000257155	CTD-2213F21.3				0.013
ENSG00000257185	RP11-626P14.2	0.0198	0.0108		0.013		0.0201	0.0303	0.0082	0.025	0.0246	0.0364	0.034		0.0221
ENSG00000257235	RP11-848D3.5													0.0321
ENSG00000257407	RP11-1028N23.4	0.0238						0.0101
ENSG00000257467	RP11-121G22.3	0.0159	0.0203		0.0195				0.0165		0.0102			0.0401
ENSG00000257523	CTD-2384A14.2													0.0267
ENSG00000257612	RP11-384J4.1				0.013					0.025	0.0225
ENSG00000257636	RP11-1103G16.1	0.0119	0.0227	0.0408		0.0047		0.0152		0.03	0.0348	0.0136	0.017
ENSG00000257677	RP1-81P11.1						0.0156		0.0185
ENSG00000257698	RP11-620J15.3	0.0119	0.0084	0.0051	0.026	0.0141	0.0179	0	0.0185	0.005	0.0123	0.0045	0.0049	0.0053	0.006
ENSG00000257711	RP11-482D24.2	0.0159			0.0195		0.0089	0.0202	0.0082	0.015	0.0123	0.0182	0.017		0.0221
ENSG00000257741	RP11-540D4.3		0.0072											0.0107
ENSG00000257746	RP11-202G11.2						0.0246	0.0101						0.0241
ENSG00000257748	RP11-966I7.3				0.026				0.0144
ENSG00000257750	RP11-295G12.1	0.0119				0.0117				0.025		0.0136
ENSG00000257756	RP11-776A13.3							0.0152
ENSG00000257771	RP11-70F11.8			0.0204
ENSG00000257891	CTD-2311B13.1	0.0397	0.0131	0.0051		0.0094		0.0202		0.02	0.0164	0.0273	0.017	0.0187
ENSG00000257906	RP1-90J4.1	0.0159	0.0203	0.0204	0.0325	0.0211		0.0253	0.0144	0.03	0.0184	0.0136	0.0146
ENSG00000257932	RP11-155I9.1						0.0179	0.0152
ENSG00000257943	RP11-167N24.3							0.0253		0.035
ENSG00000258026	RP11-543H12.1							0.0051				0.0091		0.0241
ENSG00000258028	RP11-148E17.1	0.0397	0.0239	0.0153		0.0235		0.0202		0.025	0.0205	0.0273	0.0194	0.0267
ENSG00000258038	CTD-2384A14.1	0.0238	0.0215	0.0153		0.0188		0.0253		0.03	0.0307	0.0182	0.0194	0.0187
ENSG00000258066	RP11-781A6.1	0.0159	0.0131	0.0102	0.026	0.0164	0.0156	0.0253	0.0267	0.025		0.0273	0.0146	0.0187
ENSG00000258068	RP11-328C8.5		0.0143				0.0179	0.0202					0.0194		0.0141
ENSG00000258081	RP11-384J4.2	0.0238			0.013			0.0152	0.0103	0.035	0.0266	0.0318	0.0291
ENSG00000258098	RP11-89K22.1														0.0282
ENSG00000258144	RP11-554L12.1			0.0153	0.0195		0.0156	0.0202	0.0206	0.015	0.0143	0.0273	0.0388	0.0187	0.0161
ENSG00000258167	RP11-115F18.1		0.0215
ENSG00000258183	RP11-753N8.1	0.0357			0.026	0.0141						0.0045
ENSG00000258196	CTD-2213F21.4		0.0096	0.0051						0.04
ENSG00000258203	RP1-228P16.3		0.0263											0.0241
ENSG00000258265	CTD-2311B13.2	0.0278	0.0143	0.0102		0.0094		0.0101		0.02	0.0164	0.0136	0.0194	0.0107
ENSG00000258279	LINC00592	0.0238	0.0191	0.0255	0.026	0.0188	0.0089	0.0152	0.0247	0.015	0.0205	0.0136	0.0218	0.0053	0.0141
ENSG00000258285	RP11-103B5.2	0.0198	0.0048	0.0204	0.0195	0.0235	0.0223	0.0152	0.0123	0.03	0.0225	0.0182	0.017	0.0134	0.0201
ENSG00000258312	RP11-690J15.1				0.026					0.01
ENSG00000258390	RP11-1070N10.4				0.0065				0.0185			0.0136
ENSG00000258394	CTD-2307P3.1	0.0278				0.0235				0.005	0.0225	0.0318	0.0243
ENSG00000258403	RP11-355I22.6	0.0317			0.0195			0.0202	0.0103		0.0041
ENSG00000258413	RP11-665C16.6	0.0119	0.0143	0.0102	0.013	0.0164	0.0179	0.0101	0.0144		0.0123	0.0136	0.0194	0.0134	0.004
ENSG00000258433	RP11-255M2.1				0.0195		0.0156	0.0152
ENSG00000258487	RP11-99L13.1	0.0198	0.0239					0.0303			0.0184	0.0182			0.0141
ENSG00000258502	RP11-783L4.1		0.0143
ENSG00000258507	RP13-582L3.4				0.0065				0.0165
ENSG00000258526	RP11-111A21.1	0.0159		0.0153	0.0195	0.0235	0.0134	0.0051	0.0185		0.0123	0.0136	0.0121	0.0107	0.006
ENSG00000258535	RP11-280K24.4	0.0119		0.0204		0.0188					0.0205	0.0273
ENSG00000258553	RP11-16B13.1				0.013		0.0201	0.0101	0.0144	0.02	0.0205			0.016	0.0121
ENSG00000258556	CTD-2568P8.1	0.0079	0.0251	0.0153		0.0141	0.0223	0.0152		0.015	0.002	0.0273		0.0187
ENSG00000258573	RP11-14J7.6									0.015
ENSG00000258583	RP11-112J1.2	0.0198	0.0119	0.0255		0.0094	0.0089	0.0152	0.0082	0.015	0.0164	0.0182		0.008	0.0101
ENSG00000258584	FAM181A-AS1	0.004		0.0153	0	0.0211			0.0123		0.0143	0.0136	0.0097		0.0221
ENSG00000258600	RP11-452D21.2								0.0185
ENSG00000258633	RP11-857B24.1	0.004	0.0131	0.0306	0.026	0.0305	0.0223	0.0253	0.0144	0.01	0.0184	0.0227	0.0243	0.0134	0.0181
ENSG00000258642	RP11-219E7.2	0.0198			0.013		0.0179	0.0253	0.0247	0.01			0.0146
ENSG00000258647	LINC00930	0.0119	0.0203	0.0306	0.013	0.0141	0.0179	0.0152	0.0206	0.01	0.0225	0.0273	0.0194	0.016	0.0221
ENSG00000258654	RP11-509A17.3	0.0238	0.0227	0.0306	0.0195	0.0258	0.0112	0.0303	0.0226	0.03	0.0164	0.0273	0.0243	0.0187
ENSG00000258710	CT60	0.0198	0.0143		0.013	0.0117		0.0152	0.0226	0.02	0.0102	0.0182	0.0121	0.0187
ENSG00000258725	PRC1-AS1	0.0079	0.0143	0.0051	0.0195	0.0164	0.0112	0.0253	0.0082	0.02	0.0184	0.0273	0.0121	0.0187	0.0161
ENSG00000258731	RP11-547D23.1					0.0164	0.0134	0.0101			0.0184
ENSG00000258785	CTD-2643K12.2	0.0278	0.0131	0.0153		0.0164				0.01	0.0164	0.0136	0.0218
ENSG00000258820	RP11-293M10.2	0.0198			0.013		0.029							0.0187
ENSG00000258826	RP11-300J18.1									0.02
ENSG00000258843	RP11-286O18.1	0.0198		0.0255		0.0117					0.0266	0.0136
ENSG00000258882	CTD-2277K2.1	0.0278						0.0152	0.0247		0.0246			0.0241
ENSG00000258909	RP11-164C12.2				0.013
ENSG00000258912	RP11-1079H9.1							0.0152		0.01
ENSG00000258927	RP11-1070N10.5	0.0278	0.0179			0.0258	0.0089	0.0202		0.02	0.0287	0.0318	0.0291	0.0267
ENSG00000258949	RP11-857B24.5	0.0079	0.0084	0.0357	0.0195	0.0329	0.0335	0.0303	0.0144	0.02	0.0246	0.0273	0.0097	0.0187	0.0101
ENSG00000258957	RP11-363J20.1	0.0238	0.0167	0.0204	0.0195	0.0188	0.0179	0.0101	0.0082	0.02	0.0225	0.0136	0.0146	0.016	0.0141
ENSG00000258970	RP11-100M12.1									0.015
ENSG00000258977	RP11-799P8.1			0.0153								0.0091		0.0294
ENSG00000258979	RP11-433J8.2				0.013				0.0021		0.0164		0.0194
ENSG00000259011	RP11-2C7.1										0.0123
ENSG00000259023	LINC00524	0.0357	0.0251	0.0204		0.0094	0.0268	0.0152		0.03	0.0246	0.0364	0.0267	0.0187
ENSG00000259033	RP11-718G2.5	0.0198	0.0131		0.0195		0.0201	0.0101		0.005	0.0082	0.0273	0.0097	0.0187
ENSG00000259076	RP11-973N13.3	0.0119			0.026	0.0141	0.0201	0.0152		0.01	0.0246
ENSG00000259107	LINC00911	0.0317		0.0153	0.0065	0.0211						0.0091
ENSG00000259123	RP11-76E17.2	0.0119	0.0179	0.0153	0.0195	0.0117				0.025	0.0184	0.0227	0.0218
ENSG00000259126	RP11-99L13.2	0.0317	0.0358	0.0255	0.0195	0.0211	0.0201	0.0202	0.0206	0.015	0.0225	0.0182	0.0291	0.0267	0.0141
ENSG00000259149	RP11-313C4.1	0.0079
ENSG00000259150	LINC00929				0.0195
ENSG00000259163	RP11-1078H9.5	0.0198	0.0215		0.026		0.0201		0.0185				0.017	0.008
ENSG00000259166	RP11-1029J19.2	0.0079		0.0102			0.0268			0.015	0.0082	0.0182		0.0134
ENSG00000259170	RP11-763K15.1		0.0179	0.0102								0.0182	0.0146
ENSG00000259176	RP11-69H14.6	0.0159	0.0108		0.013	0.0117		0.0152	0.0288	0.02		0.0227		0.0214
ENSG00000259178	CTD-2184D3.3	0.0198		0.0255	0.026	0.0188	0.0134	0.0152		0.02	0.0123	0.0227
ENSG00000259181	RP11-463I20.3				0.0195		0.0112	0.0101	0.0103				0.0218	0.0134	0.0221
ENSG00000259188	CTD-2647E9.3		0.0167				0.0156
ENSG00000259199	CTD-2544M6.1	0.0238						0.0152		0.01
ENSG00000259209	RP5-991G20.2	0.0238	0.0179	0.0153	0.0195	0.0117	0.0089	0.0152	0.0206	0.025	0.0225	0.0182	0.0146	0.0053	0.0121
ENSG00000259218	LINC00928			0.0204	0.0195	0.0188	0.0201		0.0021			0.0091
ENSG00000259245	RP11-684B21.1	0.0198	0.0179	0.0204	0.0195	0.0235	0.0112	0.0202	0.0165	0.03	0.0205	0.0318	0.0218	0.016	0.0221
ENSG00000259256	RP11-838N2.3	0.0079		0.0357		0.007					0.0164	0.0227	0.017
ENSG00000259265	RP11-809H16.4	0.0159	0.006	0.0204		0.0164		0.0152		0.01	0.0287	0.0182
ENSG00000259269	RP11-624L4.2		0.0251
ENSG00000259274	CTD-2501E16.2	0.0119	0.0036	0.0153	0.0065	0.0188	0.0134	0.0152	0.0185	0.01	0.0184	0.0273	0.0194	0.0107	0.0161
ENSG00000259276	RP11-815J21.3														0.0201
ENSG00000259281	CTD-2632K10.1				0.013				0.0103
ENSG00000259282	SPATA8-AS1							0.0051
ENSG00000259284	RP11-162I7.1				0.026				0.0165						0.0221
ENSG00000259290	RP11-687M24.7				0.026				0.0226					0.0053
ENSG00000259361	LINC00927								0.0226
ENSG00000259390	RP11-27M9.1		0.0167											0.016
ENSG00000259423	RP11-265N7.2		0.0251		0.0065			0.0152		0.035			0.0218
ENSG00000259434	RP11-720L8.1	0.0119			0.0325			0.0152	0.0082	0.04	0.0102	0.0136	0.0121
ENSG00000259447	RP11-462P6.1		0.0227
ENSG00000259481	RP11-39M21.1		0.0155		0.0325		0.0201	0.0101
ENSG00000259485	CTD-2147F2.1	0.0159	0.0215	0.0306	0.026	0.0235	0.0045	0.0202		0.035	0.0307	0	0.0267
ENSG00000259541	RP11-778O17.4											0.0227
ENSG00000259553	MIR1302-10	0.0159	0.0239	0.0153	0.0195	0.0117	0.0179	0.0202	0.0123	0.02	0.0205	0.0136	0.0194	0.0107	0.0221
ENSG00000259554	RP11-408J6.1				0.013				0.0165
ENSG00000259555	RP11-335K5.2			0.0306								0.0273
ENSG00000259572	RP11-198M11.2											0.0227
ENSG00000259587	RP11-463I20.2	0.0238			0.0195	0.0094	0.0112	0.0202		0.01		0.0318	0.017	0.0134
ENSG00000259588	RP11-552E10.1		0.0215								0.0123	0.0182
ENSG00000259591	RP11-554D20.1		0.0215		0.0195		0.0246	0.0202					0.0194
ENSG00000259611	CTD-2544M6.2	0.0198		0.0306		0.0164		0.0202		0.02		0.0227
ENSG00000259624	RP11-138H8.3							0.0152
ENSG00000259666	RP11-307C19.3		0.0275		0.013				0.0144	0.015
ENSG00000259701	RP11-108K3.3	0.0119	0.0251	0.0153		0.0141		0.0101			0.0287	0.0136	0.0194
ENSG00000259703	LINC00593		0.0143				0.0156		0.0247	0.02	0.0246	0.0273		0.0187
ENSG00000259717	LINC00677	0.0198	0.0215	0.0153	0.0195	0.0164	0.0089	0.0202	0.0226	0.02	0.0225	0.0136	0.0218		0.0141
ENSG00000259720	RP11-348B17.1				0.026	0.0211		0.0354	0.0123	0.02		0.0318	0.0073
ENSG00000259783	RP11-1006G14.2	0.0119	0.0203	0.0204	0.0195	0.0188	0.0112	0.0152	0.0123	0.03	0.0164	0.0182	0.017	0.0187	0.0181
ENSG00000259786	CTD-2118P12.1	0.0238		0.0102						0.025	0.0164
ENSG00000259814	RP11-300A12.2				0.013								0.017
ENSG00000259817	RP11-53L24.1				0.0065			0.0253	0.0144	0.015
ENSG00000259818	RP5-1024G6.7				0.013			0.0101
ENSG00000259831	LINC00567	0.0198	0.0096	0.0102		0.0211	0.0201	0.0253	0.0309	0.015	0.0287	0.0182
ENSG00000259841	RP11-488I20.3													0.0134
ENSG00000259846	RP11-467L24.1	0.0238			0.0065	0.0094	0.0179		0.0165	0.025	0.0123	0.0227			0.0181
ENSG00000259849	VENTXP1	0.0119						0.0101				0.0136
ENSG00000259855	RP11-574O16.1											0.0273
ENSG00000259905	PWRN1	0.0317		0.0204	0.0195		0.0246	0.0354	0.0041	0.02		0.0182		0.0134	0.0221
ENSG00000259907	RP6-91H8.2	0.0079		0.0153	0.0195	0.0117	0.0134	0.0202	0.0206	0.01	0.0184	0.0227	0.0097
ENSG00000259912	CTC-527H23.2					0.0211
ENSG00000259928	RP11-218M11.1								0.0165
ENSG00000259995	CTD-2336H13.2	0.0437	0.0227	0.0204		0.0141	0.0179	0.0253		0.025	0.0266	0.0318		0.0214	0.0201
ENSG00000260021	RP11-480I12.10	0.0198			0.013		0.0201	0.0202				0.0136		0.0107	0.0101
ENSG00000260026	CTD-2015G9.1		0.0191	0.0153
ENSG00000260041	RP11-355E10.1				0.0195
ENSG00000260071	RP11-418I22.2				0.0195				0.0103	0.005	0.0225	0.0227			0.0241
ENSG00000260072	CTD-2313J23.1										0.0102	0.0273
ENSG00000260073	RP11-488I20.9	0.0278		0.0153		0.0164		0.0101		0.015	0.0225	0.0182	0.0218
ENSG00000260094	LINC00564	0.0278								0.03
ENSG00000260125	AGBL1-AS1	0.0159		0.0153		0.0282						0.0227		0.0107
ENSG00000260132	LA16c-312E8.2	0.0238	0.0239	0.0204	0.0065	0.0117	0.0201	0.0303	0.0165	0.035	0.0246	0.0273	0.017	0.0053
ENSG00000260172	RP11-358M11.3	0.0198		0.0051						0.015	0.0102	0.0091
ENSG00000260213	RP11-303E16.3	0.0198	0.0131	0.0102	0.0065	0.0141	0.0112	0.0101	0.0103	0.015	0.0102	0.0045	0.0267	0.016	0.0121
ENSG00000260254	AP000997.2	0.0238								0.02		0.0045
ENSG00000260264	AC004125.3							0.0101
ENSG00000260268	LINC00919	0.0198					0.0112			0.01
ENSG00000260278	RP11-109G23.3				0.0195		0.0223	0.0202	0.0123				0.0146		0.0161
ENSG00000260281	RP11-329J18.2	0.0159	0.0143	0.0204	0.0195	0.0188	0.0156	0.0051	0.0103	0.025	0.0123	0.0136	0.0291	0.0107	0.0302
ENSG00000260288	RP11-24M17.4	0.0238	0.0203	0.0204	0.013	0.0141		0.0202		0.025	0.0164	0.0045	0.0146	0.0187
ENSG00000260303	RP11-203B7.2	0.004								0.01				0.0107	0.0121
ENSG00000260338	RP11-124K4.1				0.0325			0.0202
ENSG00000260343	LINC01043							0.0101
ENSG00000260378	CTD-2583P5.1							0.0152
ENSG00000260419	RP11-1437A8.3												0.0097
ENSG00000260422	RP1-155D22.2				0.0195		0.0112	0.0152	0.0185
ENSG00000260423	RP13-735L24.1	0.0159	0.0179	0.0102	0.026	0.0164	0.0134	0.0303	0.0247	0.025	0.0205	0.0182	0.0267	0.016	0.004
ENSG00000260450	RP11-523L20.1				0.013				0.0247		0.0184
ENSG00000260469	RP11-8P11.3	0.0198	0.0215	0.0153	0.0195	0.0141	0.0312	0.0253	0.0062		0.0205	0.0182	0.0291	0.0134
ENSG00000260475	RP11-85A1.3	0.0079	0.0227	0.0102	0.013	0.0188	0.0112	0.0152	0.0103	0.025	0.0164	0.0227	0.0218	0.0187	0.0101
ENSG00000260498	RP4-536B24.4	0.0079	0.0155	0.0255	0.0195	0.0258	0.0112	0.0253	0.0165	0.02	0.0307	0.0091	0.017		0.0322
ENSG00000260504	RP11-558A11.3					0.0235		0.0152				0.0182
ENSG00000260519	RP11-109E24.2	0.0159		0.0102	0.0195		0.0156	0.0303	0.0144	0.025	0.0225	0.0136	0.0243	0.0134	0.0221
ENSG00000260520	RP11-510M2.6			0.0255						0.02	0.0287		0.0243
ENSG00000260573	RP11-21B23.3			0.0102								0.0045
ENSG00000260575	RP11-56L13.7												0.0121
ENSG00000260613	RP3-522J7.6		0.0096	0.0153	0.026		0.0067	0.0101	0.0123		0.0143	0.0273	0.0049	0.0187
ENSG00000260614	RP11-491F9.1	0.0159	0.0191	0.0153	0.0195	0.0235	0.0134		0.0123	0.025	0.0123	0.0136	0.0121	0.0241	0.0121
ENSG00000260624	RP11-24D15.1							0.0152
ENSG00000260650	RP11-403P17.2	0.0198	0.0203	0.0204	0.0195	0.0235	0.0112	0.0253	0.0123		0.0246	0.0136	0.0267	0.0134	0.0141
ENSG00000260660	RP11-69H7.2				0.0195		0.0134	0.0152	0.0082			0.0136	0.017
ENSG00000260721	AF067845.1				0.039		0.0156		0.0144			0.0182		0.0214	0.0302
ENSG00000260723	RP11-165M1.2						0.0201	0.0354					0.0146
ENSG00000260739	RP11-2F9.4	0.004	0.0108		0.013	0.0117		0.0152	0.0206	0.02		0.0273	0.017	0.016
ENSG00000260750	RP11-482M8.1	0.0198	0.0203	0.0153	0.026	0.0188	0.0246	0.0101	0.0226	0.005	0.0225	0.0273	0.0291		0.0121
ENSG00000260756	RP11-609N14.1							0.0152
ENSG00000260777	CTD-2008P7.1	0.0317	0.0084	0.0255	0.0325	0.0305			0.0206	0.02	0.0164	0.0136	0.0146
ENSG00000260779	RP11-856M7.1							0.0253
ENSG00000260785	CASC17								0.0247
ENSG00000260830	RP11-524O1.4	0.0198	0.0191	0.0255	0.013	0.0164	0.0134	0.0051	0.0185	0.02	0.0102	0.0091	0.0267	0.016	0.0121
ENSG00000260840	RP11-60H5.1			0.0204		0.0258						0.0227
ENSG00000260854	CTD-2144E22.8	0.0159	0.0084			0.0141		0.0202		0.015	0.0205	0.0182
ENSG00000260857	RP11-80F22.15	0.0238	0.0048		0.0195	0.0235		0.0101	0.0103	0.025	0.0123	0.0364	0.0194	0.0241
ENSG00000260907	AC008088.4	0.0238	0.0191	0.0153	0.026	0.0117	0.0156	0.0253	0.0144		0.0225	0.0227	0.0194	0.0267	0.0201
ENSG00000260913	RP11-243E13.1	0.0159		0.0204	0.039	0.0188			0.0082	0.015	0.0143	0.0182
ENSG00000260926	RP11-380D11.2				0.0195			0.0202	0.0206			0.0182	0.0097
ENSG00000260932	RP11-483P21.6	0.0119	0.0108	0.0204	0.013		0.0223	0.0101	0.0144	0.02	0.0164		0.0121	0.0241	0.0141
ENSG00000260955	RP11-30L15.6	0.0278	0.0167	0.0204	0.0065	0.0235	0.0156	0.0253	0.0103	0.02	0.0164	0.0227	0.0073	0.0107	0.0161
ENSG00000260958	RP11-488I20.8	0.0278	0.0108	0.0204	0.013	0.0211		0.0152		0.035	0.0123	0.0273	0.0267	0.0107
ENSG00000260982	RP5-1077H22.2						0.0179
ENSG00000260983	RP11-150D5.2	0.0238								0.03		0.0227
ENSG00000261014	RP11-370P15.2							0.0152
ENSG00000261024	GS1-279B7.1							0.0202
ENSG00000261036	RP11-574H6.1	0.0079			0.0195						0.0082
ENSG00000261038	RP1-149C7.1	0.0238						0.0101		0.02	0.0184			0.0321
ENSG00000261078	RP11-481J2.1	0.0159	0.0155	0.0153	0.0065	0.0164			0.0144			0.0318
ENSG00000261080	RP1-166H4.2		0.0167
ENSG00000261090	RP11-20G6.2							0.0253	0.0288
ENSG00000261122	5S_rRNA	0.0198	0.0036	0.0153		0.0141	0.0045	0.0202		0.015	0.0102	0.0136	0.0243
ENSG00000261146	RP11-2A4.4	0.0119		0.0102		0.0094				0.01	0.0225	0.0091		0.0187
ENSG00000261156	RP11-215E13.1	0.0159		0.0153		0.0235	0.0223	0.0152				0.0227
ENSG00000261166	RP11-775H9.3	0.004						0.0152		0.01		0.0045
ENSG00000261171	RP11-1136G4.1						0.029	0.0101
ENSG00000261213	RP11-510C10.4				0.0195	0.0258				0.01		0.0091			0.004
ENSG00000261226	RP11-830F9.7	0.0159	0.0191	0.0153					0.0144	0.025	0.0102	0.0227		0.016
ENSG00000261257	RP11-673E11.2		0.0191								0.0266			0.0187
ENSG00000261261	RP11-297L17.4		0.0143
ENSG00000261275	RP11-760D2.11	0.0238	0.0227		0.0065		0.0112	0.0303	0.0226	0.03	0.0287	0.0182		0.0134	0.0201
ENSG00000261296	RP11-299H22.6										0.0246	0.0136
ENSG00000261302	RP11-343H19.1	0.0198	0.0167	0.0153	0.0065	0.0211	0.0112	0.0253	0.0103		0.0205	0.0318	0.0243	0.0187	0.0201
ENSG00000261314	RP11-359E8.5	0.0238	0.0108	0.0153				0.0202		0.015	0.0143
ENSG00000261318	RP11-653J6.1	0.0278	0.0179		0.013	0.0235	0.0112	0.0101	0.0144	0.03	0.0123	0.0182	0.0194	0.008	0.0141
ENSG00000261319	RP11-279O17.1	0.0238	0.0108			0.0235	0.0201	0.0152		0.025	0.0123	0.0182	0.0243		0.0161
ENSG00000261341	CTD-2568A17.1	0.0198	0.0179	0.0102	0.026	0.0117	0.0134	0.0202	0.0123	0.025	0.0164	0.0045	0.0121	0.0053
ENSG00000261350	RP11-80F22.14		0.0155		0.026			0.0253	0.0206		0.0061	0.0136	0.0243
ENSG00000261384	RP11-60L3.2	0.0238		0.0306	0.026					0.015	0.0246	0.0227	0.0291		0.0141
ENSG00000261394	RP11-165M1.3						0.0134	0.0101			0.0225		0.0121
ENSG00000261398	RP11-244B22.6	0.0198								0.02	0.0102
ENSG00000261403	RP11-114H24.3							0.0202
ENSG00000261410	RP11-543N12.1								0.0165					0.0267
ENSG00000261441	RP11-217B1.2	0.0159	0.0119	0.0102	0.0195	0.0188	0.0223	0.0202	0.0165	0.01	0.0082	0.0136	0.0194	0.0107	0.0221
ENSG00000261442	RP11-709D24.6	0.0198	0.0119			0.0164	0.0112	0.0051		0.02	0.0123	0.0182	0.0146
ENSG00000261449	RP11-589C21.5												0.0218
ENSG00000261465	RP11-626G11.5	0.0159	0.0167	0.0102	0.013	0.0023	0.0179	0.0101	0.0123	0.015	0.0225	0.0136	0.0194	0.0214	0.0161
ENSG00000261466	RP11-23E10.2				0.026	0.007	0.0134	0.0101		0.01
ENSG00000261566	CTD-2144E22.6	0.0119	0.0131	0.0102		0.0164		0.0101		0.015	0.0246	0.0364
ENSG00000261570	RP11-744I24.2				0.026		0.0134	0.0202	0.0185					0.0214
ENSG00000261595	RP11-426L16.9				0.026
ENSG00000261638	RP11-700H13.1							0.0101
ENSG00000261697	RP11-178L8.5							0.0152
ENSG00000261703	RP11-327F22.5			0.0204
ENSG00000261715	RP11-653G8.2			0.0153						0.015				0.0134
ENSG00000261738	RP11-945C19.1								0.0267
ENSG00000261749	RP11-152O14.1		0.0048
ENSG00000261751	RP11-305A4.3	0.0119
ENSG00000261754	CTC-523E23.1	0.0238	0.0203	0.0357	0.0325	0.0235	0.0045	0.0152	0.0144	0.025	0.0184	0.0182	0.0218	0.016	0.008
ENSG00000261758	RP11-102M11.2				0.013				0.0082			0.0227	0.017	0.0134
ENSG00000261761	RP11-103J17.2	0.0357	0.0251	0.0306		0.0258	0.0067	0.0202		0.03	0.0287	0.0273	0.0218	0.0134
ENSG00000261797	RP11-744I24.3	0.0317	0.0251	0.0306	0.0065		0.0179	0.0253	0.0144					0.0134	0.0181
ENSG00000261800	RP11-244B22.11	0.0159						0.0051		0.045	0.0184	0.0091	0.0146
ENSG00000261856	CTD-2135D7.4			0.0204				0.0354
ENSG00000262031	RP11-63A1.2				0.026				0.0165
ENSG00000262099	CTC-524C5.5													0.0214	0.0221
ENSG00000262155	RP11-266L9.5	0.0119	0.0155	0.0153	0.0325	0.0188	0.0112	0.0202	0.0103	0.02	0.0123	0.0227	0.017	0.0107	0.008
ENSG00000262231	RP11-960B9.2							0.0202
ENSG00000262339	RP11-1197K16.2	0.0198		0.0153	0.0195			0.0101
ENSG00000262352	AP005530.1	0.0119						0.0051	0.0144		0.0082	0.0227	0.0146
ENSG00000262395	RP11-515E23.2					0.0164		0.0202
ENSG00000262454	RP11-65J21.3	0.0238	0.0143	0.0153	0.026	0.0047	0.0223	0.0253	0.0082	0.02	0.0225	0.0136	0.0097	0.0134	0.0141
ENSG00000262768	RP11-353N14.1	0.0159	0.0215	0.0204	0.0065	0.0211	0.0112	0.0152		0.025	0.0266	0.0227	0.0218	0.008
ENSG00000262772	RP11-353N14.2	0.0278	0.0143	0.0204	0.026	0.0235	0.0201	0.0253	0.0144	0.03	0.0164	0.0227	0.0121	0.0187	0.0101
ENSG00000262869	CTD-2545H1.1	0.0357	0.0215		0.026		0.029	0.0152	0.0267	0.02	0.0205		0.0194	0.0107
ENSG00000262880	RP11-104H15.7	0.0238			0.013			0.0101	0.0206		0.0205
ENSG00000263063	RP11-388C12.1	0.0198	0.0179	0.0204	0.026	0.0211	0.0112	0.0051	0.0062	0.03	0.0184	0.0273	0.0146	0.0053	0.0121
ENSG00000263279	RP11-109M19.1	0.0119
