# Supplementary material for: Systematic identification of long non-coding RNAs with cancer-testis expression patterns in 14 cancer types
Source: Oncotarget. 2017 Oct 19;8(55):94769–79. doi: 10.18632/oncotarget.21930 (PMC5706911; doi:10.18632/oncotarget.21930)
Supplement: Supplementary file 4 [file oncotarget-08-94769-s004.xlsx]

## Sheet: Sheet1
Ensembl ID	chr	start	end	Gene	Anno	Pathways
ENSG00000132204	chr18	1254384	1408345	LINC00470	lincRNA	hsa04110 Cell cycle;hsa03030 DNA replication
ENSG00000153363	chr1	211556145	211605878	LINC00467	processed_transcript	hsa00190 Oxidative phosphorylation;hsa05010 Alzheimer's disease;hsa05016 Huntington's disease;hsa05012 Parkinson's disease;hsa04932 Non-alcoholic fatty liver disease (NAFLD);hsa01100 Metabolic pathways;hsa03050 Proteasome;hsa04611 Platelet activation;hsa04360 Axon guidance;hsa04510 Focal adhesion;hsa04146 Peroxisome;hsa05200 Pathways in cancer;hsa05146 Amoebiasis;hsa04072 Phospholipase D signalin…
ENSG00000175773	chr11	130184888	130263688	RP11-121M22.1	lincRNA	hsa01100 Metabolic pathways;hsa00280 Valine, leucine and isoleucine degradation;hsa04110 Cell cycle;hsa04146 Peroxisome;hsa04510 Focal adhesion;hsa04933 AGE-RAGE signaling pathway in diabetic complications;hsa04932 Non-alcoholic fatty liver disease (NAFLD);hsa00071 Fatty acid degradation;hsa00640 Propanoate metabolism;hsa05211 Renal cell carcinoma;hsa05200 Pathways in cancer
ENSG00000176320	chr1	158167712	158173667	RP11-404O13.5	lincRNA	hsa05012 Parkinson's disease;hsa00190 Oxidative phosphorylation;hsa05010 Alzheimer's disease;hsa03050 Proteasome;hsa05016 Huntington's disease;hsa04932 Non-alcoholic fatty liver disease (NAFLD);hsa04640 Hematopoietic cell lineage;hsa04062 Chemokine signaling pathway;hsa04380 Osteoclast differentiation;hsa04060 Cytokine-cytokine receptor interaction;hsa05169 Epstein-Barr virus infection;hsa04660 T…
ENSG00000177112	chr11	10562819	10621479	MRVI1-AS1	antisense	hsa04141 Protein processing in endoplasmic reticulum
ENSG00000178248	chr22	23804273	23829167	AP000345.1	lincRNA	hsa05130 Pathogenic Escherichia coli infection;hsa05132 Salmonella infection;hsa04066 HIF-1 signaling pathway;hsa05131 Shigellosis
ENSG00000180279	chr19	51320937	51322134	CTD-2568A17.5	lincRNA	hsa04141 Protein processing in endoplasmic reticulum;hsa04370 VEGF signaling pathway;hsa04071 Sphingolipid signaling pathway;hsa04010 MAPK signaling pathway;hsa01100 Metabolic pathways;hsa05131 Shigellosis;hsa00640 Propanoate metabolism;hsa00280 Valine, leucine and isoleucine degradation;hsa04142 Lysosome;hsa04728 Dopaminergic synapse;hsa04722 Neurotrophin signaling pathway;hsa04114 Oocyte meiosi…
ENSG00000180846	chr19	1952530	1954585	CSNK1G2-AS1	antisense	hsa00190 Oxidative phosphorylation;hsa05012 Parkinson's disease;hsa05016 Huntington's disease;hsa05010 Alzheimer's disease;hsa04932 Non-alcoholic fatty liver disease (NAFLD);hsa03013 RNA transport;hsa03040 Spliceosome;hsa03010 Ribosome;hsa03060 Protein export;hsa04120 Ubiquitin mediated proteolysis;hsa03050 Proteasome;hsa04260 Cardiac muscle contraction;hsa03015 mRNA surveillance pathway;hsa00511…
ENSG00000185433	chr21	26758133	26804013	LINC00158	lincRNA	hsa04060 Cytokine-cytokine receptor interaction;hsa04062 Chemokine signaling pathway;hsa04660 T cell receptor signaling pathway;hsa05142 Chagas disease (American trypanosomiasis);hsa04064 NF-kappa B signaling pathway;hsa04640 Hematopoietic cell lineage;hsa04630 Jak-STAT signaling pathway;hsa04672 Intestinal immune network for IgA production;hsa04380 Osteoclast differentiation;hsa05321 Inflammator…
ENSG00000186148	chr2	110690738	110742667	AC013271.3	processed_transcript	hsa05200 Pathways in cancer;hsa04510 Focal adhesion;hsa04270 Vascular smooth muscle contraction;hsa05205 Proteoglycans in cancer;hsa01212 Fatty acid metabolism;hsa04810 Regulation of actin cytoskeleton;hsa04012 ErbB signaling pathway;hsa04520 Adherens junction
ENSG00000187156	chr14	106938445	106977000	LINC00221	lincRNA	hsa04110 Cell cycle;hsa01100 Metabolic pathways
ENSG00000196553	chr14	66953072	66965271	LINC00238	processed_transcript	hsa05016 Huntington's disease;hsa05010 Alzheimer's disease;hsa00190 Oxidative phosphorylation;hsa03050 Proteasome;hsa04142 Lysosome;hsa05012 Parkinson's disease
ENSG00000203897	chr1	109399839	109401146	SPATA42	antisense	hsa04141 Protein processing in endoplasmic reticulum;hsa01100 Metabolic pathways
ENSG00000204091	chr6	40302693	40347624	TDRG1	antisense	hsa04110 Cell cycle;hsa03030 DNA replication;hsa03410 Base excision repair;hsa03430 Mismatch repair;hsa00240 Pyrimidine metabolism
ENSG00000204832	chr10	17428935	17455502	ST8SIA6-AS1	antisense	hsa04110 Cell cycle;hsa04114 Oocyte meiosis;hsa03030 DNA replication;hsa04115 p53 signaling pathway
ENSG00000205181	chr20	5476713	5485259	LINC00654	lincRNA	hsa05016 Huntington's disease;hsa03010 Ribosome;hsa05010 Alzheimer's disease;hsa00190 Oxidative phosphorylation;hsa05012 Parkinson's disease;hsa04932 Non-alcoholic fatty liver disease (NAFLD);hsa05211 Renal cell carcinoma;hsa05221 Acute myeloid leukemia;hsa00640 Propanoate metabolism
ENSG00000205452	chr16	33775379	33778813	RP11-812E19.3	processed_transcript	hsa01100 Metabolic pathways;hsa05200 Pathways in cancer;hsa05222 Small cell lung cancer;hsa05145 Toxoplasmosis
ENSG00000205913	chr16	2787077	2802601	SRRM2-AS1	antisense	hsa04142 Lysosome;hsa05200 Pathways in cancer;hsa04141 Protein processing in endoplasmic reticulum;hsa04151 PI3K-Akt signaling pathway;hsa04611 Platelet activation;hsa04145 Phagosome;hsa04510 Focal adhesion;hsa04810 Regulation of actin cytoskeleton;hsa05212 Pancreatic cancer;hsa01100 Metabolic pathways
ENSG00000206062	chrX	90562780	90563877	RP13-212L9.1	lincRNA	hsa04110 Cell cycle;hsa05200 Pathways in cancer;hsa05210 Colorectal cancer;hsa03030 DNA replication;hsa04976 Bile secretion;hsa04310 Wnt signaling pathway;hsa04114 Oocyte meiosis;hsa04640 Hematopoietic cell lineage
ENSG00000206113	chr4	2420701	2452087	RP11-503N18.1	lincRNA	hsa04110 Cell cycle;hsa03030 DNA replication;hsa03050 Proteasome;hsa03040 Spliceosome;hsa04114 Oocyte meiosis;hsa00010 Glycolysis / Gluconeogenesis;hsa03013 RNA transport
ENSG00000206176	chr22	20378814	20380440	AC023490.1	lincRNA	hsa05010 Alzheimer's disease;hsa05016 Huntington's disease;hsa00190 Oxidative phosphorylation;hsa05012 Parkinson's disease;hsa04932 Non-alcoholic fatty liver disease (NAFLD);hsa04510 Focal adhesion;hsa04810 Regulation of actin cytoskeleton;hsa00240 Pyrimidine metabolism;hsa01100 Metabolic pathways;hsa04611 Platelet activation;hsa05211 Renal cell carcinoma;hsa03013 RNA transport;hsa04120 Ubiquitin…
ENSG00000212766	chr15	69365266	69388160	LINC00277	lincRNA	hsa04071 Sphingolipid signaling pathway;hsa04912 GnRH signaling pathway;hsa04722 Neurotrophin signaling pathway;hsa04010 MAPK signaling pathway;hsa04728 Dopaminergic synapse;hsa05200 Pathways in cancer;hsa04725 Cholinergic synapse;hsa04723 Retrograde endocannabinoid signaling;hsa04720 Long-term potentiation;hsa01100 Metabolic pathways;hsa04152 AMPK signaling pathway;hsa04015 Rap1 signaling pathwa…
ENSG00000214691	chr2	42104214	42121179	AC104654.1	lincRNA	hsa04110 Cell cycle;hsa05200 Pathways in cancer;hsa04115 p53 signaling pathway;hsa00601 Glycosphingolipid biosynthesis - lacto and neolacto series
ENSG00000214725	chr16	29874914	29879371	CDIPT-AS1	antisense	hsa04110 Cell cycle;hsa04114 Oocyte meiosis;hsa03030 DNA replication;hsa05200 Pathways in cancer;hsa03050 Proteasome;hsa03430 Mismatch repair;hsa04713 Circadian entrainment;hsa03410 Base excision repair
ENSG00000214770	chr14	64796149	64805317	RP11-544I20.2	antisense	hsa04141 Protein processing in endoplasmic reticulum;hsa04110 Cell cycle;hsa04142 Lysosome;hsa00511 Other glycan degradation;hsa04114 Oocyte meiosis;hsa03015 mRNA surveillance pathway;hsa05120 Epithelial cell signaling in Helicobacter pylori infection;hsa00190 Oxidative phosphorylation;hsa04145 Phagosome;hsa03440 Homologous recombination;hsa05110 Vibrio cholerae infection
ENSG00000217258	chr2	10592445	10595678	AC007249.3	lincRNA	hsa04060 Cytokine-cytokine receptor interaction;hsa01100 Metabolic pathways;hsa04380 Osteoclast differentiation;hsa04062 Chemokine signaling pathway;hsa04145 Phagosome;hsa04640 Hematopoietic cell lineage;hsa04610 Complement and coagulation cascades;hsa05150 Staphylococcus aureus infection;hsa04670 Leukocyte transendothelial migration;hsa04810 Regulation of actin cytoskeleton
ENSG00000220161	chr17	18314473	18317694	RP1-37N7.3	lincRNA	hsa04110 Cell cycle;hsa03030 DNA replication;hsa04114 Oocyte meiosis;hsa05200 Pathways in cancer;hsa03410 Base excision repair;hsa03430 Mismatch repair;hsa04142 Lysosome;hsa04080 Neuroactive ligand-receptor interaction
ENSG00000222042	chr21	26541745	26706139	AP000233.4	lincRNA	hsa04060 Cytokine-cytokine receptor interaction;hsa04062 Chemokine signaling pathway;hsa05162 Measles;hsa04660 T cell receptor signaling pathway;hsa05142 Chagas disease (American trypanosomiasis);hsa05340 Primary immunodeficiency;hsa04650 Natural killer cell mediated cytotoxicity;hsa04380 Osteoclast differentiation;hsa05321 Inflammatory bowel disease (IBD);hsa04960 Aldosterone-regulated sodium re…
ENSG00000223393	chr1	231010592	231014761	RP5-858B6.3	antisense	hsa04146 Peroxisome;hsa04151 PI3K-Akt signaling pathway;hsa04660 T cell receptor signaling pathway;hsa04510 Focal adhesion;hsa05142 Chagas disease (American trypanosomiasis);hsa04650 Natural killer cell mediated cytotoxicity;hsa04060 Cytokine-cytokine receptor interaction;hsa01100 Metabolic pathways;hsa04630 Jak-STAT signaling pathway;hsa04640 Hematopoietic cell lineage;hsa05162 Measles
ENSG00000223440	chr9	32633452	32648683	RP11-555J4.4	antisense	hsa04360 Axon guidance;hsa04380 Osteoclast differentiation;hsa04010 MAPK signaling pathway;hsa04610 Complement and coagulation cascades;hsa05205 Proteoglycans in cancer
ENSG00000223586	chr6	134142285	134172938	RP4-662A9.2	lincRNA	hsa04110 Cell cycle;hsa04914 Progesterone-mediated oocyte maturation;hsa04010 MAPK signaling pathway;hsa05205 Proteoglycans in cancer;hsa05166 HTLV-I infection;hsa05224 Breast cancer;hsa05212 Pancreatic cancer;hsa04976 Bile secretion;hsa01100 Metabolic pathways;hsa05200 Pathways in cancer;hsa04114 Oocyte meiosis
ENSG00000223635	chr1	229644248	229650019	RP4-613A2.1	antisense	hsa04110 Cell cycle;hsa04114 Oocyte meiosis;hsa03030 DNA replication;hsa05200 Pathways in cancer;hsa04360 Axon guidance;hsa05212 Pancreatic cancer
ENSG00000223646	chr7	112262433	112348135	AC002463.3	lincRNA	hsa04110 Cell cycle;hsa03030 DNA replication;hsa03410 Base excision repair;hsa03440 Homologous recombination;hsa03430 Mismatch repair;hsa04115 p53 signaling pathway
ENSG00000223653	chr1	85742398	85913807	RP11-131L23.1	antisense	hsa04110 Cell cycle;hsa01100 Metabolic pathways;hsa03030 DNA replication;hsa00240 Pyrimidine metabolism;hsa04510 Focal adhesion;hsa04114 Oocyte meiosis;hsa05012 Parkinson's disease;hsa05211 Renal cell carcinoma
ENSG00000223715	chr3	176321931	176353320	RP11-71G7.1	lincRNA	hsa04110 Cell cycle;hsa03030 DNA replication;hsa03410 Base excision repair;hsa04114 Oocyte meiosis;hsa03430 Mismatch repair
ENSG00000223734	chr2	20251895	20254257	RP11-644K8.1	antisense	hsa04110 Cell cycle;hsa03030 DNA replication;hsa04114 Oocyte meiosis
ENSG00000223754	chr2	24422708	24424567	AC008073.9	antisense	hsa01100 Metabolic pathways;hsa05010 Alzheimer's disease;hsa00190 Oxidative phosphorylation;hsa05012 Parkinson's disease;hsa03050 Proteasome;hsa04211 Longevity regulating pathway;hsa05016 Huntington's disease;hsa01200 Carbon metabolism;hsa04912 GnRH signaling pathway;hsa04724 Glutamatergic synapse
ENSG00000223795	chr9	137397318	137413288	RP11-473E2.2	lincRNA	hsa01100 Metabolic pathways;hsa04512 ECM-receptor interaction;hsa04510 Focal adhesion;hsa00071 Fatty acid degradation;hsa00190 Oxidative phosphorylation;hsa00280 Valine, leucine and isoleucine degradation;hsa05012 Parkinson's disease;hsa05217 Basal cell carcinoma;hsa05200 Pathways in cancer;hsa00051 Fructose and mannose metabolism;hsa01212 Fatty acid metabolism;hsa00982 Drug metabolism - cytochro…
ENSG00000223831	chr22	30994296	31002674	RP1-56J10.8	sense_intronic	hsa00190 Oxidative phosphorylation;hsa05010 Alzheimer's disease;hsa03010 Ribosome;hsa05012 Parkinson's disease;hsa04932 Non-alcoholic fatty liver disease (NAFLD);hsa03060 Protein export;hsa05016 Huntington's disease;hsa04141 Protein processing in endoplasmic reticulum;hsa01100 Metabolic pathways;hsa05131 Shigellosis
ENSG00000223839	chr9	42466317	42474239	FAM95B1	processed_transcript	hsa05012 Parkinson's disease;hsa00190 Oxidative phosphorylation;hsa05010 Alzheimer's disease;hsa05016 Huntington's disease;hsa03040 Spliceosome;hsa04932 Non-alcoholic fatty liver disease (NAFLD);hsa03050 Proteasome;hsa03010 Ribosome;hsa03013 RNA transport;hsa03060 Protein export;hsa04260 Cardiac muscle contraction;hsa04141 Protein processing in endoplasmic reticulum
ENSG00000223872	chr7	157294016	157296271	AC006372.5	lincRNA	hsa03010 Ribosome
ENSG00000223884	chr2	7202858	7218011	AC019048.1	antisense	hsa00190 Oxidative phosphorylation;hsa05012 Parkinson's disease;hsa05010 Alzheimer's disease;hsa05016 Huntington's disease;hsa04932 Non-alcoholic fatty liver disease (NAFLD);hsa03013 RNA transport;hsa04260 Cardiac muscle contraction;hsa01100 Metabolic pathways;hsa03050 Proteasome;hsa03010 Ribosome
ENSG00000223949	chr1	64560125	64636980	RP11-24J23.2	antisense	hsa04060 Cytokine-cytokine receptor interaction;hsa04640 Hematopoietic cell lineage;hsa05144 Malaria;hsa01100 Metabolic pathways;hsa04380 Osteoclast differentiation;hsa05146 Amoebiasis;hsa05150 Staphylococcus aureus infection;hsa04062 Chemokine signaling pathway;hsa04145 Phagosome;hsa04662 B cell receptor signaling pathway;hsa04064 NF-kappa B signaling pathway;hsa04514 Cell adhesion molecules (CA…
ENSG00000223975	chr21	44885189	44887178	AP001048.4	lincRNA	hsa04062 Chemokine signaling pathway;hsa04380 Osteoclast differentiation;hsa04060 Cytokine-cytokine receptor interaction;hsa04660 T cell receptor signaling pathway;hsa04650 Natural killer cell mediated cytotoxicity;hsa04640 Hematopoietic cell lineage;hsa05142 Chagas disease (American trypanosomiasis);hsa05140 Leishmaniasis;hsa05152 Tuberculosis;hsa01100 Metabolic pathways;hsa05162 Measles;hsa0466…
ENSG00000224015	chr5	131514927	131516821	AC063976.3	lincRNA	hsa01100 Metabolic pathways;hsa05012 Parkinson's disease;hsa00190 Oxidative phosphorylation
ENSG00000224046	chr7	86780739	86781736	AC005076.5	antisense	hsa05016 Huntington's disease;hsa05012 Parkinson's disease;hsa00190 Oxidative phosphorylation;hsa05010 Alzheimer's disease;hsa04932 Non-alcoholic fatty liver disease (NAFLD);hsa01100 Metabolic pathways;hsa04510 Focal adhesion;hsa04520 Adherens junction;hsa05161 Hepatitis B;hsa04810 Regulation of actin cytoskeleton;hsa04512 ECM-receptor interaction;hsa04122 Sulfur relay system;hsa04260 Cardiac mus…
ENSG00000224074	chr3	24137760	24144729	LINC00691	lincRNA	hsa05150 Staphylococcus aureus infection;hsa05132 Salmonella infection;hsa04380 Osteoclast differentiation;hsa04610 Complement and coagulation cascades;hsa04145 Phagosome;hsa04640 Hematopoietic cell lineage;hsa05323 Rheumatoid arthritis;hsa04142 Lysosome
ENSG00000224127	chr1	75593515	75598743	RP11-510C10.2	antisense	hsa04110 Cell cycle;hsa03030 DNA replication;hsa01100 Metabolic pathways;hsa05200 Pathways in cancer;hsa00230 Purine metabolism;hsa03410 Base excision repair;hsa00240 Pyrimidine metabolism;hsa03430 Mismatch repair;hsa03440 Homologous recombination;hsa04066 HIF-1 signaling pathway
ENSG00000224209	chr1	63655660	63782902	LINC00466	lincRNA	hsa04110 Cell cycle;hsa03030 DNA replication;hsa05200 Pathways in cancer;hsa05224 Breast cancer;hsa03410 Base excision repair;hsa04114 Oocyte meiosis;hsa05217 Basal cell carcinoma;hsa05166 HTLV-I infection;hsa03430 Mismatch repair;hsa04360 Axon guidance;hsa00230 Purine metabolism;hsa04914 Progesterone-mediated oocyte maturation;hsa04060 Cytokine-cytokine receptor interaction;hsa04115 p53 signalin…
ENSG00000224322	chr7	27401462	27449557	AC004009.3	lincRNA	hsa04110 Cell cycle;hsa01100 Metabolic pathways;hsa03030 DNA replication;hsa03013 RNA transport;hsa03430 Mismatch repair
ENSG00000224330	chr7	13893980	13898650	AC005019.3	lincRNA	hsa04110 Cell cycle;hsa00071 Fatty acid degradation;hsa00280 Valine, leucine and isoleucine degradation;hsa05200 Pathways in cancer;hsa04114 Oocyte meiosis;hsa04060 Cytokine-cytokine receptor interaction;hsa00380 Tryptophan metabolism;hsa03030 DNA replication;hsa04620 Toll-like receptor signaling pathway;hsa00010 Glycolysis / Gluconeogenesis;hsa04933 AGE-RAGE signaling pathway in diabetic complic…
ENSG00000224356	chr13	101187995	101232371	RP11-151A6.4	sense_intronic	hsa00190 Oxidative phosphorylation;hsa03010 Ribosome;hsa05012 Parkinson's disease;hsa03013 RNA transport;hsa05016 Huntington's disease;hsa05010 Alzheimer's disease;hsa04932 Non-alcoholic fatty liver disease (NAFLD);hsa03015 mRNA surveillance pathway;hsa01100 Metabolic pathways;hsa05120 Epithelial cell signaling in Helicobacter pylori infection
ENSG00000224413	chr21	47456966	47459721	AP001476.2	lincRNA	hsa04110 Cell cycle;hsa04974 Protein digestion and absorption;hsa04114 Oocyte meiosis;hsa00280 Valine, leucine and isoleucine degradation;hsa00380 Tryptophan metabolism;hsa05200 Pathways in cancer;hsa04530 Tight junction
ENSG00000224514	chr3	13692196	13788132	LINC00620	antisense	hsa00280 Valine, leucine and isoleucine degradation;hsa01100 Metabolic pathways;hsa00071 Fatty acid degradation;hsa04360 Axon guidance;hsa04141 Protein processing in endoplasmic reticulum
ENSG00000224535	chr1	212640158	212641085	RP11-61J19.2	lincRNA	hsa04110 Cell cycle;hsa04114 Oocyte meiosis;hsa03030 DNA replication;hsa03410 Base excision repair;hsa04115 p53 signaling pathway;hsa03010 Ribosome
ENSG00000224559	chr2	132394598	132407188	LINC01087	lincRNA	hsa04110 Cell cycle;hsa03030 DNA replication;hsa01100 Metabolic pathways;hsa04115 p53 signaling pathway;hsa00071 Fatty acid degradation
ENSG00000224609	chr1	59597608	59664293	RP11-470E16.1	processed_transcript	hsa04060 Cytokine-cytokine receptor interaction;hsa05162 Measles;hsa05142 Chagas disease (American trypanosomiasis);hsa04530 Tight junction;hsa04620 Toll-like receptor signaling pathway;hsa04062 Chemokine signaling pathway;hsa04670 Leukocyte transendothelial migration;hsa05321 Inflammatory bowel disease (IBD);hsa04666 Fc gamma R-mediated phagocytosis;hsa04672 Intestinal immune network for IgA pro…
ENSG00000224743	chr13	31456070	31507983	TEX26-AS1	antisense	hsa00190 Oxidative phosphorylation;hsa05012 Parkinson's disease;hsa05016 Huntington's disease;hsa05010 Alzheimer's disease;hsa04512 ECM-receptor interaction;hsa04932 Non-alcoholic fatty liver disease (NAFLD);hsa05414 Dilated cardiomyopathy;hsa05410 Hypertrophic cardiomyopathy (HCM);hsa04510 Focal adhesion;hsa01100 Metabolic pathways;hsa04260 Cardiac muscle contraction;hsa03050 Proteasome;hsa05412…
ENSG00000224764	chr9	97690833	97697228	RP11-54O15.3	antisense	hsa05012 Parkinson's disease;hsa00190 Oxidative phosphorylation;hsa05010 Alzheimer's disease;hsa05016 Huntington's disease;hsa04141 Protein processing in endoplasmic reticulum;hsa03010 Ribosome;hsa03060 Protein export;hsa03013 RNA transport;hsa03015 mRNA surveillance pathway;hsa04932 Non-alcoholic fatty liver disease (NAFLD);hsa03040 Spliceosome;hsa00270 Cysteine and methionine metabolism;hsa0110…
ENSG00000224794	chr22	39688993	39691568	RP3-333H23.8	antisense	hsa03010 Ribosome;hsa05010 Alzheimer's disease;hsa01100 Metabolic pathways;hsa00190 Oxidative phosphorylation;hsa05012 Parkinson's disease;hsa03060 Protein export;hsa00071 Fatty acid degradation;hsa00280 Valine, leucine and isoleucine degradation;hsa04932 Non-alcoholic fatty liver disease (NAFLD);hsa05016 Huntington's disease;hsa00380 Tryptophan metabolism;hsa00564 Glycerophospholipid metabolism
ENSG00000224846	chr6	2989960	2999368	RP1-90J20.8	antisense	hsa01100 Metabolic pathways
ENSG00000224918	chr3	95031	96029	AY269186.2	lincRNA	NA
ENSG00000224930	chr21	46419122	46424642	LINC00162	lincRNA	hsa04510 Focal adhesion;hsa03010 Ribosome;hsa05410 Hypertrophic cardiomyopathy (HCM);hsa05412 Arrhythmogenic right ventricular cardiomyopathy (ARVC);hsa05414 Dilated cardiomyopathy;hsa00190 Oxidative phosphorylation;hsa01100 Metabolic pathways;hsa04260 Cardiac muscle contraction;hsa00280 Valine, leucine and isoleucine degradation;hsa03060 Protein export;hsa04974 Protein digestion and absorption;h…
ENSG00000224932	chr4	118235753	118281795	AC107399.2	lincRNA	hsa00280 Valine, leucine and isoleucine degradation;hsa00640 Propanoate metabolism;hsa04510 Focal adhesion;hsa04151 PI3K-Akt signaling pathway;hsa04512 ECM-receptor interaction;hsa05200 Pathways in cancer;hsa05410 Hypertrophic cardiomyopathy (HCM);hsa04110 Cell cycle;hsa04115 p53 signaling pathway;hsa05205 Proteoglycans in cancer;hsa05412 Arrhythmogenic right ventricular cardiomyopathy (ARVC);hsa…
ENSG00000224977	chr1	173991647	173992123	RP11-160H22.3	lincRNA	hsa05162 Measles;hsa05150 Staphylococcus aureus infection;hsa04062 Chemokine signaling pathway;hsa04060 Cytokine-cytokine receptor interaction
ENSG00000225077	chr1	6296300	6299504	LINC00337	antisense	hsa04110 Cell cycle;hsa03030 DNA replication;hsa03050 Proteasome;hsa04114 Oocyte meiosis;hsa03410 Base excision repair;hsa00230 Purine metabolism;hsa03430 Mismatch repair;hsa04115 p53 signaling pathway;hsa00240 Pyrimidine metabolism;hsa05200 Pathways in cancer;hsa03013 RNA transport;hsa03440 Homologous recombination;hsa04970 Salivary secretion;hsa05161 Hepatitis B;hsa01100 Metabolic pathways;hsa0…
ENSG00000225166	chr2	216318430	216328594	AC012462.2	lincRNA	hsa00280 Valine, leucine and isoleucine degradation;hsa01100 Metabolic pathways;hsa00640 Propanoate metabolism;hsa04510 Focal adhesion;hsa04512 ECM-receptor interaction;hsa04810 Regulation of actin cytoskeleton;hsa00071 Fatty acid degradation;hsa04151 PI3K-Akt signaling pathway;hsa04530 Tight junction;hsa05200 Pathways in cancer;hsa05410 Hypertrophic cardiomyopathy (HCM);hsa05412 Arrhythmogenic r…
ENSG00000225226	chr2	58503012	58523683	AC007250.4	lincRNA	hsa04110 Cell cycle;hsa04114 Oocyte meiosis;hsa04080 Neuroactive ligand-receptor interaction;hsa04115 p53 signaling pathway;hsa05200 Pathways in cancer
ENSG00000225231	chr12	10089178	10096094	AC091814.2	lincRNA	hsa04141 Protein processing in endoplasmic reticulum;hsa04810 Regulation of actin cytoskeleton;hsa05131 Shigellosis;hsa00510 N-Glycan biosynthesis;hsa03060 Protein export;hsa03040 Spliceosome;hsa04666 Fc gamma R-mediated phagocytosis
ENSG00000225269	chr10	4697619	4704611	LINC00705	lincRNA	hsa01100 Metabolic pathways;hsa00280 Valine, leucine and isoleucine degradation;hsa00640 Propanoate metabolism;hsa04510 Focal adhesion;hsa04115 p53 signaling pathway;hsa05412 Arrhythmogenic right ventricular cardiomyopathy (ARVC);hsa04210 Apoptosis;hsa04666 Fc gamma R-mediated phagocytosis;hsa05200 Pathways in cancer;hsa00601 Glycosphingolipid biosynthesis - lacto and neolacto series;hsa03010 Rib…
ENSG00000225300	chr1	246769175	246771404	RP11-439E19.1	sense_intronic	NA
ENSG00000225334	chr1	224954602	224961043	RP11-449J1.1	antisense	hsa01100 Metabolic pathways
ENSG00000225493	chr2	239419331	239463695	AC092619.1	lincRNA	hsa03050 Proteasome;hsa03040 Spliceosome;hsa05130 Pathogenic Escherichia coli infection;hsa04114 Oocyte meiosis;hsa05200 Pathways in cancer;hsa04115 p53 signaling pathway;hsa05010 Alzheimer's disease;hsa04110 Cell cycle;hsa05012 Parkinson's disease;hsa04120 Ubiquitin mediated proteolysis;hsa00010 Glycolysis / Gluconeogenesis;hsa00230 Purine metabolism
ENSG00000225620	chr1	202601556	202602039	RP11-569A11.2	lincRNA	hsa05012 Parkinson's disease;hsa00190 Oxidative phosphorylation;hsa05010 Alzheimer's disease;hsa05130 Pathogenic Escherichia coli infection;hsa05016 Huntington's disease;hsa03050 Proteasome;hsa03010 Ribosome;hsa04810 Regulation of actin cytoskeleton;hsa04932 Non-alcoholic fatty liver disease (NAFLD)
ENSG00000225684	chr9	115865618	115873780	FAM225B	lincRNA	hsa00280 Valine, leucine and isoleucine degradation;hsa04510 Focal adhesion;hsa04060 Cytokine-cytokine receptor interaction;hsa00071 Fatty acid degradation;hsa05200 Pathways in cancer;hsa01100 Metabolic pathways;hsa04151 PI3K-Akt signaling pathway;hsa01210 2-Oxocarboxylic acid metabolism;hsa04512 ECM-receptor interaction;hsa05205 Proteoglycans in cancer;hsa04611 Platelet activation;hsa04810 Regul…
ENSG00000225703	chr7	76601996	76606278	AC005522.7	lincRNA	hsa00190 Oxidative phosphorylation;hsa05012 Parkinson's disease;hsa05016 Huntington's disease;hsa05010 Alzheimer's disease;hsa04932 Non-alcoholic fatty liver disease (NAFLD);hsa03010 Ribosome;hsa03040 Spliceosome;hsa01100 Metabolic pathways;hsa03013 RNA transport;hsa03050 Proteasome;hsa03060 Protein export;hsa04260 Cardiac muscle contraction;hsa04120 Ubiquitin mediated proteolysis;hsa04141 Protei…
ENSG00000225744	chr2	112365418	112370095	AC017002.4	lincRNA	hsa05200 Pathways in cancer;hsa01100 Metabolic pathways;hsa04350 TGF-beta signaling pathway;hsa05215 Prostate cancer;hsa03050 Proteasome
ENSG00000225850	chr10	99094321	99102770	RP11-452K12.4	antisense	hsa00190 Oxidative phosphorylation;hsa04932 Non-alcoholic fatty liver disease (NAFLD);hsa05016 Huntington's disease;hsa05012 Parkinson's disease;hsa03010 Ribosome;hsa05010 Alzheimer's disease;hsa01100 Metabolic pathways;hsa04810 Regulation of actin cytoskeleton
ENSG00000225873	chr3	44462619	44465499	LINC00694	lincRNA	hsa04110 Cell cycle;hsa03030 DNA replication;hsa03430 Mismatch repair;hsa03013 RNA transport;hsa03410 Base excision repair;hsa03420 Nucleotide excision repair;hsa03440 Homologous recombination;hsa04114 Oocyte meiosis;hsa00340 Histidine metabolism;hsa03040 Spliceosome;hsa00240 Pyrimidine metabolism
ENSG00000225929	chr22	51174253	51176567	AC000036.4	antisense	hsa00190 Oxidative phosphorylation;hsa05010 Alzheimer's disease;hsa03010 Ribosome;hsa05016 Huntington's disease;hsa05012 Parkinson's disease;hsa04932 Non-alcoholic fatty liver disease (NAFLD);hsa03060 Protein export;hsa01100 Metabolic pathways;hsa04020 Calcium signaling pathway
ENSG00000225945	chr6	37783553	37786994	RP3-441A12.1	antisense	hsa03030 DNA replication;hsa04110 Cell cycle
ENSG00000225981	chr7	1499573	1503644	AC102953.4	antisense	hsa04141 Protein processing in endoplasmic reticulum;hsa03040 Spliceosome;hsa01100 Metabolic pathways;hsa03013 RNA transport
ENSG00000226037	chr13	90129862	90152763	LINC01040	lincRNA	hsa04110 Cell cycle
ENSG00000226088	chr1	70825245	70826120	RP11-180O5.2	antisense	hsa00190 Oxidative phosphorylation;hsa05012 Parkinson's disease;hsa05016 Huntington's disease;hsa05010 Alzheimer's disease;hsa04932 Non-alcoholic fatty liver disease (NAFLD);hsa01100 Metabolic pathways;hsa03050 Proteasome;hsa03040 Spliceosome;hsa04141 Protein processing in endoplasmic reticulum;hsa04260 Cardiac muscle contraction
ENSG00000226097	chr7	20336331	20351335	AC099342.1	lincRNA	hsa04060 Cytokine-cytokine receptor interaction;hsa05323 Rheumatoid arthritis;hsa05144 Malaria;hsa05152 Tuberculosis;hsa04145 Phagosome;hsa04380 Osteoclast differentiation;hsa04672 Intestinal immune network for IgA production;hsa04142 Lysosome;hsa04141 Protein processing in endoplasmic reticulum
ENSG00000226149	chr6	129847771	129873732	RP1-69D17.4	lincRNA	hsa04640 Hematopoietic cell lineage;hsa04062 Chemokine signaling pathway;hsa05142 Chagas disease (American trypanosomiasis);hsa04380 Osteoclast differentiation;hsa05162 Measles;hsa04060 Cytokine-cytokine receptor interaction;hsa04141 Protein processing in endoplasmic reticulum;hsa04660 T cell receptor signaling pathway;hsa04650 Natural killer cell mediated cytotoxicity;hsa00020 Citrate cycle (TCA…
ENSG00000226250	chr13	19479579	19481950	LINC00408	lincRNA	hsa04110 Cell cycle;hsa03030 DNA replication;hsa04115 p53 signaling pathway;hsa04530 Tight junction;hsa01100 Metabolic pathways;hsa04976 Bile secretion
ENSG00000226263	chr20	13218448	13220321	ISM1-AS1	antisense	hsa00190 Oxidative phosphorylation;hsa05012 Parkinson's disease;hsa05016 Huntington's disease;hsa05010 Alzheimer's disease;hsa03050 Proteasome;hsa04932 Non-alcoholic fatty liver disease (NAFLD);hsa00230 Purine metabolism;hsa01100 Metabolic pathways;hsa05130 Pathogenic Escherichia coli infection;hsa04114 Oocyte meiosis;hsa03040 Spliceosome
ENSG00000226272	chr5	142239169	142248487	ARHGAP26-AS1	antisense	hsa04110 Cell cycle;hsa04660 T cell receptor signaling pathway;hsa04640 Hematopoietic cell lineage;hsa04520 Adherens junction;hsa04120 Ubiquitin mediated proteolysis
ENSG00000226287	chr22	21055220	21058894	TMEM191A	processed_transcript	hsa05016 Huntington's disease;hsa05010 Alzheimer's disease;hsa00190 Oxidative phosphorylation;hsa04141 Protein processing in endoplasmic reticulum;hsa04932 Non-alcoholic fatty liver disease (NAFLD);hsa05012 Parkinson's disease;hsa03013 RNA transport;hsa03040 Spliceosome;hsa04910 Insulin signaling pathway;hsa01524 Platinum drug resistance;hsa03010 Ribosome;hsa05220 Chronic myeloid leukemia;hsa0521…
ENSG00000226317	chr13	85937736	86118705	LINC00351	lincRNA	hsa04110 Cell cycle;hsa03030 DNA replication;hsa04062 Chemokine signaling pathway;hsa04640 Hematopoietic cell lineage;hsa04060 Cytokine-cytokine receptor interaction
ENSG00000226320	chr3	34200826	34604369	AC018359.1	lincRNA	hsa02010 ABC transporters;hsa04060 Cytokine-cytokine receptor interaction;hsa04662 B cell receptor signaling pathway;hsa04360 Axon guidance;hsa04810 Regulation of actin cytoskeleton;hsa05200 Pathways in cancer;hsa04660 T cell receptor signaling pathway
ENSG00000226367	chr7	116712126	116786534	ST7-AS2	antisense	hsa04110 Cell cycle;hsa03013 RNA transport;hsa03050 Proteasome;hsa04115 p53 signaling pathway;hsa04114 Oocyte meiosis
ENSG00000226374	chr1	4007209	4009040	RP13-614K11.2	lincRNA	hsa04520 Adherens junction;hsa04950 Maturity onset diabetes of the young
ENSG00000226398	chr2	42242765	42252442	AC013480.2	antisense	hsa05010 Alzheimer's disease;hsa00190 Oxidative phosphorylation;hsa04932 Non-alcoholic fatty liver disease (NAFLD);hsa05012 Parkinson's disease;hsa04380 Osteoclast differentiation;hsa04110 Cell cycle;hsa05016 Huntington's disease;hsa01100 Metabolic pathways;hsa04142 Lysosome;hsa03050 Proteasome;hsa05166 HTLV-I infection;hsa04914 Progesterone-mediated oocyte maturation;hsa04640 Hematopoietic cell …
ENSG00000226423	chr2	242967334	242968327	AC093642.4	lincRNA	hsa00190 Oxidative phosphorylation;hsa05012 Parkinson's disease;hsa05016 Huntington's disease;hsa05010 Alzheimer's disease;hsa04932 Non-alcoholic fatty liver disease (NAFLD);hsa04060 Cytokine-cytokine receptor interaction;hsa03050 Proteasome;hsa05340 Primary immunodeficiency;hsa04640 Hematopoietic cell lineage;hsa04660 T cell receptor signaling pathway;hsa04062 Chemokine signaling pathway;hsa0301…
ENSG00000226465	chr20	25731854	25733397	RP13-401N8.1	antisense	hsa00190 Oxidative phosphorylation;hsa05010 Alzheimer's disease;hsa05016 Huntington's disease;hsa04932 Non-alcoholic fatty liver disease (NAFLD);hsa05012 Parkinson's disease;hsa01100 Metabolic pathways;hsa04380 Osteoclast differentiation;hsa05142 Chagas disease (American trypanosomiasis);hsa00562 Inositol phosphate metabolism;hsa04666 Fc gamma R-mediated phagocytosis;hsa04650 Natural killer cell …
ENSG00000226533	chr6	38449468	38450307	BTBD9-AS1	antisense	hsa04110 Cell cycle;hsa03030 DNA replication;hsa04114 Oocyte meiosis;hsa04962 Vasopressin-regulated water reabsorption;hsa05200 Pathways in cancer;hsa04976 Bile secretion
ENSG00000226581	chr7	63361201	63378372	RP11-340I6.8	lincRNA	hsa04141 Protein processing in endoplasmic reticulum
ENSG00000226664	chr1	20620704	20649680	RP4-745E8.2	antisense	hsa04060 Cytokine-cytokine receptor interaction;hsa04062 Chemokine signaling pathway;hsa04660 T cell receptor signaling pathway;hsa04640 Hematopoietic cell lineage;hsa04142 Lysosome;hsa05144 Malaria;hsa04650 Natural killer cell mediated cytotoxicity;hsa04514 Cell adhesion molecules (CAMs);hsa04672 Intestinal immune network for IgA production;hsa04380 Osteoclast differentiation;hsa04064 NF-kappa B…
ENSG00000226797	chr17	61458592	61491673	AC015923.1	antisense	hsa05016 Huntington's disease;hsa00190 Oxidative phosphorylation;hsa05010 Alzheimer's disease;hsa05012 Parkinson's disease;hsa04932 Non-alcoholic fatty liver disease (NAFLD);hsa03010 Ribosome;hsa03050 Proteasome;hsa03040 Spliceosome;hsa03013 RNA transport;hsa01100 Metabolic pathways;hsa04260 Cardiac muscle contraction
ENSG00000226825	chr9	110182565	110193083	RP11-363D24.1	lincRNA	hsa04110 Cell cycle;hsa04114 Oocyte meiosis;hsa04115 p53 signaling pathway;hsa01100 Metabolic pathways
ENSG00000226835	chr1	94798823	94800404	RP11-148B18.3	lincRNA	hsa04110 Cell cycle;hsa05146 Amoebiasis;hsa04933 AGE-RAGE signaling pathway in diabetic complications;hsa05200 Pathways in cancer;hsa00280 Valine, leucine and isoleucine degradation;hsa05133 Pertussis;hsa05150 Staphylococcus aureus infection;hsa00410 beta-Alanine metabolism;hsa00071 Fatty acid degradation;hsa04512 ECM-receptor interaction;hsa04145 Phagosome;hsa04974 Protein digestion and absorpti…
ENSG00000226846	chr13	71589273	71742549	LINC00348	lincRNA	hsa03010 Ribosome;hsa01100 Metabolic pathways;hsa00140 Steroid hormone biosynthesis;hsa00982 Drug metabolism - cytochrome P450;hsa05204 Chemical carcinogenesis;hsa00830 Retinol metabolism;hsa00980 Metabolism of xenobiotics by cytochrome P450
ENSG00000226853	chr2	175352117	175353114	AC010894.3	lincRNA	hsa05010 Alzheimer's disease;hsa00190 Oxidative phosphorylation;hsa05012 Parkinson's disease;hsa04110 Cell cycle;hsa04932 Non-alcoholic fatty liver disease (NAFLD);hsa05016 Huntington's disease;hsa03050 Proteasome;hsa04114 Oocyte meiosis;hsa05200 Pathways in cancer;hsa05166 HTLV-I infection;hsa01100 Metabolic pathways;hsa04022 cGMP-PKG signaling pathway;hsa03030 DNA replication;hsa04914 Progester…
ENSG00000226856	chr2	118889704	118943962	AC093901.1	lincRNA	hsa05016 Huntington's disease;hsa05010 Alzheimer's disease;hsa03050 Proteasome;hsa05169 Epstein-Barr virus infection;hsa00190 Oxidative phosphorylation;hsa01100 Metabolic pathways;hsa05012 Parkinson's disease;hsa04932 Non-alcoholic fatty liver disease (NAFLD)
ENSG00000226969	chr1	1980642	1981509	RP11-547D24.3	antisense	hsa01100 Metabolic pathways;hsa05200 Pathways in cancer;hsa04810 Regulation of actin cytoskeleton;hsa04510 Focal adhesion;hsa04151 PI3K-Akt signaling pathway;hsa04010 MAPK signaling pathway;hsa04512 ECM-receptor interaction;hsa04933 AGE-RAGE signaling pathway in diabetic complications
ENSG00000227006	chr1	230394440	230404229	RP5-956O18.2	antisense	hsa00190 Oxidative phosphorylation;hsa05012 Parkinson's disease;hsa05016 Huntington's disease;hsa05010 Alzheimer's disease;hsa04932 Non-alcoholic fatty liver disease (NAFLD);hsa03013 RNA transport;hsa03040 Spliceosome;hsa03010 Ribosome;hsa03050 Proteasome;hsa04713 Circadian entrainment;hsa05130 Pathogenic Escherichia coli infection;hsa00230 Purine metabolism;hsa04260 Cardiac muscle contraction;hs…
ENSG00000227012	chr6	112221692	112223054	RP1-97J1.2	lincRNA	hsa04110 Cell cycle;hsa05200 Pathways in cancer;hsa04114 Oocyte meiosis;hsa04115 p53 signaling pathway;hsa05166 HTLV-I infection;hsa05210 Colorectal cancer;hsa05222 Small cell lung cancer;hsa03030 DNA replication
ENSG00000227172	chr7	39585245	39605838	AC011290.4	antisense	hsa05010 Alzheimer's disease;hsa04932 Non-alcoholic fatty liver disease (NAFLD);hsa00190 Oxidative phosphorylation;hsa01100 Metabolic pathways;hsa04510 Focal adhesion;hsa05016 Huntington's disease;hsa05012 Parkinson's disease;hsa05146 Amoebiasis;hsa04933 AGE-RAGE signaling pathway in diabetic complications;hsa04660 T cell receptor signaling pathway;hsa05222 Small cell lung cancer;hsa05162 Measles…
ENSG00000227200	chr9	127025155	127028088	RP11-121A14.3	sense_intronic	hsa05016 Huntington's disease;hsa05012 Parkinson's disease;hsa05010 Alzheimer's disease;hsa00190 Oxidative phosphorylation;hsa04932 Non-alcoholic fatty liver disease (NAFLD);hsa03050 Proteasome;hsa03013 RNA transport;hsa03040 Spliceosome;hsa04120 Ubiquitin mediated proteolysis;hsa01100 Metabolic pathways;hsa04912 GnRH signaling pathway;hsa04114 Oocyte meiosis;hsa04260 Cardiac muscle contraction;h…
ENSG00000227237	chr1	249153363	249158995	AL672294.1	antisense	hsa04120 Ubiquitin mediated proteolysis;hsa04142 Lysosome;hsa04145 Phagosome;hsa04810 Regulation of actin cytoskeleton
ENSG00000227373	chr1	174084438	174129142	RP11-160H22.5	lincRNA	hsa05016 Huntington's disease;hsa05010 Alzheimer's disease;hsa05012 Parkinson's disease;hsa00190 Oxidative phosphorylation;hsa04932 Non-alcoholic fatty liver disease (NAFLD);hsa01100 Metabolic pathways;hsa04120 Ubiquitin mediated proteolysis;hsa03050 Proteasome;hsa04146 Peroxisome;hsa03030 DNA replication;hsa05211 Renal cell carcinoma;hsa00230 Purine metabolism;hsa03018 RNA degradation;hsa05200 P…
ENSG00000227375	chr3	197025123	197030618	DLG1-AS1	antisense	hsa01100 Metabolic pathways;hsa05200 Pathways in cancer;hsa00980 Metabolism of xenobiotics by cytochrome P450;hsa00982 Drug metabolism - cytochrome P450;hsa04510 Focal adhesion;hsa05204 Chemical carcinogenesis;hsa04350 TGF-beta signaling pathway;hsa03050 Proteasome;hsa04120 Ubiquitin mediated proteolysis;hsa01522 Endocrine resistance;hsa00830 Retinol metabolism
ENSG00000227431	chr20	47657000	47662581	RP1-155G6.4	antisense	hsa01100 Metabolic pathways;hsa04510 Focal adhesion;hsa04360 Axon guidance;hsa05200 Pathways in cancer;hsa00190 Oxidative phosphorylation;hsa04512 ECM-receptor interaction
ENSG00000227477	chr20	43592435	43595043	STK4-AS1	lincRNA	hsa00190 Oxidative phosphorylation;hsa05012 Parkinson's disease;hsa03050 Proteasome;hsa05016 Huntington's disease;hsa05010 Alzheimer's disease;hsa01100 Metabolic pathways;hsa04932 Non-alcoholic fatty liver disease (NAFLD);hsa03040 Spliceosome;hsa03013 RNA transport;hsa05169 Epstein-Barr virus infection;hsa04260 Cardiac muscle contraction;hsa04072 Phospholipase D signaling pathway;hsa03030 DNA rep…
ENSG00000227683	chr10	45659676	45676875	RP11-445N18.5	lincRNA	hsa04080 Neuroactive ligand-receptor interaction
ENSG00000227857	chr1	46600203	46604753	RP4-533D7.5	antisense	hsa04510 Focal adhesion;hsa00190 Oxidative phosphorylation;hsa01100 Metabolic pathways;hsa05146 Amoebiasis;hsa04380 Osteoclast differentiation;hsa05012 Parkinson's disease;hsa05142 Chagas disease (American trypanosomiasis);hsa04810 Regulation of actin cytoskeleton;hsa04932 Non-alcoholic fatty liver disease (NAFLD);hsa04660 T cell receptor signaling pathway;hsa04933 AGE-RAGE signaling pathway in d…
ENSG00000227925	chr1	222001008	222014008	RP11-191N8.2	lincRNA	hsa04110 Cell cycle;hsa03030 DNA replication;hsa01100 Metabolic pathways;hsa03410 Base excision repair;hsa04114 Oocyte meiosis;hsa00280 Valine, leucine and isoleucine degradation;hsa00240 Pyrimidine metabolism
ENSG00000228021	chr10	127371798	127398627	RP11-383C5.3	lincRNA	hsa04115 p53 signaling pathway;hsa05200 Pathways in cancer
ENSG00000228100	chr2	46619436	46621306	AC016912.3	lincRNA	hsa01100 Metabolic pathways;hsa04110 Cell cycle;hsa03030 DNA replication;hsa05200 Pathways in cancer;hsa04115 p53 signaling pathway;hsa00340 Histidine metabolism;hsa00563 Glycosylphosphatidylinositol(GPI)-anchor biosynthesis
ENSG00000228140	chr1	15729475	15735929	RP3-467K16.4	lincRNA	hsa04621 NOD-like receptor signaling pathway;hsa03010 Ribosome
ENSG00000228142	chr9	98412436	98478000	RP11-180I4.2	lincRNA	hsa04110 Cell cycle;hsa03030 DNA replication;hsa01100 Metabolic pathways;hsa04120 Ubiquitin mediated proteolysis;hsa00230 Purine metabolism;hsa03430 Mismatch repair;hsa04114 Oocyte meiosis
ENSG00000228280	chr10	77502498	77503513	RP11-367B6.2	sense_intronic	hsa00190 Oxidative phosphorylation;hsa05012 Parkinson's disease;hsa05016 Huntington's disease;hsa05010 Alzheimer's disease;hsa04932 Non-alcoholic fatty liver disease (NAFLD);hsa01100 Metabolic pathways;hsa03040 Spliceosome;hsa04120 Ubiquitin mediated proteolysis;hsa04260 Cardiac muscle contraction
ENSG00000228288	chr1	202780082	202781284	PCAT6	antisense	hsa00190 Oxidative phosphorylation;hsa04932 Non-alcoholic fatty liver disease (NAFLD);hsa04062 Chemokine signaling pathway;hsa05012 Parkinson's disease;hsa04060 Cytokine-cytokine receptor interaction;hsa04640 Hematopoietic cell lineage;hsa05162 Measles;hsa04380 Osteoclast differentiation;hsa04660 T cell receptor signaling pathway;hsa05142 Chagas disease (American trypanosomiasis);hsa04662 B cell …
ENSG00000228295	chr13	74138381	74162207	LINC00392	lincRNA	NA
ENSG00000228317	chr9	108316316	108320310	RP11-235C23.5	antisense	hsa04510 Focal adhesion;hsa04810 Regulation of actin cytoskeleton;hsa04670 Leukocyte transendothelial migration
ENSG00000228340	chr20	58662895	59102516	RP5-1043L13.1	lincRNA	hsa04110 Cell cycle;hsa05412 Arrhythmogenic right ventricular cardiomyopathy (ARVC);hsa04510 Focal adhesion;hsa05414 Dilated cardiomyopathy;hsa04810 Regulation of actin cytoskeleton;hsa05200 Pathways in cancer;hsa03030 DNA replication
ENSG00000228350	chr3	48701209	48706607	RP11-148G20.1	antisense	hsa04666 Fc gamma R-mediated phagocytosis;hsa04142 Lysosome;hsa04810 Regulation of actin cytoskeleton;hsa04380 Osteoclast differentiation;hsa04145 Phagosome;hsa04510 Focal adhesion;hsa04062 Chemokine signaling pathway;hsa04014 Ras signaling pathway;hsa05211 Renal cell carcinoma;hsa04664 Fc epsilon RI signaling pathway;hsa01521 EGFR tyrosine kinase inhibitor resistance;hsa05200 Pathways in cancer;…
ENSG00000228358	chr4	118281781	118294008	AC113617.1	lincRNA	hsa00280 Valine, leucine and isoleucine degradation;hsa04512 ECM-receptor interaction;hsa04151 PI3K-Akt signaling pathway;hsa04510 Focal adhesion;hsa05200 Pathways in cancer;hsa00640 Propanoate metabolism;hsa01100 Metabolic pathways;hsa00410 beta-Alanine metabolism;hsa04974 Protein digestion and absorption;hsa05410 Hypertrophic cardiomyopathy (HCM);hsa05412 Arrhythmogenic right ventricular cardio…
ENSG00000228361	chr6	168630412	168641395	RP11-503C24.3	lincRNA	hsa05205 Proteoglycans in cancer;hsa04310 Wnt signaling pathway;hsa05410 Hypertrophic cardiomyopathy (HCM)
ENSG00000228414	chr2	61052267	61108449	AC010733.4	lincRNA	hsa01100 Metabolic pathways
ENSG00000228495	chr6	132453055	132490514	LINC01013	lincRNA	hsa05200 Pathways in cancer;hsa05144 Malaria;hsa04514 Cell adhesion molecules (CAMs);hsa04060 Cytokine-cytokine receptor interaction;hsa04640 Hematopoietic cell lineage;hsa03040 Spliceosome;hsa04530 Tight junction;hsa04672 Intestinal immune network for IgA production;hsa03013 RNA transport;hsa05414 Dilated cardiomyopathy;hsa03015 mRNA surveillance pathway;hsa04310 Wnt signaling pathway;hsa04670 L…
ENSG00000228566	chr10	65424424	65750328	RP11-170M17.1	lincRNA	hsa04110 Cell cycle;hsa03030 DNA replication;hsa03050 Proteasome;hsa01100 Metabolic pathways;hsa05200 Pathways in cancer;hsa00010 Glycolysis / Gluconeogenesis;hsa04114 Oocyte meiosis;hsa04014 Ras signaling pathway
ENSG00000228636	chr10	9800746	9801200	RP5-1051H14.2	lincRNA	hsa04110 Cell cycle;hsa04976 Bile secretion
ENSG00000228701	chr10	93542596	93558048	TNKS2-AS1	antisense	NA
ENSG00000228714	chr9	118501942	118506518	RP11-284G10.1	lincRNA	hsa04110 Cell cycle;hsa03030 DNA replication;hsa04115 p53 signaling pathway;hsa03410 Base excision repair;hsa03430 Mismatch repair;hsa03420 Nucleotide excision repair;hsa04976 Bile secretion;hsa04114 Oocyte meiosis
ENSG00000228734	chr1	63715591	63717442	RP11-335E6.3	lincRNA	hsa04110 Cell cycle;hsa03030 DNA replication;hsa01100 Metabolic pathways;hsa03430 Mismatch repair;hsa05200 Pathways in cancer;hsa03410 Base excision repair
ENSG00000228739	chr9	6047360	6066714	RP11-218I7.2	lincRNA	hsa03050 Proteasome;hsa04110 Cell cycle;hsa04115 p53 signaling pathway;hsa05200 Pathways in cancer;hsa04976 Bile secretion
ENSG00000228876	chr2	16405315	16410408	AC010745.2	lincRNA	hsa04145 Phagosome;hsa05150 Staphylococcus aureus infection;hsa05152 Tuberculosis;hsa04360 Axon guidance
ENSG00000228918	chr1	182098445	182283196	GS1-122H1.2	lincRNA	hsa04360 Axon guidance;hsa05205 Proteoglycans in cancer;hsa05200 Pathways in cancer;hsa04810 Regulation of actin cytoskeleton;hsa04610 Complement and coagulation cascades;hsa04022 cGMP-PKG signaling pathway;hsa04510 Focal adhesion;hsa04971 Gastric acid secretion;hsa04916 Melanogenesis;hsa04972 Pancreatic secretion
ENSG00000228933	chrX	27193037	27417114	RP11-268G12.1	lincRNA	hsa04110 Cell cycle;hsa03030 DNA replication;hsa01100 Metabolic pathways
ENSG00000229017	chr6	143287558	143359214	RP11-439L18.3	antisense	hsa01100 Metabolic pathways
ENSG00000229021	chr1	151967007	152015250	NBPF18P	antisense	hsa01100 Metabolic pathways;hsa04510 Focal adhesion;hsa04115 p53 signaling pathway;hsa05200 Pathways in cancer;hsa00280 Valine, leucine and isoleucine degradation;hsa00190 Oxidative phosphorylation;hsa04960 Aldosterone-regulated sodium reabsorption;hsa04360 Axon guidance
ENSG00000229191	chr1	200993077	200997920	RP11-168O16.1	lincRNA	hsa04110 Cell cycle;hsa03030 DNA replication;hsa04115 p53 signaling pathway;hsa04114 Oocyte meiosis;hsa03410 Base excision repair;hsa03440 Homologous recombination
ENSG00000229205	chr10	1205708	1210612	LINC00200	lincRNA	hsa01100 Metabolic pathways;hsa04620 Toll-like receptor signaling pathway
ENSG00000229282	chr6	3056124	3056995	RP1-40E16.2	lincRNA	NA
ENSG00000229373	chr13	114586640	114626485	LINC00452	lincRNA	hsa00190 Oxidative phosphorylation;hsa01100 Metabolic pathways;hsa05010 Alzheimer's disease;hsa05012 Parkinson's disease;hsa04932 Non-alcoholic fatty liver disease (NAFLD);hsa03010 Ribosome;hsa04510 Focal adhesion;hsa05016 Huntington's disease;hsa05205 Proteoglycans in cancer;hsa04360 Axon guidance;hsa00071 Fatty acid degradation;hsa04933 AGE-RAGE signaling pathway in diabetic complications;hsa04…
ENSG00000229563	chrX	45364633	45489447	RP11-245M24.1	lincRNA	hsa05200 Pathways in cancer;hsa04520 Adherens junction;hsa05205 Proteoglycans in cancer;hsa04144 Endocytosis;hsa04810 Regulation of actin cytoskeleton;hsa04512 ECM-receptor interaction;hsa04390 Hippo signaling pathway;hsa04510 Focal adhesion;hsa04360 Axon guidance;hsa04145 Phagosome
ENSG00000229611	chr9	6704471	6707780	RP11-390F4.10	lincRNA	hsa04520 Adherens junction;hsa04360 Axon guidance;hsa04510 Focal adhesion
ENSG00000229618	chr7	13141016	13743774	AC011288.2	lincRNA	hsa04110 Cell cycle;hsa03030 DNA replication;hsa03430 Mismatch repair
ENSG00000229703	chr1	248855492	248862411	XX-CR54.1	lincRNA	hsa03010 Ribosome;hsa04080 Neuroactive ligand-receptor interaction;hsa05033 Nicotine addiction;hsa04976 Bile secretion
ENSG00000229846	chr1	49513988	49653257	RP11-141A19.1	antisense	hsa04380 Osteoclast differentiation;hsa04060 Cytokine-cytokine receptor interaction;hsa05164 Influenza A;hsa05142 Chagas disease (American trypanosomiasis);hsa05146 Amoebiasis;hsa05152 Tuberculosis;hsa04668 TNF signaling pathway;hsa05200 Pathways in cancer;hsa04010 MAPK signaling pathway;hsa04630 Jak-STAT signaling pathway;hsa05323 Rheumatoid arthritis;hsa05150 Staphylococcus aureus infection;hsa…
ENSG00000229869	chr10	978966	988683	RP11-363N22.2	antisense	hsa04380 Osteoclast differentiation;hsa04512 ECM-receptor interaction;hsa04151 PI3K-Akt signaling pathway;hsa05412 Arrhythmogenic right ventricular cardiomyopathy (ARVC);hsa04510 Focal adhesion;hsa05200 Pathways in cancer;hsa00340 Histidine metabolism;hsa04145 Phagosome;hsa01100 Metabolic pathways;hsa05414 Dilated cardiomyopathy;hsa05410 Hypertrophic cardiomyopathy (HCM);hsa04610 Complement and c…
ENSG00000229967	chrX	151072903	151082440	RP11-366F6.2	antisense	hsa04110 Cell cycle;hsa03030 DNA replication;hsa04115 p53 signaling pathway
ENSG00000229999	chr22	40768668	40784294	RP5-1042K10.10	antisense	hsa05012 Parkinson's disease;hsa00190 Oxidative phosphorylation;hsa05010 Alzheimer's disease;hsa05016 Huntington's disease;hsa03050 Proteasome;hsa04932 Non-alcoholic fatty liver disease (NAFLD);hsa03040 Spliceosome;hsa01100 Metabolic pathways;hsa03013 RNA transport;hsa05130 Pathogenic Escherichia coli infection;hsa04120 Ubiquitin mediated proteolysis;hsa05131 Shigellosis;hsa03015 mRNA surveillanc…
ENSG00000230010	chr20	18303196	18339944	RP4-568F9.6	lincRNA	NA
ENSG00000230013	chr9	107753077	107754062	RP11-217B7.3	lincRNA	hsa04110 Cell cycle;hsa04114 Oocyte meiosis;hsa04970 Salivary secretion;hsa04115 p53 signaling pathway
ENSG00000230033	chr7	156737415	156738339	RP5-1121A15.3	lincRNA	hsa04110 Cell cycle;hsa03030 DNA replication;hsa04114 Oocyte meiosis;hsa00230 Purine metabolism;hsa04115 p53 signaling pathway
ENSG00000230054	chr9	117418584	117424654	RP11-402G3.5	lincRNA	hsa03040 Spliceosome;hsa05012 Parkinson's disease;hsa03013 RNA transport;hsa05010 Alzheimer's disease;hsa03015 mRNA surveillance pathway;hsa00190 Oxidative phosphorylation;hsa04114 Oocyte meiosis;hsa03050 Proteasome;hsa04261 Adrenergic signaling in cardiomyocytes;hsa05130 Pathogenic Escherichia coli infection;hsa01100 Metabolic pathways;hsa04120 Ubiquitin mediated proteolysis;hsa05169 Epstein-Bar…
ENSG00000230065	chr2	133418099	133424563	AC010974.3	antisense	hsa04933 AGE-RAGE signaling pathway in diabetic complications;hsa04722 Neurotrophin signaling pathway;hsa04142 Lysosome;hsa04974 Protein digestion and absorption;hsa04014 Ras signaling pathway;hsa04145 Phagosome;hsa01521 EGFR tyrosine kinase inhibitor resistance;hsa04917 Prolactin signaling pathway;hsa05200 Pathways in cancer;hsa04012 ErbB signaling pathway;hsa04666 Fc gamma R-mediated phagocytos…
ENSG00000230102	chr3	193723226	193788759	RP11-407B7.1	processed_transcript	hsa04510 Focal adhesion;hsa01100 Metabolic pathways;hsa05200 Pathways in cancer;hsa04151 PI3K-Akt signaling pathway;hsa04360 Axon guidance;hsa04512 ECM-receptor interaction;hsa04146 Peroxisome;hsa04666 Fc gamma R-mediated phagocytosis;hsa04810 Regulation of actin cytoskeleton;hsa05146 Amoebiasis;hsa04933 AGE-RAGE signaling pathway in diabetic complications;hsa04662 B cell receptor signaling pathw…
ENSG00000230131	chr10	125115966	125277224	RP11-282I1.1	lincRNA	hsa05340 Primary immunodeficiency;hsa04660 T cell receptor signaling pathway;hsa04060 Cytokine-cytokine receptor interaction;hsa04670 Leukocyte transendothelial migration;hsa04062 Chemokine signaling pathway;hsa04530 Tight junction
ENSG00000230140	chr2	101589110	101593623	AC016738.3	antisense	hsa04010 MAPK signaling pathway
ENSG00000230303	chr9	88400637	88408395	RP11-213G2.2	lincRNA	hsa04110 Cell cycle;hsa03050 Proteasome;hsa04114 Oocyte meiosis;hsa03040 Spliceosome
ENSG00000230372	chr6	25061853	25063735	RP3-425P12.2	lincRNA	hsa04110 Cell cycle;hsa03030 DNA replication;hsa04114 Oocyte meiosis;hsa03430 Mismatch repair;hsa03440 Homologous recombination;hsa00230 Purine metabolism;hsa03040 Spliceosome;hsa04971 Gastric acid secretion
ENSG00000230400	chr20	22656710	22665982	RP11-359G22.2	lincRNA	hsa04510 Focal adhesion;hsa04810 Regulation of actin cytoskeleton;hsa05200 Pathways in cancer;hsa04015 Rap1 signaling pathway;hsa04020 Calcium signaling pathway;hsa04270 Vascular smooth muscle contraction;hsa04151 PI3K-Akt signaling pathway;hsa04512 ECM-receptor interaction;hsa04360 Axon guidance;hsa04713 Circadian entrainment;hsa04924 Renin secretion;hsa04611 Platelet activation;hsa05410 Hypertr…
ENSG00000230408	chr2	201645218	201676893	AC007163.6	antisense	hsa04110 Cell cycle;hsa00601 Glycosphingolipid biosynthesis - lacto and neolacto series;hsa04914 Progesterone-mediated oocyte maturation;hsa01100 Metabolic pathways
ENSG00000230516	chr9	32643101	32645024	RP11-555J4.3	lincRNA	hsa04380 Osteoclast differentiation;hsa04060 Cytokine-cytokine receptor interaction;hsa04640 Hematopoietic cell lineage;hsa04650 Natural killer cell mediated cytotoxicity;hsa04310 Wnt signaling pathway;hsa05142 Chagas disease (American trypanosomiasis);hsa04664 Fc epsilon RI signaling pathway;hsa05212 Pancreatic cancer;hsa05200 Pathways in cancer;hsa04062 Chemokine signaling pathway;hsa04360 Axon…
ENSG00000230533	chr6	137994597	137995691	RP11-95M15.1	lincRNA	hsa04110 Cell cycle;hsa04115 p53 signaling pathway;hsa05130 Pathogenic Escherichia coli infection
ENSG00000230534	chr10	35386934	35415948	RP11-297A16.2	antisense	hsa04110 Cell cycle;hsa03030 DNA replication;hsa04114 Oocyte meiosis;hsa03410 Base excision repair;hsa03013 RNA transport;hsa03440 Homologous recombination;hsa03430 Mismatch repair
ENSG00000230550	chr1	204110536	204112137	RP11-74C13.3	antisense	hsa00190 Oxidative phosphorylation;hsa05012 Parkinson's disease;hsa05016 Huntington's disease;hsa03060 Protein export;hsa05010 Alzheimer's disease;hsa03010 Ribosome;hsa04141 Protein processing in endoplasmic reticulum;hsa03050 Proteasome;hsa04932 Non-alcoholic fatty liver disease (NAFLD);hsa03040 Spliceosome;hsa01100 Metabolic pathways;hsa05131 Shigellosis
ENSG00000230561	chr5	127039082	127277326	CTC-228N24.1	lincRNA	hsa01100 Metabolic pathways;hsa00190 Oxidative phosphorylation;hsa04932 Non-alcoholic fatty liver disease (NAFLD);hsa05016 Huntington's disease;hsa04510 Focal adhesion;hsa05205 Proteoglycans in cancer;hsa05211 Renal cell carcinoma;hsa05012 Parkinson's disease;hsa04611 Platelet activation;hsa05200 Pathways in cancer;hsa05160 Hepatitis C;hsa05010 Alzheimer's disease;hsa05220 Chronic myeloid leukemi…
ENSG00000230563	chr20	5451853	5455828	RP5-828H9.1	lincRNA	hsa05016 Huntington's disease;hsa05132 Salmonella infection;hsa01100 Metabolic pathways;hsa04932 Non-alcoholic fatty liver disease (NAFLD);hsa00190 Oxidative phosphorylation;hsa00790 Folate biosynthesis;hsa05010 Alzheimer's disease;hsa04310 Wnt signaling pathway;hsa04080 Neuroactive ligand-receptor interaction
ENSG00000230641	chr13	27746396	27757135	USP12-AS2	antisense	hsa05016 Huntington's disease;hsa05012 Parkinson's disease;hsa04932 Non-alcoholic fatty liver disease (NAFLD);hsa05010 Alzheimer's disease;hsa00190 Oxidative phosphorylation;hsa04141 Protein processing in endoplasmic reticulum;hsa01100 Metabolic pathways;hsa04146 Peroxisome;hsa04520 Adherens junction;hsa04350 TGF-beta signaling pathway;hsa05220 Chronic myeloid leukemia;hsa05212 Pancreatic cancer
ENSG00000230663	chrY	19664680	19691634	FAM224B	lincRNA	hsa04060 Cytokine-cytokine receptor interaction;hsa04640 Hematopoietic cell lineage;hsa04062 Chemokine signaling pathway;hsa04514 Cell adhesion molecules (CAMs);hsa04380 Osteoclast differentiation;hsa04932 Non-alcoholic fatty liver disease (NAFLD);hsa05012 Parkinson's disease;hsa01100 Metabolic pathways;hsa05142 Chagas disease (American trypanosomiasis);hsa05166 HTLV-I infection;hsa01200 Carbon m…
ENSG00000230704	chr1	169732070	169733789	RP1-117P20.3	lincRNA	hsa05200 Pathways in cancer;hsa01100 Metabolic pathways;hsa04510 Focal adhesion;hsa04360 Axon guidance;hsa00280 Valine, leucine and isoleucine degradation;hsa05205 Proteoglycans in cancer;hsa05100 Bacterial invasion of epithelial cells;hsa00010 Glycolysis / Gluconeogenesis;hsa04115 p53 signaling pathway;hsa04810 Regulation of actin cytoskeleton;hsa00640 Propanoate metabolism;hsa04933 AGE-RAGE sig…
ENSG00000230789	chr5	142572065	142573731	ARHGAP26-IT1	sense_intronic	hsa05016 Huntington's disease;hsa05010 Alzheimer's disease;hsa00190 Oxidative phosphorylation;hsa05012 Parkinson's disease;hsa03050 Proteasome;hsa03040 Spliceosome;hsa01100 Metabolic pathways;hsa04932 Non-alcoholic fatty liver disease (NAFLD);hsa03013 RNA transport;hsa05131 Shigellosis;hsa00230 Purine metabolism;hsa00240 Pyrimidine metabolism
ENSG00000230834	chr11	1798160	1799618	AC068580.7	lincRNA	hsa01100 Metabolic pathways;hsa04510 Focal adhesion;hsa04360 Axon guidance;hsa04810 Regulation of actin cytoskeleton;hsa00601 Glycosphingolipid biosynthesis - lacto and neolacto series;hsa04115 p53 signaling pathway;hsa05412 Arrhythmogenic right ventricular cardiomyopathy (ARVC)
ENSG00000230991	chr2	155822025	155824515	AC092625.1	lincRNA	hsa04110 Cell cycle;hsa03410 Base excision repair;hsa04115 p53 signaling pathway;hsa04114 Oocyte meiosis
ENSG00000231023	chr6	133409219	133427717	LINC00326	lincRNA	NA
ENSG00000231056	chr6	10474733	10478735	RP1-290I10.5	lincRNA	hsa04110 Cell cycle;hsa03030 DNA replication;hsa04114 Oocyte meiosis
ENSG00000231128	chr1	114355001	114371793	RP5-1073O3.2	antisense	hsa04060 Cytokine-cytokine receptor interaction;hsa04640 Hematopoietic cell lineage;hsa05012 Parkinson's disease;hsa05340 Primary immunodeficiency;hsa00190 Oxidative phosphorylation;hsa03050 Proteasome;hsa04672 Intestinal immune network for IgA production;hsa05142 Chagas disease (American trypanosomiasis);hsa04660 T cell receptor signaling pathway;hsa05016 Huntington's disease;hsa03040 Spliceosom…
ENSG00000231188	chr10	102095320	102106147	RP11-34D15.2	antisense	hsa04145 Phagosome;hsa04142 Lysosome;hsa04610 Complement and coagulation cascades
ENSG00000231208	chr20	62439429	62447874	RP4-583P15.11	antisense	hsa03010 Ribosome;hsa00190 Oxidative phosphorylation;hsa05010 Alzheimer's disease;hsa05012 Parkinson's disease;hsa05016 Huntington's disease;hsa01100 Metabolic pathways
ENSG00000231305	chr3	128580156	128590383	RP11-723O4.2	antisense	hsa04110 Cell cycle;hsa03010 Ribosome;hsa04114 Oocyte meiosis;hsa03440 Homologous recombination;hsa03015 mRNA surveillance pathway
ENSG00000231358	chr13	19496029	19497905	RP11-442J17.3	lincRNA	hsa04110 Cell cycle;hsa03030 DNA replication;hsa04914 Progesterone-mediated oocyte maturation;hsa04114 Oocyte meiosis;hsa00240 Pyrimidine metabolism
ENSG00000231418	chr7	31454259	31460900	AC006380.3	lincRNA	hsa04110 Cell cycle;hsa04976 Bile secretion;hsa03030 DNA replication;hsa04114 Oocyte meiosis;hsa01100 Metabolic pathways;hsa00230 Purine metabolism
ENSG00000231421	chr17	28900489	28904018	AC006050.2	processed_transcript	NA
ENSG00000231476	chr7	1660290	1661041	AC074389.5	lincRNA	hsa03010 Ribosome;hsa04110 Cell cycle;hsa04976 Bile secretion
ENSG00000231528	chr9	115875353	115882208	FAM225A	lincRNA	hsa04060 Cytokine-cytokine receptor interaction;hsa00280 Valine, leucine and isoleucine degradation;hsa00071 Fatty acid degradation;hsa00380 Tryptophan metabolism;hsa00340 Histidine metabolism;hsa04380 Osteoclast differentiation;hsa04062 Chemokine signaling pathway;hsa05150 Staphylococcus aureus infection;hsa00640 Propanoate metabolism;hsa04660 T cell receptor signaling pathway;hsa04620 Toll-like…
ENSG00000231529	chr1	220658446	220660385	RP11-410C4.4	lincRNA	hsa00830 Retinol metabolism;hsa00982 Drug metabolism - cytochrome P450;hsa05146 Amoebiasis;hsa05204 Chemical carcinogenesis;hsa00980 Metabolism of xenobiotics by cytochrome P450;hsa04510 Focal adhesion;hsa04810 Regulation of actin cytoskeleton;hsa01100 Metabolic pathways;hsa04080 Neuroactive ligand-receptor interaction
ENSG00000231532	chr2	4675812	4703805	AC022311.1	lincRNA	hsa04110 Cell cycle;hsa03030 DNA replication;hsa04640 Hematopoietic cell lineage;hsa04062 Chemokine signaling pathway;hsa04660 T cell receptor signaling pathway;hsa05340 Primary immunodeficiency;hsa05166 HTLV-I infection;hsa03410 Base excision repair;hsa04210 Apoptosis
ENSG00000231666	chr1	158101834	158110429	RP11-404O13.1	lincRNA	hsa04510 Focal adhesion;hsa04270 Vascular smooth muscle contraction;hsa04810 Regulation of actin cytoskeleton;hsa04072 Phospholipase D signaling pathway;hsa05200 Pathways in cancer;hsa00532 Glycosaminoglycan biosynthesis - chondroitin sulfate / dermatan sulfate;hsa04080 Neuroactive ligand-receptor interaction;hsa03040 Spliceosome;hsa05205 Proteoglycans in cancer;hsa04512 ECM-receptor interaction;…
ENSG00000231704	chr7	6120734	6132716	AC004895.4	lincRNA	hsa04810 Regulation of actin cytoskeleton;hsa04510 Focal adhesion;hsa05200 Pathways in cancer;hsa04115 p53 signaling pathway;hsa05100 Bacterial invasion of epithelial cells;hsa04151 PI3K-Akt signaling pathway;hsa04114 Oocyte meiosis;hsa03015 mRNA surveillance pathway
ENSG00000231714	chr1	194320073	194321556	RP11-476H20.1	lincRNA	hsa04110 Cell cycle
ENSG00000231817	chr13	47029270	47060641	RP11-189B4.6	lincRNA	hsa05410 Hypertrophic cardiomyopathy (HCM);hsa04971 Gastric acid secretion;hsa04512 ECM-receptor interaction;hsa04974 Protein digestion and absorption;hsa05414 Dilated cardiomyopathy;hsa05146 Amoebiasis;hsa04510 Focal adhesion;hsa04080 Neuroactive ligand-receptor interaction;hsa05200 Pathways in cancer;hsa04270 Vascular smooth muscle contraction;hsa05412 Arrhythmogenic right ventricular cardiomyo…
ENSG00000231903	chr2	203043383	203044114	AC079354.5	antisense	hsa04110 Cell cycle;hsa03050 Proteasome;hsa03030 DNA replication;hsa04114 Oocyte meiosis;hsa05169 Epstein-Barr virus infection;hsa03040 Spliceosome;hsa03013 RNA transport;hsa04914 Progesterone-mediated oocyte maturation;hsa00230 Purine metabolism;hsa00240 Pyrimidine metabolism;hsa03430 Mismatch repair;hsa04921 Oxytocin signaling pathway;hsa03410 Base excision repair;hsa04115 p53 signaling pathway…
ENSG00000231934	chr20	29558488	29596406	RP4-610C12.1	antisense	hsa04145 Phagosome;hsa04510 Focal adhesion;hsa04380 Osteoclast differentiation
ENSG00000231937	chrX	151307355	151355329	RP11-329E24.6	antisense	hsa03010 Ribosome;hsa04110 Cell cycle;hsa04080 Neuroactive ligand-receptor interaction;hsa01100 Metabolic pathways
ENSG00000231966	chr1	179798744	179805259	RP11-12M5.4	lincRNA	hsa04060 Cytokine-cytokine receptor interaction;hsa04660 T cell receptor signaling pathway;hsa04062 Chemokine signaling pathway;hsa03010 Ribosome;hsa05340 Primary immunodeficiency;hsa04120 Ubiquitin mediated proteolysis
ENSG00000231971	chr6	134749378	134841723	RP11-557H15.3	lincRNA	hsa04062 Chemokine signaling pathway;hsa03040 Spliceosome;hsa05200 Pathways in cancer;hsa04666 Fc gamma R-mediated phagocytosis;hsa04060 Cytokine-cytokine receptor interaction;hsa05150 Staphylococcus aureus infection;hsa04110 Cell cycle;hsa03030 DNA replication;hsa00510 N-Glycan biosynthesis;hsa05144 Malaria;hsa04640 Hematopoietic cell lineage
ENSG00000231976	chr10	26932098	26942383	LINC00202-2	lincRNA	hsa04110 Cell cycle;hsa03030 DNA replication;hsa03410 Base excision repair
ENSG00000231977	chr20	61798149	61812255	RP5-963E22.4	lincRNA	hsa00280 Valine, leucine and isoleucine degradation;hsa01100 Metabolic pathways;hsa00071 Fatty acid degradation;hsa00640 Propanoate metabolism;hsa03010 Ribosome;hsa00380 Tryptophan metabolism
ENSG00000231983	chr13	26626414	26627523	LINC00415	lincRNA	hsa05016 Huntington's disease;hsa05010 Alzheimer's disease;hsa05012 Parkinson's disease;hsa03050 Proteasome;hsa01100 Metabolic pathways;hsa00190 Oxidative phosphorylation;hsa04110 Cell cycle;hsa04810 Regulation of actin cytoskeleton
ENSG00000231990	chr9	96619365	96620615	RP11-53B5.1	lincRNA	hsa04932 Non-alcoholic fatty liver disease (NAFLD);hsa01100 Metabolic pathways;hsa04610 Complement and coagulation cascades;hsa00190 Oxidative phosphorylation;hsa04360 Axon guidance;hsa04810 Regulation of actin cytoskeleton;hsa05200 Pathways in cancer;hsa04510 Focal adhesion;hsa04380 Osteoclast differentiation;hsa05146 Amoebiasis;hsa04933 AGE-RAGE signaling pathway in diabetic complications;hsa05…
ENSG00000232001	chr2	107159470	107160753	AC108868.6	lincRNA	hsa04110 Cell cycle;hsa03030 DNA replication;hsa03430 Mismatch repair;hsa04114 Oocyte meiosis;hsa00280 Valine, leucine and isoleucine degradation;hsa00071 Fatty acid degradation;hsa04914 Progesterone-mediated oocyte maturation;hsa03410 Base excision repair;hsa04976 Bile secretion;hsa01100 Metabolic pathways
ENSG00000232021	chr4	109088681	109177992	LEF1-AS1	processed_transcript	hsa05200 Pathways in cancer;hsa04510 Focal adhesion;hsa04530 Tight junction;hsa04810 Regulation of actin cytoskeleton;hsa04512 ECM-receptor interaction;hsa04151 PI3K-Akt signaling pathway;hsa05217 Basal cell carcinoma;hsa05224 Breast cancer;hsa04390 Hippo signaling pathway;hsa05205 Proteoglycans in cancer;hsa04360 Axon guidance;hsa04270 Vascular smooth muscle contraction;hsa05414 Dilated cardiomy…
ENSG00000232028	chr2	37552483	37553940	AC007391.2	lincRNA	hsa04120 Ubiquitin mediated proteolysis;hsa05010 Alzheimer's disease;hsa05016 Huntington's disease;hsa01521 EGFR tyrosine kinase inhibitor resistance;hsa04520 Adherens junction;hsa05221 Acute myeloid leukemia
ENSG00000232139	chr10	120116620	120124615	LINC00867	lincRNA	hsa04510 Focal adhesion;hsa05100 Bacterial invasion of epithelial cells;hsa04933 AGE-RAGE signaling pathway in diabetic complications;hsa04810 Regulation of actin cytoskeleton;hsa00380 Tryptophan metabolism;hsa04360 Axon guidance;hsa04520 Adherens junction;hsa05200 Pathways in cancer;hsa05133 Pertussis;hsa04144 Endocytosis;hsa04064 NF-kappa B signaling pathway;hsa05412 Arrhythmogenic right ventri…
ENSG00000232197	chr6	170477741	170478251	RP11-302L19.1	antisense	hsa04110 Cell cycle;hsa03030 DNA replication;hsa03410 Base excision repair;hsa00240 Pyrimidine metabolism;hsa04115 p53 signaling pathway;hsa04114 Oocyte meiosis;hsa01100 Metabolic pathways
ENSG00000232224	chr10	27220135	27230930	LINC00202-1	lincRNA	hsa03040 Spliceosome;hsa05012 Parkinson's disease;hsa00190 Oxidative phosphorylation;hsa05010 Alzheimer's disease;hsa05016 Huntington's disease;hsa03015 mRNA surveillance pathway;hsa04114 Oocyte meiosis;hsa03050 Proteasome;hsa03013 RNA transport;hsa05130 Pathogenic Escherichia coli infection;hsa05131 Shigellosis;hsa04932 Non-alcoholic fatty liver disease (NAFLD);hsa01100 Metabolic pathways;hsa041…
ENSG00000232259	chr10	129727640	129732781	RP11-4C20.3	lincRNA	hsa01100 Metabolic pathways;hsa00980 Metabolism of xenobiotics by cytochrome P450;hsa00982 Drug metabolism - cytochrome P450;hsa05204 Chemical carcinogenesis;hsa00830 Retinol metabolism;hsa05205 Proteoglycans in cancer;hsa04512 ECM-receptor interaction;hsa04975 Fat digestion and absorption;hsa04510 Focal adhesion
ENSG00000232283	chr9	99008744	99012675	RP11-240L7.4	antisense	hsa03010 Ribosome;hsa00190 Oxidative phosphorylation;hsa05012 Parkinson's disease;hsa05010 Alzheimer's disease;hsa01100 Metabolic pathways;hsa03060 Protein export;hsa03015 mRNA surveillance pathway;hsa03013 RNA transport;hsa05016 Huntington's disease;hsa04932 Non-alcoholic fatty liver disease (NAFLD);hsa04141 Protein processing in endoplasmic reticulum
ENSG00000232353	chr3	191747669	191754346	RP11-655G22.1	lincRNA	hsa04110 Cell cycle;hsa04114 Oocyte meiosis;hsa03030 DNA replication;hsa04062 Chemokine signaling pathway;hsa05166 HTLV-I infection;hsa05200 Pathways in cancer;hsa03410 Base excision repair;hsa03430 Mismatch repair;hsa04970 Salivary secretion;hsa04976 Bile secretion;hsa04713 Circadian entrainment;hsa04914 Progesterone-mediated oocyte maturation;hsa04060 Cytokine-cytokine receptor interaction
ENSG00000232461	chr3	176361729	176585626	RP11-644C3.1	lincRNA	hsa04110 Cell cycle;hsa04010 MAPK signaling pathway;hsa03030 DNA replication;hsa05200 Pathways in cancer
ENSG00000232519	chr1	155579567	155580171	RP11-29H23.4	antisense	hsa04110 Cell cycle;hsa03030 DNA replication;hsa05200 Pathways in cancer;hsa04114 Oocyte meiosis;hsa04810 Regulation of actin cytoskeleton;hsa04014 Ras signaling pathway;hsa04360 Axon guidance;hsa05010 Alzheimer's disease;hsa05212 Pancreatic cancer;hsa04022 cGMP-PKG signaling pathway;hsa04015 Rap1 signaling pathway;hsa03410 Base excision repair;hsa05410 Hypertrophic cardiomyopathy (HCM);hsa00240 …
ENSG00000232524	chr7	123096683	123099910	RP11-332K15.1	antisense	hsa05200 Pathways in cancer;hsa04810 Regulation of actin cytoskeleton;hsa04060 Cytokine-cytokine receptor interaction;hsa05218 Melanoma;hsa00230 Purine metabolism;hsa05414 Dilated cardiomyopathy;hsa05410 Hypertrophic cardiomyopathy (HCM);hsa04015 Rap1 signaling pathway;hsa04510 Focal adhesion;hsa05412 Arrhythmogenic right ventricular cardiomyopathy (ARVC);hsa00240 Pyrimidine metabolism
ENSG00000232555	chr2	173180015	173188465	AC104088.1	lincRNA	hsa04110 Cell cycle;hsa04115 p53 signaling pathway;hsa03030 DNA replication;hsa04210 Apoptosis;hsa03410 Base excision repair
ENSG00000232598	chr6	36907847	36912451	RP1-90K10.4	lincRNA	hsa04110 Cell cycle;hsa04114 Oocyte meiosis;hsa04810 Regulation of actin cytoskeleton;hsa05200 Pathways in cancer;hsa03030 DNA replication;hsa04976 Bile secretion;hsa04062 Chemokine signaling pathway;hsa04640 Hematopoietic cell lineage
ENSG00000232642	chr2	24388753	24397874	AC008073.7	antisense	hsa03040 Spliceosome;hsa04141 Protein processing in endoplasmic reticulum;hsa05012 Parkinson's disease;hsa01100 Metabolic pathways;hsa03050 Proteasome;hsa00190 Oxidative phosphorylation;hsa03013 RNA transport;hsa03060 Protein export
ENSG00000232684	chr13	113399763	113409007	ATP11A-AS1	antisense	NA
ENSG00000232790	chr7	20875050	21062767	AC006481.1	lincRNA	hsa04110 Cell cycle;hsa03030 DNA replication;hsa03410 Base excision repair;hsa04115 p53 signaling pathway;hsa03430 Mismatch repair;hsa04640 Hematopoietic cell lineage;hsa04660 T cell receptor signaling pathway;hsa04114 Oocyte meiosis
ENSG00000232835	chr2	5689912	5696163	AC107057.1	lincRNA	hsa04110 Cell cycle;hsa04020 Calcium signaling pathway;hsa05200 Pathways in cancer;hsa04080 Neuroactive ligand-receptor interaction;hsa04024 cAMP signaling pathway;hsa00230 Purine metabolism;hsa03030 DNA replication
ENSG00000232860	chr1	183430009	183440881	SMG7-AS1	processed_transcript	hsa03010 Ribosome;hsa05016 Huntington's disease;hsa04120 Ubiquitin mediated proteolysis;hsa03040 Spliceosome;hsa00190 Oxidative phosphorylation;hsa03015 mRNA surveillance pathway;hsa05130 Pathogenic Escherichia coli infection;hsa05012 Parkinson's disease
ENSG00000232969	chr21	45759259	45760353	AP001062.9	antisense	hsa04510 Focal adhesion;hsa01100 Metabolic pathways;hsa05200 Pathways in cancer;hsa05211 Renal cell carcinoma;hsa04151 PI3K-Akt signaling pathway;hsa05220 Chronic myeloid leukemia;hsa05215 Prostate cancer;hsa04810 Regulation of actin cytoskeleton;hsa05212 Pancreatic cancer;hsa05146 Amoebiasis;hsa05222 Small cell lung cancer;hsa04933 AGE-RAGE signaling pathway in diabetic complications;hsa04120 Ub…
ENSG00000233002	chr17	15638337	15652506	AC005324.6	antisense	hsa03320 PPAR signaling pathway;hsa04310 Wnt signaling pathway;hsa04510 Focal adhesion;hsa05200 Pathways in cancer;hsa04151 PI3K-Akt signaling pathway;hsa04060 Cytokine-cytokine receptor interaction
ENSG00000233017	chr20	61004604	61006568	RP5-908M14.5	lincRNA	hsa04660 T cell receptor signaling pathway;hsa04510 Focal adhesion;hsa01100 Metabolic pathways
ENSG00000233080	chr22	35515817	35627049	CTA-714B7.5	lincRNA	hsa04110 Cell cycle;hsa03030 DNA replication;hsa00340 Histidine metabolism;hsa04114 Oocyte meiosis;hsa00010 Glycolysis / Gluconeogenesis;hsa04115 p53 signaling pathway;hsa04360 Axon guidance;hsa03440 Homologous recombination
ENSG00000233153	chr3	23236561	23244069	UBE2E2-AS1	antisense	hsa01100 Metabolic pathways;hsa04141 Protein processing in endoplasmic reticulum
ENSG00000233191	chr7	157305988	157309535	AC006372.6	antisense	hsa03010 Ribosome;hsa04114 Oocyte meiosis
ENSG00000233203	chr1	55353236	55354523	RP11-67L3.4	antisense	hsa00190 Oxidative phosphorylation;hsa01100 Metabolic pathways;hsa05012 Parkinson's disease;hsa05010 Alzheimer's disease;hsa05016 Huntington's disease;hsa05200 Pathways in cancer;hsa04360 Axon guidance
ENSG00000233220	chr11	129872833	129874251	LINC00167	lincRNA	hsa04510 Focal adhesion;hsa01100 Metabolic pathways;hsa04810 Regulation of actin cytoskeleton;hsa05200 Pathways in cancer;hsa04062 Chemokine signaling pathway;hsa05010 Alzheimer's disease;hsa05162 Measles;hsa04146 Peroxisome;hsa04670 Leukocyte transendothelial migration;hsa05016 Huntington's disease;hsa05212 Pancreatic cancer;hsa04210 Apoptosis;hsa04520 Adherens junction;hsa04151 PI3K-Akt signali…
ENSG00000233246	chr1	33815953	33828846	RP11-415J8.5	antisense	hsa04110 Cell cycle;hsa03030 DNA replication;hsa04062 Chemokine signaling pathway;hsa03410 Base excision repair;hsa04114 Oocyte meiosis
ENSG00000233261	chr10	26878794	26883253	LINC00264	lincRNA	hsa03040 Spliceosome;hsa03050 Proteasome;hsa03013 RNA transport;hsa04110 Cell cycle;hsa04062 Chemokine signaling pathway;hsa04660 T cell receptor signaling pathway;hsa05340 Primary immunodeficiency;hsa05169 Epstein-Barr virus infection;hsa04640 Hematopoietic cell lineage;hsa04114 Oocyte meiosis;hsa05142 Chagas disease (American trypanosomiasis)
ENSG00000233288	chr7	56601923	56605823	RP11-760D2.5	lincRNA	hsa03010 Ribosome;hsa05010 Alzheimer's disease;hsa05033 Nicotine addiction;hsa05016 Huntington's disease;hsa04932 Non-alcoholic fatty liver disease (NAFLD);hsa00190 Oxidative phosphorylation;hsa04080 Neuroactive ligand-receptor interaction;hsa05012 Parkinson's disease;hsa01100 Metabolic pathways;hsa04110 Cell cycle
ENSG00000233316	chr21	39578250	39580738	DSCR10	lincRNA	hsa04110 Cell cycle;hsa04060 Cytokine-cytokine receptor interaction;hsa03410 Base excision repair;hsa04640 Hematopoietic cell lineage;hsa05166 HTLV-I infection;hsa05340 Primary immunodeficiency;hsa03030 DNA replication;hsa04114 Oocyte meiosis;hsa04660 T cell receptor signaling pathway;hsa04650 Natural killer cell mediated cytotoxicity
ENSG00000233515	chr10	43169645	43187171	AL022344.4	lincRNA	hsa04110 Cell cycle;hsa03030 DNA replication;hsa04114 Oocyte meiosis;hsa03410 Base excision repair;hsa04115 p53 signaling pathway;hsa03430 Mismatch repair
ENSG00000233540	chr1	171833327	171833827	DNM3-IT1	sense_intronic	hsa01100 Metabolic pathways
ENSG00000233607	chr7	114701591	114871409	AC068610.5	lincRNA	hsa04110 Cell cycle;hsa05200 Pathways in cancer;hsa04115 p53 signaling pathway
ENSG00000233656	chr6	11417583	11481472	RP11-716O23.1	lincRNA	hsa00280 Valine, leucine and isoleucine degradation;hsa04110 Cell cycle;hsa01100 Metabolic pathways;hsa03030 DNA replication;hsa04115 p53 signaling pathway;hsa00640 Propanoate metabolism;hsa04510 Focal adhesion;hsa05200 Pathways in cancer;hsa00230 Purine metabolism;hsa00410 beta-Alanine metabolism;hsa00601 Glycosphingolipid biosynthesis - lacto and neolacto series
ENSG00000233718	chr2	16061159	16082371	MYCNOS	antisense	hsa04610 Complement and coagulation cascades;hsa04310 Wnt signaling pathway;hsa05150 Staphylococcus aureus infection;hsa04380 Osteoclast differentiation;hsa04360 Axon guidance;hsa04210 Apoptosis;hsa05152 Tuberculosis;hsa04142 Lysosome
ENSG00000233776	chr9	33732973	33738414	RP11-384P7.6	antisense	hsa04110 Cell cycle;hsa04114 Oocyte meiosis;hsa04530 Tight junction;hsa00280 Valine, leucine and isoleucine degradation;hsa03440 Homologous recombination
ENSG00000233844	chr6	73340223	73388282	KCNQ5-IT1	sense_intronic	hsa00340 Histidine metabolism;hsa04110 Cell cycle;hsa04610 Complement and coagulation cascades;hsa03030 DNA replication;hsa00010 Glycolysis / Gluconeogenesis
ENSG00000233985	chr1	170143544	170210428	RP11-297H3.3	lincRNA	hsa04080 Neuroactive ligand-receptor interaction;hsa05200 Pathways in cancer;hsa03320 PPAR signaling pathway;hsa04974 Protein digestion and absorption;hsa00340 Histidine metabolism
ENSG00000234141	chr7	7989484	7990340	AC009473.1	antisense	hsa04110 Cell cycle;hsa03030 DNA replication;hsa01100 Metabolic pathways
ENSG00000234199	chr2	114737146	114764879	AC010982.1	lincRNA	hsa00280 Valine, leucine and isoleucine degradation;hsa04710 Circadian rhythm;hsa00640 Propanoate metabolism;hsa00410 beta-Alanine metabolism;hsa00071 Fatty acid degradation
ENSG00000234215	chr7	69060944	69062434	RP5-942I16.1	lincRNA	hsa04666 Fc gamma R-mediated phagocytosis;hsa04810 Regulation of actin cytoskeleton;hsa04062 Chemokine signaling pathway;hsa04060 Cytokine-cytokine receptor interaction;hsa04010 MAPK signaling pathway;hsa04380 Osteoclast differentiation;hsa05142 Chagas disease (American trypanosomiasis);hsa04510 Focal adhesion;hsa05131 Shigellosis;hsa04144 Endocytosis;hsa05132 Salmonella infection;hsa04151 PI3K-A…
ENSG00000234263	chr6	136950310	136969137	RP3-325F22.3	antisense	hsa01100 Metabolic pathways;hsa00640 Propanoate metabolism;hsa00280 Valine, leucine and isoleucine degradation
ENSG00000234352	chr7	136370306	136866854	hsa-mir-490	antisense	hsa04110 Cell cycle
ENSG00000234497	chr1	75055419	75087403	RP4-612J11.1	antisense	hsa04080 Neuroactive ligand-receptor interaction
ENSG00000234626	chr22	32723158	32739092	RP1-149A16.12	antisense	hsa00190 Oxidative phosphorylation;hsa05012 Parkinson's disease;hsa05010 Alzheimer's disease;hsa05016 Huntington's disease;hsa03010 Ribosome;hsa04932 Non-alcoholic fatty liver disease (NAFLD);hsa04141 Protein processing in endoplasmic reticulum;hsa01100 Metabolic pathways;hsa03060 Protein export;hsa03040 Spliceosome
ENSG00000234676	chr9	26955778	26956293	RP11-337A23.3	antisense	hsa05016 Huntington's disease;hsa00190 Oxidative phosphorylation;hsa05012 Parkinson's disease;hsa04510 Focal adhesion;hsa05010 Alzheimer's disease;hsa04932 Non-alcoholic fatty liver disease (NAFLD);hsa01100 Metabolic pathways;hsa03010 Ribosome;hsa04520 Adherens junction;hsa04810 Regulation of actin cytoskeleton;hsa04512 ECM-receptor interaction;hsa00310 Lysine degradation;hsa03013 RNA transport;h…
ENSG00000234707	chr7	54827118	54872621	RP11-745C15.2	antisense	NA
ENSG00000234710	chr7	9776951	9809142	AC060834.3	lincRNA	hsa04110 Cell cycle;hsa03030 DNA replication;hsa03410 Base excision repair;hsa04114 Oocyte meiosis;hsa03430 Mismatch repair
ENSG00000234884	chr22	25957084	25960429	CTA-407F11.8	antisense	hsa04114 Oocyte meiosis;hsa04810 Regulation of actin cytoskeleton;hsa04670 Leukocyte transendothelial migration;hsa05412 Arrhythmogenic right ventricular cardiomyopathy (ARVC);hsa05200 Pathways in cancer
ENSG00000235026	chr2	115888512	115918920	AC066593.1	antisense	hsa04110 Cell cycle;hsa05200 Pathways in cancer;hsa04510 Focal adhesion;hsa04114 Oocyte meiosis;hsa04976 Bile secretion;hsa04010 MAPK signaling pathway;hsa04668 TNF signaling pathway;hsa05222 Small cell lung cancer;hsa04024 cAMP signaling pathway
ENSG00000235138	chr9	136919412	136923927	RP11-374P20.4	antisense	hsa00190 Oxidative phosphorylation;hsa05016 Huntington's disease;hsa05012 Parkinson's disease;hsa03050 Proteasome;hsa05010 Alzheimer's disease;hsa03013 RNA transport;hsa03040 Spliceosome;hsa04932 Non-alcoholic fatty liver disease (NAFLD);hsa03015 mRNA surveillance pathway;hsa04120 Ubiquitin mediated proteolysis;hsa05130 Pathogenic Escherichia coli infection;hsa03010 Ribosome;hsa01100 Metabolic pa…
ENSG00000235214	chr20	33873054	33873559	FAM83C-AS1	antisense	hsa05200 Pathways in cancer;hsa04071 Sphingolipid signaling pathway;hsa04660 T cell receptor signaling pathway;hsa05211 Renal cell carcinoma;hsa04722 Neurotrophin signaling pathway;hsa01521 EGFR tyrosine kinase inhibitor resistance;hsa05010 Alzheimer's disease;hsa04662 B cell receptor signaling pathway;hsa05161 Hepatitis B;hsa04066 HIF-1 signaling pathway;hsa04062 Chemokine signaling pathway;hsa0…
ENSG00000235343	chr22	17227759	17229535	AC005301.8	lincRNA	hsa04060 Cytokine-cytokine receptor interaction;hsa04640 Hematopoietic cell lineage;hsa04660 T cell receptor signaling pathway;hsa04514 Cell adhesion molecules (CAMs);hsa04062 Chemokine signaling pathway;hsa04672 Intestinal immune network for IgA production;hsa05144 Malaria;hsa01100 Metabolic pathways;hsa05142 Chagas disease (American trypanosomiasis);hsa05150 Staphylococcus aureus infection;hsa0…
ENSG00000235488	chr6	15248046	15248865	JARID2-AS1	antisense	hsa00190 Oxidative phosphorylation;hsa04071 Sphingolipid signaling pathway;hsa04510 Focal adhesion;hsa04380 Osteoclast differentiation
ENSG00000235538	chr6	164124936	164180873	RP1-230L10.1	lincRNA	hsa00190 Oxidative phosphorylation;hsa04932 Non-alcoholic fatty liver disease (NAFLD);hsa01100 Metabolic pathways;hsa05012 Parkinson's disease;hsa05010 Alzheimer's disease;hsa04640 Hematopoietic cell lineage;hsa04380 Osteoclast differentiation;hsa05016 Huntington's disease;hsa04145 Phagosome;hsa04060 Cytokine-cytokine receptor interaction;hsa05152 Tuberculosis;hsa05150 Staphylococcus aureus infec…
ENSG00000235760	chr2	47754676	47762338	AC138655.4	antisense	hsa05010 Alzheimer's disease;hsa00190 Oxidative phosphorylation;hsa05012 Parkinson's disease;hsa05016 Huntington's disease;hsa04130 SNARE interactions in vesicular transport
ENSG00000235774	chr2	127066087	127101569	AC023347.1	lincRNA	hsa04110 Cell cycle;hsa03030 DNA replication;hsa04115 p53 signaling pathway;hsa04976 Bile secretion
ENSG00000235989	chr22	31318295	31328436	MORC2-AS1	antisense	hsa00190 Oxidative phosphorylation;hsa03010 Ribosome;hsa05010 Alzheimer's disease;hsa05012 Parkinson's disease;hsa05016 Huntington's disease;hsa04932 Non-alcoholic fatty liver disease (NAFLD);hsa03040 Spliceosome;hsa03013 RNA transport;hsa01100 Metabolic pathways
ENSG00000236024	chr9	132475175	132480914	RP11-483H20.6	antisense	hsa00190 Oxidative phosphorylation;hsa01100 Metabolic pathways;hsa05012 Parkinson's disease;hsa05010 Alzheimer's disease;hsa05016 Huntington's disease;hsa04932 Non-alcoholic fatty liver disease (NAFLD);hsa00640 Propanoate metabolism;hsa00280 Valine, leucine and isoleucine degradation;hsa04141 Protein processing in endoplasmic reticulum;hsa00020 Citrate cycle (TCA cycle);hsa00071 Fatty acid degrad…
ENSG00000236129	chr11	131056917	131059648	AP002856.4	lincRNA	hsa04110 Cell cycle
ENSG00000236230	chr1	222262511	222560776	RP11-400N13.1	lincRNA	hsa04110 Cell cycle;hsa03030 DNA replication;hsa00230 Purine metabolism;hsa03430 Mismatch repair;hsa00240 Pyrimidine metabolism;hsa04114 Oocyte meiosis;hsa03420 Nucleotide excision repair;hsa05200 Pathways in cancer;hsa03410 Base excision repair;hsa05166 HTLV-I infection;hsa04914 Progesterone-mediated oocyte maturation
ENSG00000236240	chr13	93136859	93162347	GPC5-IT1	sense_intronic	hsa04110 Cell cycle;hsa03030 DNA replication
ENSG00000236301	chr11	3239562	3244361	MRGPRG-AS1	antisense	hsa03410 Base excision repair;hsa04110 Cell cycle;hsa04210 Apoptosis;hsa04071 Sphingolipid signaling pathway
ENSG00000236355	chr6	38681827	38682993	RP3-503A6.2	lincRNA	NA
ENSG00000236383	chr17	41368960	41383338	LINC00854	processed_transcript	hsa00190 Oxidative phosphorylation;hsa05012 Parkinson's disease;hsa03040 Spliceosome;hsa03013 RNA transport;hsa05010 Alzheimer's disease;hsa04932 Non-alcoholic fatty liver disease (NAFLD);hsa03015 mRNA surveillance pathway;hsa05016 Huntington's disease;hsa03060 Protein export;hsa01200 Carbon metabolism;hsa03050 Proteasome;hsa01100 Metabolic pathways;hsa04660 T cell receptor signaling pathway;hsa0…
ENSG00000236452	chr3	34244736	34310303	AC123023.1	lincRNA	hsa05412 Arrhythmogenic right ventricular cardiomyopathy (ARVC);hsa04810 Regulation of actin cytoskeleton;hsa03050 Proteasome;hsa05414 Dilated cardiomyopathy;hsa04510 Focal adhesion;hsa05144 Malaria;hsa04512 ECM-receptor interaction;hsa04662 B cell receptor signaling pathway;hsa05410 Hypertrophic cardiomyopathy (HCM)
ENSG00000236463	chr13	30890497	30894040	LINC00427	lincRNA	hsa03050 Proteasome;hsa03040 Spliceosome;hsa05340 Primary immunodeficiency;hsa05169 Epstein-Barr virus infection;hsa04660 T cell receptor signaling pathway;hsa05012 Parkinson's disease;hsa04062 Chemokine signaling pathway;hsa03013 RNA transport;hsa00190 Oxidative phosphorylation;hsa05016 Huntington's disease;hsa04932 Non-alcoholic fatty liver disease (NAFLD);hsa05010 Alzheimer's disease;hsa05162 …
ENSG00000236497	chr1	232863000	232878461	RP11-66A2.2	lincRNA	hsa04012 ErbB signaling pathway;hsa05200 Pathways in cancer;hsa04062 Chemokine signaling pathway;hsa04141 Protein processing in endoplasmic reticulum;hsa05205 Proteoglycans in cancer;hsa05221 Acute myeloid leukemia;hsa04916 Melanogenesis;hsa05220 Chronic myeloid leukemia;hsa04068 FoxO signaling pathway;hsa04910 Insulin signaling pathway;hsa04144 Endocytosis;hsa04072 Phospholipase D signaling path…
ENSG00000236519	chr21	46222492	46224632	AL773604.8	antisense	hsa04510 Focal adhesion;hsa04142 Lysosome;hsa04141 Protein processing in endoplasmic reticulum;hsa05200 Pathways in cancer;hsa04512 ECM-receptor interaction;hsa05222 Small cell lung cancer;hsa04151 PI3K-Akt signaling pathway;hsa04611 Platelet activation;hsa00532 Glycosaminoglycan biosynthesis - chondroitin sulfate / dermatan sulfate;hsa05410 Hypertrophic cardiomyopathy (HCM);hsa05412 Arrhythmogen…
ENSG00000236658	chr9	133809238	133820907	RP11-83J21.3	antisense	hsa04110 Cell cycle;hsa01100 Metabolic pathways;hsa03030 DNA replication
ENSG00000236687	chr9	134691579	134696375	RP11-323H21.3	lincRNA	hsa04141 Protein processing in endoplasmic reticulum;hsa05410 Hypertrophic cardiomyopathy (HCM);hsa04380 Osteoclast differentiation;hsa04668 TNF signaling pathway;hsa04060 Cytokine-cytokine receptor interaction;hsa04360 Axon guidance
ENSG00000236700	chr6	134758854	134825719	LINC01010	lincRNA	hsa04062 Chemokine signaling pathway;hsa04060 Cytokine-cytokine receptor interaction;hsa03040 Spliceosome;hsa04142 Lysosome;hsa05142 Chagas disease (American trypanosomiasis);hsa04380 Osteoclast differentiation;hsa04640 Hematopoietic cell lineage;hsa05340 Primary immunodeficiency;hsa05144 Malaria;hsa03013 RNA transport;hsa05150 Staphylococcus aureus infection;hsa04672 Intestinal immune network fo…
ENSG00000236716	chr10	29032674	29033592	RP11-478H13.1	lincRNA	hsa04080 Neuroactive ligand-receptor interaction
ENSG00000236799	chr10	116754416	116756352	RP11-383C6.2	lincRNA	hsa01100 Metabolic pathways;hsa03040 Spliceosome;hsa03015 mRNA surveillance pathway;hsa04014 Ras signaling pathway;hsa05012 Parkinson's disease
ENSG00000236983	chr10	27232252	27233347	LINC00614	lincRNA	hsa00190 Oxidative phosphorylation;hsa05016 Huntington's disease;hsa05012 Parkinson's disease;hsa05010 Alzheimer's disease;hsa04932 Non-alcoholic fatty liver disease (NAFLD);hsa03040 Spliceosome;hsa03050 Proteasome;hsa03010 Ribosome;hsa03060 Protein export;hsa01100 Metabolic pathways;hsa04260 Cardiac muscle contraction;hsa04120 Ubiquitin mediated proteolysis;hsa03013 RNA transport;hsa05130 Pathog…
ENSG00000237232	chr21	43429303	43445060	ZNF295-AS1	lincRNA	hsa04141 Protein processing in endoplasmic reticulum;hsa04722 Neurotrophin signaling pathway
ENSG00000237265	chrX	70882845	70885603	RP11-402P6.9	processed_transcript	NA
ENSG00000237423	chr20	46609232	46617488	RP11-347D21.3	lincRNA	NA
ENSG00000237453	chr1	55258558	55260578	RP11-67L3.2	antisense	hsa05012 Parkinson's disease;hsa00190 Oxidative phosphorylation;hsa05016 Huntington's disease;hsa05010 Alzheimer's disease;hsa03050 Proteasome;hsa03040 Spliceosome;hsa04932 Non-alcoholic fatty liver disease (NAFLD);hsa03013 RNA transport;hsa04120 Ubiquitin mediated proteolysis;hsa04110 Cell cycle;hsa03010 Ribosome;hsa04114 Oocyte meiosis;hsa03015 mRNA surveillance pathway;hsa04260 Cardiac muscle …
ENSG00000237463	chr1	165446078	165551392	RP11-280O1.2	antisense	hsa04110 Cell cycle;hsa03030 DNA replication;hsa04114 Oocyte meiosis;hsa03013 RNA transport;hsa04976 Bile secretion;hsa03050 Proteasome;hsa04914 Progesterone-mediated oocyte maturation;hsa04115 p53 signaling pathway
ENSG00000237464	chr20	44116253	44118888	RP3-461P17.9	antisense	hsa04110 Cell cycle;hsa03030 DNA replication;hsa04142 Lysosome
ENSG00000237471	chr7	46009256	46019790	AC073115.6	lincRNA	hsa04530 Tight junction;hsa04514 Cell adhesion molecules (CAMs);hsa04670 Leukocyte transendothelial migration;hsa04060 Cytokine-cytokine receptor interaction;hsa05200 Pathways in cancer;hsa04151 PI3K-Akt signaling pathway;hsa04510 Focal adhesion;hsa04672 Intestinal immune network for IgA production;hsa05144 Malaria;hsa04660 T cell receptor signaling pathway;hsa04512 ECM-receptor interaction;hsa05…
ENSG00000237853	chr1	61714617	61719182	RP5-833A20.1	lincRNA	hsa01100 Metabolic pathways;hsa00190 Oxidative phosphorylation;hsa05200 Pathways in cancer;hsa04660 T cell receptor signaling pathway;hsa05012 Parkinson's disease;hsa04510 Focal adhesion;hsa04932 Non-alcoholic fatty liver disease (NAFLD);hsa04062 Chemokine signaling pathway;hsa04380 Osteoclast differentiation;hsa04810 Regulation of actin cytoskeleton;hsa05146 Amoebiasis;hsa05010 Alzheimer's disea…
ENSG00000237862	chr22	37748230	37750879	RP1-63G5.7	lincRNA	hsa01100 Metabolic pathways;hsa05012 Parkinson's disease;hsa05010 Alzheimer's disease;hsa00190 Oxidative phosphorylation;hsa05016 Huntington's disease;hsa04141 Protein processing in endoplasmic reticulum;hsa04932 Non-alcoholic fatty liver disease (NAFLD);hsa01200 Carbon metabolism
ENSG00000237870	chr7	115915660	115926788	AC073130.1	processed_transcript	hsa04360 Axon guidance;hsa05100 Bacterial invasion of epithelial cells;hsa01100 Metabolic pathways;hsa04510 Focal adhesion;hsa04010 MAPK signaling pathway;hsa04810 Regulation of actin cytoskeleton;hsa04976 Bile secretion;hsa05200 Pathways in cancer
ENSG00000237934	chr1	29550445	29551328	RP11-467D18.2	antisense	hsa00190 Oxidative phosphorylation;hsa05012 Parkinson's disease;hsa05010 Alzheimer's disease;hsa03010 Ribosome;hsa05016 Huntington's disease;hsa04932 Non-alcoholic fatty liver disease (NAFLD);hsa03015 mRNA surveillance pathway;hsa05130 Pathogenic Escherichia coli infection;hsa03040 Spliceosome;hsa03013 RNA transport;hsa04120 Ubiquitin mediated proteolysis
ENSG00000237937	chr11	116510139	116528969	AP000770.1	lincRNA	hsa04810 Regulation of actin cytoskeleton;hsa04380 Osteoclast differentiation;hsa05205 Proteoglycans in cancer;hsa04510 Focal adhesion;hsa04022 cGMP-PKG signaling pathway;hsa04010 MAPK signaling pathway;hsa04640 Hematopoietic cell lineage;hsa04060 Cytokine-cytokine receptor interaction
ENSG00000238062	chr2	231849083	231860747	AC105344.2	lincRNA	hsa04110 Cell cycle;hsa03030 DNA replication;hsa04115 p53 signaling pathway;hsa04114 Oocyte meiosis;hsa00240 Pyrimidine metabolism;hsa03410 Base excision repair;hsa01100 Metabolic pathways;hsa00670 One carbon pool by folate;hsa00340 Histidine metabolism
ENSG00000238129	chr20	26171625	26174582	RP3-410C9.2	lincRNA	hsa04114 Oocyte meiosis;hsa04110 Cell cycle;hsa03050 Proteasome;hsa05130 Pathogenic Escherichia coli infection;hsa01100 Metabolic pathways;hsa04914 Progesterone-mediated oocyte maturation;hsa00562 Inositol phosphate metabolism
ENSG00000238141	chr21	40687633	40695144	BRWD1-AS1	antisense	hsa03010 Ribosome;hsa00190 Oxidative phosphorylation;hsa05012 Parkinson's disease;hsa04120 Ubiquitin mediated proteolysis;hsa03013 RNA transport;hsa05131 Shigellosis
ENSG00000238284	chr7	42701325	42746046	AC027269.2	lincRNA	hsa04110 Cell cycle;hsa03030 DNA replication;hsa04114 Oocyte meiosis;hsa04976 Bile secretion;hsa03410 Base excision repair
ENSG00000239219	chr3	169657141	169684522	RP11-379K17.4	antisense	hsa03050 Proteasome;hsa05100 Bacterial invasion of epithelial cells;hsa05010 Alzheimer's disease;hsa04810 Regulation of actin cytoskeleton;hsa05130 Pathogenic Escherichia coli infection;hsa05012 Parkinson's disease;hsa00190 Oxidative phosphorylation
ENSG00000239311	chr3	111185160	111215942	RP11-615J4.3	lincRNA	hsa04110 Cell cycle;hsa03030 DNA replication;hsa03410 Base excision repair
ENSG00000239377	chr7	150076943	150080973	RP4-584D14.6	antisense	hsa00190 Oxidative phosphorylation;hsa03010 Ribosome;hsa05010 Alzheimer's disease;hsa05012 Parkinson's disease;hsa05016 Huntington's disease;hsa03015 mRNA surveillance pathway;hsa04114 Oocyte meiosis;hsa03040 Spliceosome
ENSG00000239513	chr3	137490791	137499720	RP11-2A4.3	lincRNA	hsa00280 Valine, leucine and isoleucine degradation;hsa05200 Pathways in cancer;hsa05205 Proteoglycans in cancer;hsa05412 Arrhythmogenic right ventricular cardiomyopathy (ARVC);hsa04610 Complement and coagulation cascades;hsa00380 Tryptophan metabolism;hsa04512 ECM-receptor interaction
ENSG00000239589	chr3	94657016	94871353	LINC00879	lincRNA	hsa04110 Cell cycle;hsa03010 Ribosome
ENSG00000239705	chr9	128003942	128019297	RP11-65N13.8	antisense	hsa04110 Cell cycle;hsa04350 TGF-beta signaling pathway
ENSG00000239774	chr3	180284506	180319723	RP11-496B10.3	lincRNA	hsa01100 Metabolic pathways;hsa04970 Salivary secretion;hsa05146 Amoebiasis;hsa04730 Long-term depression;hsa04080 Neuroactive ligand-receptor interaction
ENSG00000239994	chr3	119462986	119469197	RP11-169N13.4	antisense	hsa03050 Proteasome;hsa05012 Parkinson's disease;hsa05016 Huntington's disease;hsa00190 Oxidative phosphorylation;hsa03013 RNA transport;hsa04110 Cell cycle;hsa04114 Oocyte meiosis;hsa03010 Ribosome;hsa05010 Alzheimer's disease;hsa03040 Spliceosome
ENSG00000240033	chr3	166552809	166562744	RP11-12K11.2	lincRNA	hsa03060 Protein export;hsa04141 Protein processing in endoplasmic reticulum;hsa04062 Chemokine signaling pathway;hsa04060 Cytokine-cytokine receptor interaction;hsa01100 Metabolic pathways;hsa04660 T cell receptor signaling pathway;hsa04670 Leukocyte transendothelial migration;hsa04662 B cell receptor signaling pathway;hsa04640 Hematopoietic cell lineage;hsa05130 Pathogenic Escherichia coli infe…
ENSG00000240050	chr6	116601362	116691436	RP1-93H18.1	lincRNA	hsa00190 Oxidative phosphorylation;hsa05010 Alzheimer's disease;hsa04932 Non-alcoholic fatty liver disease (NAFLD);hsa05012 Parkinson's disease;hsa05016 Huntington's disease;hsa01100 Metabolic pathways;hsa03010 Ribosome;hsa04510 Focal adhesion;hsa04512 ECM-receptor interaction;hsa04151 PI3K-Akt signaling pathway;hsa04810 Regulation of actin cytoskeleton;hsa00280 Valine, leucine and isoleucine deg…
ENSG00000240211	chr7	100033827	100036127	RP11-758P17.3	antisense	hsa00190 Oxidative phosphorylation;hsa05012 Parkinson's disease;hsa05010 Alzheimer's disease;hsa05016 Huntington's disease;hsa04510 Focal adhesion;hsa04932 Non-alcoholic fatty liver disease (NAFLD);hsa01100 Metabolic pathways;hsa04810 Regulation of actin cytoskeleton;hsa05211 Renal cell carcinoma;hsa04512 ECM-receptor interaction;hsa05200 Pathways in cancer;hsa05410 Hypertrophic cardiomyopathy (H…
ENSG00000240354	chr3	161534697	161539696	RP11-774I5.1	lincRNA	hsa04380 Osteoclast differentiation;hsa01100 Metabolic pathways;hsa04610 Complement and coagulation cascades;hsa04932 Non-alcoholic fatty liver disease (NAFLD);hsa05217 Basal cell carcinoma;hsa05205 Proteoglycans in cancer;hsa05200 Pathways in cancer;hsa04141 Protein processing in endoplasmic reticulum;hsa04640 Hematopoietic cell lineage
ENSG00000240405	chr3	70048728	70064469	RP11-460N16.1	lincRNA	hsa03030 DNA replication;hsa04110 Cell cycle;hsa05200 Pathways in cancer;hsa03410 Base excision repair;hsa03430 Mismatch repair;hsa04060 Cytokine-cytokine receptor interaction;hsa04080 Neuroactive ligand-receptor interaction;hsa05218 Melanoma;hsa04062 Chemokine signaling pathway
ENSG00000240535	chr5	54317127	54338672	CTD-2313F11.1	processed_transcript	hsa04060 Cytokine-cytokine receptor interaction;hsa04062 Chemokine signaling pathway;hsa05340 Primary immunodeficiency;hsa04064 NF-kappa B signaling pathway;hsa04672 Intestinal immune network for IgA production;hsa04640 Hematopoietic cell lineage;hsa04660 T cell receptor signaling pathway;hsa05162 Measles;hsa04650 Natural killer cell mediated cytotoxicity;hsa05142 Chagas disease (American trypano…
ENSG00000240770	chr21	19135632	19164840	C21orf91-OT1	lincRNA	hsa03010 Ribosome
ENSG00000241369	chr3	162845711	163079351	CT64	lincRNA	hsa04110 Cell cycle;hsa03030 DNA replication;hsa03410 Base excision repair;hsa03010 Ribosome;hsa03430 Mismatch repair
ENSG00000241544	chr3	156799630	156806336	RP11-6F2.5	lincRNA	hsa04110 Cell cycle;hsa00280 Valine, leucine and isoleucine degradation;hsa05200 Pathways in cancer;hsa00640 Propanoate metabolism;hsa05130 Pathogenic Escherichia coli infection;hsa04060 Cytokine-cytokine receptor interaction;hsa05133 Pertussis;hsa00010 Glycolysis / Gluconeogenesis;hsa04115 p53 signaling pathway;hsa00410 beta-Alanine metabolism;hsa03030 DNA replication;hsa04144 Endocytosis;hsa046…
ENSG00000241560	chr3	114070658	114107825	ZBTB20-AS1	antisense	hsa04060 Cytokine-cytokine receptor interaction;hsa04062 Chemokine signaling pathway;hsa00190 Oxidative phosphorylation;hsa04660 T cell receptor signaling pathway;hsa05012 Parkinson's disease;hsa05340 Primary immunodeficiency;hsa05142 Chagas disease (American trypanosomiasis);hsa04630 Jak-STAT signaling pathway;hsa04640 Hematopoietic cell lineage;hsa05016 Huntington's disease;hsa04650 Natural kil…
ENSG00000242440	chr3	147998678	148117743	RP11-501O2.5	lincRNA	hsa04110 Cell cycle;hsa03030 DNA replication;hsa04115 p53 signaling pathway;hsa01100 Metabolic pathways;hsa03430 Mismatch repair;hsa05212 Pancreatic cancer;hsa03410 Base excision repair
ENSG00000242512	chr3	181670131	181728466	RP11-416O18.1	lincRNA	hsa00190 Oxidative phosphorylation;hsa05010 Alzheimer's disease;hsa05012 Parkinson's disease;hsa03010 Ribosome;hsa05016 Huntington's disease;hsa04932 Non-alcoholic fatty liver disease (NAFLD);hsa01100 Metabolic pathways;hsa04360 Axon guidance;hsa04070 Phosphatidylinositol signaling system;hsa04060 Cytokine-cytokine receptor interaction
ENSG00000242753	chr6	11487459	11515943	RP11-716O23.2	lincRNA	hsa04110 Cell cycle;hsa03030 DNA replication;hsa00280 Valine, leucine and isoleucine degradation;hsa03430 Mismatch repair;hsa00240 Pyrimidine metabolism;hsa00230 Purine metabolism;hsa04114 Oocyte meiosis;hsa03440 Homologous recombination
ENSG00000242781	chr3	80814048	80838505	RP11-47P18.2	lincRNA	hsa04110 Cell cycle;hsa03030 DNA replication;hsa03430 Mismatch repair
ENSG00000242828	chr3	80810193	80838114	RP11-47P18.1	lincRNA	hsa04110 Cell cycle;hsa03030 DNA replication;hsa04115 p53 signaling pathway
ENSG00000242908	chr3	151469231	151645963	RP11-454C18.2	antisense	hsa04110 Cell cycle;hsa00830 Retinol metabolism;hsa01100 Metabolic pathways;hsa04114 Oocyte meiosis;hsa00982 Drug metabolism - cytochrome P450;hsa03010 Ribosome
ENSG00000242925	chr3	155203592	155204910	PLCH1-AS2	antisense	hsa00190 Oxidative phosphorylation;hsa05012 Parkinson's disease;hsa05010 Alzheimer's disease;hsa03040 Spliceosome;hsa05016 Huntington's disease;hsa01100 Metabolic pathways;hsa04110 Cell cycle;hsa03050 Proteasome;hsa04114 Oocyte meiosis;hsa04932 Non-alcoholic fatty liver disease (NAFLD)
ENSG00000243276	chr3	117723666	118276515	RP11-384F7.1	lincRNA	NA
ENSG00000243349	chr10	45642842	45666837	RP11-445N18.7	processed_transcript	hsa04510 Focal adhesion;hsa01100 Metabolic pathways;hsa05200 Pathways in cancer;hsa04512 ECM-receptor interaction;hsa04360 Axon guidance;hsa04010 MAPK signaling pathway
ENSG00000243636	chr1	207352641	207357407	RP11-164O23.7	lincRNA	hsa04610 Complement and coagulation cascades;hsa05200 Pathways in cancer;hsa04810 Regulation of actin cytoskeleton;hsa04142 Lysosome;hsa04726 Serotonergic synapse;hsa04725 Cholinergic synapse;hsa04062 Chemokine signaling pathway;hsa05412 Arrhythmogenic right ventricular cardiomyopathy (ARVC)
ENSG00000243926	chr3	156389651	156392167	TIPARP-AS1	antisense	hsa00190 Oxidative phosphorylation;hsa05012 Parkinson's disease;hsa05010 Alzheimer's disease;hsa04932 Non-alcoholic fatty liver disease (NAFLD);hsa05016 Huntington's disease;hsa01100 Metabolic pathways;hsa03010 Ribosome;hsa04510 Focal adhesion;hsa04810 Regulation of actin cytoskeleton;hsa04611 Platelet activation;hsa04151 PI3K-Akt signaling pathway;hsa04512 ECM-receptor interaction;hsa05200 Pathw…
ENSG00000244219	chr7	99195689	99208439	GS1-259H13.2	lincRNA	hsa04141 Protein processing in endoplasmic reticulum
ENSG00000244247	chr3	182216052	182224912	RP11-139K4.2	lincRNA	hsa01100 Metabolic pathways
ENSG00000244310	chr2	9255326	9257013	RP11-734K21.3	lincRNA	hsa04141 Protein processing in endoplasmic reticulum;hsa01100 Metabolic pathways
ENSG00000244345	chr3	72553957	72599703	RP11-654C22.2	lincRNA	hsa04060 Cytokine-cytokine receptor interaction;hsa05162 Measles;hsa04062 Chemokine signaling pathway;hsa04650 Natural killer cell mediated cytotoxicity;hsa04660 T cell receptor signaling pathway;hsa05142 Chagas disease (American trypanosomiasis);hsa04380 Osteoclast differentiation;hsa04640 Hematopoietic cell lineage;hsa04630 Jak-STAT signaling pathway;hsa04662 B cell receptor signaling pathway;h…
ENSG00000244564	chr3	64430907	64440508	RP11-14D22.1	lincRNA	hsa04510 Focal adhesion;hsa05200 Pathways in cancer;hsa04060 Cytokine-cytokine receptor interaction;hsa04151 PI3K-Akt signaling pathway;hsa04512 ECM-receptor interaction;hsa05414 Dilated cardiomyopathy;hsa05410 Hypertrophic cardiomyopathy (HCM);hsa00280 Valine, leucine and isoleucine degradation;hsa05412 Arrhythmogenic right ventricular cardiomyopathy (ARVC);hsa04810 Regulation of actin cytoskele…
ENSG00000244791	chr8	127337740	127341780	RP11-65D17.1	lincRNA	hsa00340 Histidine metabolism;hsa03050 Proteasome;hsa04666 Fc gamma R-mediated phagocytosis;hsa04726 Serotonergic synapse;hsa01100 Metabolic pathways
ENSG00000244926	chr11	43930842	43942494	ALKBH3-AS1	antisense	hsa04110 Cell cycle;hsa03050 Proteasome;hsa03030 DNA replication;hsa04114 Oocyte meiosis;hsa03013 RNA transport;hsa05012 Parkinson's disease;hsa00190 Oxidative phosphorylation;hsa05010 Alzheimer's disease;hsa03040 Spliceosome;hsa04115 p53 signaling pathway
ENSG00000245080	chr8	96079036	96085410	MIR3150B	antisense	hsa04110 Cell cycle;hsa04060 Cytokine-cytokine receptor interaction
ENSG00000245248	chr11	119252488	119397374	USP2-AS1	antisense	hsa04141 Protein processing in endoplasmic reticulum;hsa03030 DNA replication;hsa01100 Metabolic pathways;hsa04920 Adipocytokine signaling pathway
ENSG00000245534	chr15	60771377	60922836	RP11-219B17.1	antisense	hsa00532 Glycosaminoglycan biosynthesis - chondroitin sulfate / dermatan sulfate;hsa01100 Metabolic pathways
ENSG00000245598	chr19	47163621	47180704	DACT3-AS1	antisense	hsa03050 Proteasome;hsa00190 Oxidative phosphorylation;hsa05012 Parkinson's disease;hsa03013 RNA transport;hsa05016 Huntington's disease;hsa05010 Alzheimer's disease;hsa03040 Spliceosome;hsa03010 Ribosome;hsa04020 Calcium signaling pathway;hsa03060 Protein export
ENSG00000245694	chr16	54952775	54963101	CRNDE	lincRNA	hsa04110 Cell cycle;hsa04510 Focal adhesion;hsa00280 Valine, leucine and isoleucine degradation;hsa05200 Pathways in cancer;hsa04512 ECM-receptor interaction;hsa04360 Axon guidance;hsa04810 Regulation of actin cytoskeleton;hsa01100 Metabolic pathways;hsa04060 Cytokine-cytokine receptor interaction;hsa04115 p53 signaling pathway
ENSG00000245832	chr11	81590893	82429124	RP11-179A16.1	lincRNA	hsa04110 Cell cycle;hsa03030 DNA replication;hsa04114 Oocyte meiosis;hsa01100 Metabolic pathways
ENSG00000245857	chr8	6693076	6742798	GS1-24F4.2	lincRNA	hsa04110 Cell cycle
ENSG00000246095	chr4	13547699	13549425	AC006445.8	lincRNA	hsa04110 Cell cycle;hsa04510 Focal adhesion;hsa05200 Pathways in cancer;hsa04512 ECM-receptor interaction;hsa04974 Protein digestion and absorption;hsa03030 DNA replication;hsa04270 Vascular smooth muscle contraction;hsa04971 Gastric acid secretion;hsa00340 Histidine metabolism;hsa04151 PI3K-Akt signaling pathway;hsa04540 Gap junction;hsa00071 Fatty acid degradation;hsa04115 p53 signaling pathway…
ENSG00000246323	chr5	137368463	137372955	RP11-325L7.1	antisense	hsa00190 Oxidative phosphorylation;hsa05012 Parkinson's disease;hsa05010 Alzheimer's disease;hsa05016 Huntington's disease;hsa04932 Non-alcoholic fatty liver disease (NAFLD);hsa03050 Proteasome;hsa04660 T cell receptor signaling pathway;hsa03010 Ribosome;hsa03040 Spliceosome;hsa05340 Primary immunodeficiency;hsa04662 B cell receptor signaling pathway;hsa04062 Chemokine signaling pathway;hsa04260 …
ENSG00000246763	chr5	98105322	98109173	RGMB-AS1	antisense	hsa04110 Cell cycle;hsa05212 Pancreatic cancer;hsa01100 Metabolic pathways;hsa04114 Oocyte meiosis;hsa05222 Small cell lung cancer;hsa04115 p53 signaling pathway;hsa04510 Focal adhesion;hsa05200 Pathways in cancer
ENSG00000246777	chr16	66785655	66788643	RP11-61A14.4	lincRNA	hsa03010 Ribosome;hsa05012 Parkinson's disease;hsa00190 Oxidative phosphorylation;hsa01100 Metabolic pathways;hsa05016 Huntington's disease
ENSG00000246876	chr4	130645326	130692636	RP11-519M16.1	lincRNA	hsa04110 Cell cycle;hsa03030 DNA replication;hsa04114 Oocyte meiosis;hsa03410 Base excision repair;hsa05166 HTLV-I infection;hsa04071 Sphingolipid signaling pathway;hsa03440 Homologous recombination
ENSG00000247131	chr12	70107413	70132348	RP11-588G21.2	antisense	hsa04110 Cell cycle
ENSG00000247151	chr11	33183203	33213144	CSTF3-AS1	antisense	hsa04110 Cell cycle;hsa03030 DNA replication;hsa03440 Homologous recombination;hsa03430 Mismatch repair;hsa04114 Oocyte meiosis;hsa03420 Nucleotide excision repair
ENSG00000247363	chr12	69068151	69081535	RP11-637A17.2	lincRNA	hsa05016 Huntington's disease;hsa01100 Metabolic pathways;hsa04510 Focal adhesion
ENSG00000247595	chr11	18621334	18631802	SPTY2D1-AS1	processed_transcript	hsa04810 Regulation of actin cytoskeleton;hsa04510 Focal adhesion;hsa05012 Parkinson's disease;hsa04062 Chemokine signaling pathway;hsa04932 Non-alcoholic fatty liver disease (NAFLD);hsa05146 Amoebiasis;hsa00190 Oxidative phosphorylation;hsa01100 Metabolic pathways;hsa04933 AGE-RAGE signaling pathway in diabetic complications;hsa04666 Fc gamma R-mediated phagocytosis;hsa04611 Platelet activation;…
ENSG00000247877	chr5	99785458	99870966	CTD-2001C12.1	lincRNA	hsa01100 Metabolic pathways;hsa05016 Huntington's disease
ENSG00000248118	chr5	3417266	3536208	LINC01019	lincRNA	hsa03050 Proteasome;hsa05010 Alzheimer's disease;hsa00190 Oxidative phosphorylation;hsa01100 Metabolic pathways;hsa03013 RNA transport;hsa05012 Parkinson's disease;hsa05016 Huntington's disease
ENSG00000248131	chr5	12574969	12804475	CT49	lincRNA	hsa04110 Cell cycle;hsa03030 DNA replication;hsa03410 Base excision repair;hsa04114 Oocyte meiosis;hsa04115 p53 signaling pathway;hsa03430 Mismatch repair
ENSG00000248215	chr4	36498159	36643522	RP11-722M1.1	lincRNA	hsa04110 Cell cycle;hsa03030 DNA replication;hsa03410 Base excision repair;hsa04114 Oocyte meiosis;hsa03430 Mismatch repair;hsa03013 RNA transport
ENSG00000248318	chr8	121773493	121789072	RP11-713M15.1	antisense	hsa05200 Pathways in cancer;hsa04810 Regulation of actin cytoskeleton;hsa04510 Focal adhesion;hsa04110 Cell cycle
ENSG00000248359	chr5	67827517	67829357	CTC-537E7.2	lincRNA	hsa05200 Pathways in cancer;hsa04510 Focal adhesion;hsa05100 Bacterial invasion of epithelial cells;hsa04080 Neuroactive ligand-receptor interaction;hsa05205 Proteoglycans in cancer;hsa04360 Axon guidance;hsa04520 Adherens junction;hsa04512 ECM-receptor interaction;hsa05130 Pathogenic Escherichia coli infection;hsa04141 Protein processing in endoplasmic reticulum;hsa04010 MAPK signaling pathway;h…
ENSG00000248370	chr4	189081219	189082293	RP11-366H4.1	lincRNA	hsa04110 Cell cycle;hsa03030 DNA replication;hsa00240 Pyrimidine metabolism;hsa03040 Spliceosome
ENSG00000248371	chr5	71869947	71956496	CTC-347C20.2	lincRNA	hsa04110 Cell cycle;hsa03030 DNA replication;hsa00240 Pyrimidine metabolism;hsa04115 p53 signaling pathway;hsa03430 Mismatch repair;hsa03015 mRNA surveillance pathway;hsa03013 RNA transport;hsa03410 Base excision repair;hsa04114 Oocyte meiosis
ENSG00000248431	chr4	163661820	163663200	AC005150.1	lincRNA	hsa01100 Metabolic pathways
ENSG00000248432	chr4	112725574	112730850	RP11-269F21.2	lincRNA	hsa04110 Cell cycle;hsa03030 DNA replication;hsa04114 Oocyte meiosis
ENSG00000248468	chr3	131236675	131239724	RP11-517B11.4	antisense	hsa05016 Huntington's disease;hsa00190 Oxidative phosphorylation;hsa05010 Alzheimer's disease;hsa05012 Parkinson's disease;hsa04932 Non-alcoholic fatty liver disease (NAFLD);hsa03010 Ribosome;hsa03040 Spliceosome;hsa01100 Metabolic pathways;hsa04120 Ubiquitin mediated proteolysis;hsa03013 RNA transport;hsa03018 RNA degradation;hsa03050 Proteasome
ENSG00000248473	chr5	180618046	180618852	CTC-338M12.2	lincRNA	hsa01100 Metabolic pathways;hsa04110 Cell cycle;hsa00190 Oxidative phosphorylation;hsa05012 Parkinson's disease;hsa00071 Fatty acid degradation;hsa04510 Focal adhesion
ENSG00000248515	chr4	19457059	19911315	RP11-608O21.1	lincRNA	hsa04110 Cell cycle;hsa03030 DNA replication;hsa03410 Base excision repair;hsa04114 Oocyte meiosis
ENSG00000248607	chr3	125775766	125777071	RP11-158I23.1	antisense	hsa05200 Pathways in cancer;hsa04510 Focal adhesion;hsa04920 Adipocytokine signaling pathway;hsa04152 AMPK signaling pathway;hsa05146 Amoebiasis;hsa01100 Metabolic pathways;hsa04012 ErbB signaling pathway;hsa04670 Leukocyte transendothelial migration;hsa04010 MAPK signaling pathway;hsa05210 Colorectal cancer;hsa04810 Regulation of actin cytoskeleton;hsa04310 Wnt signaling pathway
ENSG00000248767	chr7	331310	334388	WI2-2373I1.2	lincRNA	hsa04110 Cell cycle;hsa01100 Metabolic pathways;hsa04114 Oocyte meiosis;hsa03030 DNA replication;hsa03050 Proteasome;hsa00280 Valine, leucine and isoleucine degradation;hsa05200 Pathways in cancer
ENSG00000248783	chr5	12554002	12574749	RP11-308B16.2	lincRNA	hsa04110 Cell cycle;hsa03030 DNA replication;hsa03410 Base excision repair;hsa04114 Oocyte meiosis
ENSG00000248837	chr4	22999174	23058485	RP11-412P11.1	lincRNA	hsa01100 Metabolic pathways;hsa04072 Phospholipase D signaling pathway;hsa00071 Fatty acid degradation;hsa04060 Cytokine-cytokine receptor interaction;hsa05200 Pathways in cancer;hsa00280 Valine, leucine and isoleucine degradation;hsa01212 Fatty acid metabolism;hsa04261 Adrenergic signaling in cardiomyocytes;hsa00592 alpha-Linolenic acid metabolism;hsa05414 Dilated cardiomyopathy;hsa00380 Tryptop…
ENSG00000248925	chr5	269973	271631	CTD-2083E4.6	antisense	hsa05016 Huntington's disease;hsa00190 Oxidative phosphorylation;hsa05012 Parkinson's disease;hsa05010 Alzheimer's disease;hsa04932 Non-alcoholic fatty liver disease (NAFLD);hsa01100 Metabolic pathways;hsa04210 Apoptosis;hsa05161 Hepatitis B;hsa04510 Focal adhesion;hsa04380 Osteoclast differentiation;hsa04810 Regulation of actin cytoskeleton;hsa04660 T cell receptor signaling pathway;hsa05146 Amo…
ENSG00000248973	chr5	4452043	4866334	RP11-445O3.2	lincRNA	hsa04060 Cytokine-cytokine receptor interaction;hsa04062 Chemokine signaling pathway;hsa04640 Hematopoietic cell lineage;hsa04380 Osteoclast differentiation;hsa05150 Staphylococcus aureus infection;hsa05323 Rheumatoid arthritis
ENSG00000249001	chr4	88489187	88655108	RP11-742B18.1	antisense	hsa04060 Cytokine-cytokine receptor interaction;hsa04640 Hematopoietic cell lineage;hsa04512 ECM-receptor interaction;hsa04270 Vascular smooth muscle contraction;hsa04062 Chemokine signaling pathway;hsa04810 Regulation of actin cytoskeleton;hsa04151 PI3K-Akt signaling pathway;hsa05200 Pathways in cancer;hsa00010 Glycolysis / Gluconeogenesis;hsa04510 Focal adhesion;hsa04514 Cell adhesion molecules…
ENSG00000249091	chr4	139198269	139202938	RP11-733C7.1	lincRNA	hsa05200 Pathways in cancer;hsa04110 Cell cycle;hsa04960 Aldosterone-regulated sodium reabsorption;hsa04310 Wnt signaling pathway;hsa04360 Axon guidance;hsa05412 Arrhythmogenic right ventricular cardiomyopathy (ARVC);hsa05224 Breast cancer;hsa04390 Hippo signaling pathway;hsa04080 Neuroactive ligand-receptor interaction;hsa05410 Hypertrophic cardiomyopathy (HCM);hsa04115 p53 signaling pathway;hsa…
ENSG00000249102	chr5	33009100	33025830	CTD-2066L21.1	lincRNA	hsa04110 Cell cycle;hsa04510 Focal adhesion;hsa04976 Bile secretion;hsa04512 ECM-receptor interaction;hsa05200 Pathways in cancer;hsa05412 Arrhythmogenic right ventricular cardiomyopathy (ARVC);hsa04666 Fc gamma R-mediated phagocytosis;hsa04114 Oocyte meiosis;hsa04115 p53 signaling pathway
ENSG00000249159	chr5	8387751	8457677	RP11-480D4.2	lincRNA	hsa01100 Metabolic pathways;hsa04510 Focal adhesion;hsa00280 Valine, leucine and isoleucine degradation;hsa04110 Cell cycle;hsa04146 Peroxisome;hsa05230 Central carbon metabolism in cancer
ENSG00000249174	chr5	18965970	19142455	RP11-124N3.3	lincRNA	hsa04110 Cell cycle;hsa04080 Neuroactive ligand-receptor interaction;hsa04640 Hematopoietic cell lineage;hsa05143 African trypanosomiasis
ENSG00000249196	chr12	129594174	129597839	RP11-669N7.2	antisense	hsa04110 Cell cycle;hsa03030 DNA replication;hsa04114 Oocyte meiosis;hsa03410 Base excision repair;hsa04976 Bile secretion;hsa04115 p53 signaling pathway
ENSG00000249199	chr5	17369334	17375686	CTD-2139B15.5	lincRNA	hsa04380 Osteoclast differentiation;hsa04010 MAPK signaling pathway;hsa04932 Non-alcoholic fatty liver disease (NAFLD);hsa01100 Metabolic pathways;hsa03050 Proteasome;hsa01200 Carbon metabolism;hsa05012 Parkinson's disease;hsa04640 Hematopoietic cell lineage;hsa04960 Aldosterone-regulated sodium reabsorption;hsa00360 Phenylalanine metabolism;hsa05200 Pathways in cancer;hsa05145 Toxoplasmosis;hsa0…
ENSG00000249216	chr4	41690875	41694814	RP11-227F19.5	antisense	hsa05016 Huntington's disease;hsa04110 Cell cycle;hsa05010 Alzheimer's disease;hsa05012 Parkinson's disease;hsa00190 Oxidative phosphorylation;hsa03030 DNA replication;hsa03050 Proteasome;hsa03040 Spliceosome;hsa04260 Cardiac muscle contraction;hsa05200 Pathways in cancer;hsa05130 Pathogenic Escherichia coli infection;hsa04115 p53 signaling pathway;hsa04932 Non-alcoholic fatty liver disease (NAFL…
ENSG00000249231	chr16	52586002	52686017	CASC16	lincRNA	hsa04810 Regulation of actin cytoskeleton;hsa01100 Metabolic pathways;hsa05200 Pathways in cancer;hsa04610 Complement and coagulation cascades;hsa04110 Cell cycle;hsa05205 Proteoglycans in cancer;hsa05222 Small cell lung cancer;hsa04510 Focal adhesion
ENSG00000249599	chr4	95664951	95678684	RP11-168E14.1	lincRNA	hsa04141 Protein processing in endoplasmic reticulum;hsa04510 Focal adhesion;hsa05200 Pathways in cancer;hsa05412 Arrhythmogenic right ventricular cardiomyopathy (ARVC)
ENSG00000249645	chr4	23107125	23125110	RP11-552M14.1	lincRNA	hsa04110 Cell cycle;hsa01100 Metabolic pathways;hsa04510 Focal adhesion;hsa00071 Fatty acid degradation;hsa04512 ECM-receptor interaction;hsa05200 Pathways in cancer;hsa00280 Valine, leucine and isoleucine degradation;hsa05222 Small cell lung cancer;hsa04146 Peroxisome;hsa04115 p53 signaling pathway;hsa05146 Amoebiasis;hsa04974 Protein digestion and absorption;hsa04933 AGE-RAGE signaling pathway …
ENSG00000249650	chr5	602735	612325	RP11-310P5.1	antisense	hsa04110 Cell cycle;hsa04114 Oocyte meiosis
ENSG00000249710	chr4	101111190	101136662	RP11-588P8.1	antisense	hsa00190 Oxidative phosphorylation;hsa04932 Non-alcoholic fatty liver disease (NAFLD);hsa01100 Metabolic pathways;hsa05016 Huntington's disease;hsa05012 Parkinson's disease;hsa05010 Alzheimer's disease;hsa04810 Regulation of actin cytoskeleton;hsa01521 EGFR tyrosine kinase inhibitor resistance;hsa04015 Rap1 signaling pathway;hsa04014 Ras signaling pathway;hsa04662 B cell receptor signaling pathwa…
ENSG00000249816	chr8	125860979	125966570	LINC00964	lincRNA	hsa04110 Cell cycle;hsa03030 DNA replication;hsa04976 Bile secretion;hsa04114 Oocyte meiosis;hsa00230 Purine metabolism;hsa05200 Pathways in cancer
ENSG00000249867	chr11	28724162	29085368	RP11-115J23.1	lincRNA	hsa05200 Pathways in cancer;hsa01100 Metabolic pathways;hsa04810 Regulation of actin cytoskeleton;hsa04510 Focal adhesion;hsa05100 Bacterial invasion of epithelial cells;hsa05130 Pathogenic Escherichia coli infection;hsa04360 Axon guidance;hsa04010 MAPK signaling pathway;hsa05410 Hypertrophic cardiomyopathy (HCM);hsa04015 Rap1 signaling pathway;hsa05131 Shigellosis;hsa04151 PI3K-Akt signaling pat…
ENSG00000249926	chr12	132147141	132149249	RP11-495K9.6	lincRNA	hsa01100 Metabolic pathways;hsa04971 Gastric acid secretion;hsa04024 cAMP signaling pathway;hsa04924 Renin secretion;hsa04360 Axon guidance;hsa05200 Pathways in cancer;hsa04310 Wnt signaling pathway;hsa04510 Focal adhesion;hsa04071 Sphingolipid signaling pathway;hsa04020 Calcium signaling pathway;hsa04012 ErbB signaling pathway;hsa04022 cGMP-PKG signaling pathway;hsa05131 Shigellosis;hsa04976 Bil…
ENSG00000250033	chr4	138978618	139099331	SLC7A11-AS1	processed_transcript	hsa01100 Metabolic pathways
ENSG00000250043	chr4	174798622	174834403	RP11-161D15.2	lincRNA	hsa04110 Cell cycle;hsa05200 Pathways in cancer;hsa04010 MAPK signaling pathway;hsa03030 DNA replication;hsa05212 Pancreatic cancer
ENSG00000250060	chr5	6868672	6886900	RP11-332J15.2	lincRNA	hsa04110 Cell cycle;hsa03030 DNA replication;hsa03410 Base excision repair;hsa03430 Mismatch repair;hsa04115 p53 signaling pathway;hsa04114 Oocyte meiosis;hsa04976 Bile secretion;hsa03440 Homologous recombination
ENSG00000250102	chr4	132301168	132462552	RP11-314N14.1	lincRNA	hsa04110 Cell cycle;hsa03030 DNA replication;hsa04114 Oocyte meiosis;hsa04115 p53 signaling pathway;hsa04976 Bile secretion;hsa03410 Base excision repair
ENSG00000250409	chr5	132723465	132724241	CTB-3M24.3	antisense	hsa04142 Lysosome;hsa05132 Salmonella infection;hsa04810 Regulation of actin cytoskeleton;hsa04010 MAPK signaling pathway;hsa05200 Pathways in cancer;hsa05152 Tuberculosis;hsa05211 Renal cell carcinoma
ENSG00000250427	chr5	117618270	117620477	CTD-3179P9.2	lincRNA	hsa04010 MAPK signaling pathway;hsa04510 Focal adhesion;hsa04912 GnRH signaling pathway;hsa04611 Platelet activation;hsa05414 Dilated cardiomyopathy;hsa04261 Adrenergic signaling in cardiomyocytes;hsa04810 Regulation of actin cytoskeleton;hsa04972 Pancreatic secretion;hsa04270 Vascular smooth muscle contraction;hsa05410 Hypertrophic cardiomyopathy (HCM);hsa04022 cGMP-PKG signaling pathway;hsa0402…
ENSG00000250431	chr4	175898722	175900532	RP13-577H12.2	antisense	hsa04110 Cell cycle;hsa03050 Proteasome;hsa03030 DNA replication;hsa03040 Spliceosome;hsa05012 Parkinson's disease;hsa00190 Oxidative phosphorylation;hsa04114 Oocyte meiosis;hsa05016 Huntington's disease;hsa05010 Alzheimer's disease
ENSG00000250432	chr12	54478916	54519776	RP11-834C11.5	processed_transcript	hsa04380 Osteoclast differentiation;hsa04810 Regulation of actin cytoskeleton;hsa04610 Complement and coagulation cascades;hsa04015 Rap1 signaling pathway;hsa04611 Platelet activation;hsa04142 Lysosome;hsa04145 Phagosome;hsa05205 Proteoglycans in cancer;hsa05100 Bacterial invasion of epithelial cells
ENSG00000250447	chr5	53072474	53115516	CTD-2081C10.1	lincRNA	hsa04110 Cell cycle;hsa03030 DNA replication;hsa04114 Oocyte meiosis;hsa04976 Bile secretion;hsa03410 Base excision repair;hsa05200 Pathways in cancer;hsa00230 Purine metabolism
ENSG00000250448	chr5	16180347	16185694	RP11-19O2.2	antisense	hsa04110 Cell cycle;hsa03030 DNA replication;hsa03410 Base excision repair
ENSG00000250453	chr5	28782785	28809356	CTD-2134P3.1	lincRNA	hsa04110 Cell cycle;hsa03030 DNA replication;hsa03410 Base excision repair;hsa04114 Oocyte meiosis;hsa05200 Pathways in cancer;hsa03430 Mismatch repair;hsa04976 Bile secretion;hsa04914 Progesterone-mediated oocyte maturation
ENSG00000250514	chr16	76668895	76692375	RP11-96P7.1	lincRNA	hsa04110 Cell cycle;hsa04976 Bile secretion
ENSG00000250519	chr11	93971316	94012372	RP11-680H20.2	lincRNA	hsa04110 Cell cycle;hsa03030 DNA replication;hsa04114 Oocyte meiosis;hsa03410 Base excision repair;hsa01100 Metabolic pathways
ENSG00000250576	chr5	10775170	10777174	CTD-2154B17.1	lincRNA	hsa03050 Proteasome;hsa05016 Huntington's disease;hsa04010 MAPK signaling pathway;hsa05131 Shigellosis;hsa05200 Pathways in cancer;hsa05132 Salmonella infection;hsa04012 ErbB signaling pathway;hsa05130 Pathogenic Escherichia coli infection
ENSG00000250584	chr5	1363697	1380182	RP11-325I22.2	lincRNA	hsa01100 Metabolic pathways;hsa04080 Neuroactive ligand-receptor interaction
ENSG00000250590	chr4	188454032	188593795	RP11-565A3.2	lincRNA	hsa04110 Cell cycle;hsa03030 DNA replication;hsa03410 Base excision repair;hsa04115 p53 signaling pathway;hsa03013 RNA transport;hsa03430 Mismatch repair;hsa03420 Nucleotide excision repair;hsa04114 Oocyte meiosis;hsa03440 Homologous recombination;hsa00230 Purine metabolism
ENSG00000250614	chr7	76103904	76108173	AC007078.4	antisense	hsa00190 Oxidative phosphorylation;hsa05012 Parkinson's disease;hsa05016 Huntington's disease;hsa04932 Non-alcoholic fatty liver disease (NAFLD);hsa05010 Alzheimer's disease;hsa03040 Spliceosome;hsa01100 Metabolic pathways;hsa03013 RNA transport;hsa04141 Protein processing in endoplasmic reticulum;hsa03010 Ribosome;hsa03015 mRNA surveillance pathway;hsa03050 Proteasome
ENSG00000250822	chr5	17379015	17387419	CTD-2139B15.4	lincRNA	hsa04110 Cell cycle;hsa03030 DNA replication
ENSG00000250829	chr4	187812123	187813520	RP11-11N5.1	lincRNA	hsa03010 Ribosome;hsa01100 Metabolic pathways;hsa04110 Cell cycle;hsa00280 Valine, leucine and isoleucine degradation;hsa05200 Pathways in cancer
ENSG00000250838	chr17	47072628	47074854	RP11-501C14.5	antisense	hsa04110 Cell cycle;hsa03030 DNA replication;hsa04640 Hematopoietic cell lineage;hsa04114 Oocyte meiosis;hsa04914 Progesterone-mediated oocyte maturation;hsa04062 Chemokine signaling pathway;hsa05200 Pathways in cancer;hsa04662 B cell receptor signaling pathway;hsa04115 p53 signaling pathway;hsa05166 HTLV-I infection;hsa04071 Sphingolipid signaling pathway;hsa04380 Osteoclast differentiation
ENSG00000250863	chr4	43982023	43983637	RP11-663P9.1	lincRNA	hsa04510 Focal adhesion;hsa05200 Pathways in cancer;hsa05205 Proteoglycans in cancer;hsa04270 Vascular smooth muscle contraction;hsa04810 Regulation of actin cytoskeleton;hsa04933 AGE-RAGE signaling pathway in diabetic complications;hsa04151 PI3K-Akt signaling pathway;hsa05414 Dilated cardiomyopathy;hsa04015 Rap1 signaling pathway;hsa04060 Cytokine-cytokine receptor interaction;hsa04670 Leukocyte…
ENSG00000250954	chr4	33777969	34041515	RP11-79E3.3	lincRNA	hsa04110 Cell cycle;hsa03030 DNA replication;hsa04114 Oocyte meiosis;hsa03410 Base excision repair;hsa04115 p53 signaling pathway;hsa04976 Bile secretion;hsa00790 Folate biosynthesis
ENSG00000251027	chr5	106150898	106346715	CTC-254B4.1	lincRNA	hsa04110 Cell cycle;hsa04120 Ubiquitin mediated proteolysis;hsa03030 DNA replication;hsa04114 Oocyte meiosis
ENSG00000251059	chr4	82086094	82114549	RP11-100N20.1	antisense	hsa04110 Cell cycle;hsa04115 p53 signaling pathway;hsa04510 Focal adhesion;hsa05200 Pathways in cancer;hsa04360 Axon guidance;hsa00480 Glutathione metabolism;hsa04810 Regulation of actin cytoskeleton;hsa05130 Pathogenic Escherichia coli infection;hsa04666 Fc gamma R-mediated phagocytosis;hsa05412 Arrhythmogenic right ventricular cardiomyopathy (ARVC);hsa04114 Oocyte meiosis;hsa04015 Rap1 signalin…
ENSG00000251127	chr8	62671653	62678528	RP11-280G9.1	lincRNA	hsa04110 Cell cycle;hsa05200 Pathways in cancer;hsa03030 DNA replication;hsa00280 Valine, leucine and isoleucine degradation;hsa04115 p53 signaling pathway;hsa04666 Fc gamma R-mediated phagocytosis;hsa04960 Aldosterone-regulated sodium reabsorption;hsa04510 Focal adhesion;hsa05130 Pathogenic Escherichia coli infection;hsa00640 Propanoate metabolism
ENSG00000251144	chr5	174247030	174253327	CTD-2532K18.2	lincRNA	hsa04110 Cell cycle;hsa00280 Valine, leucine and isoleucine degradation;hsa04510 Focal adhesion;hsa05200 Pathways in cancer;hsa04270 Vascular smooth muscle contraction;hsa04512 ECM-receptor interaction;hsa00071 Fatty acid degradation;hsa04810 Regulation of actin cytoskeleton;hsa04115 p53 signaling pathway;hsa05410 Hypertrophic cardiomyopathy (HCM);hsa00592 alpha-Linolenic acid metabolism;hsa04974…
ENSG00000251187	chr5	111527717	111545836	CTC-459M5.2	antisense	hsa05016 Huntington's disease;hsa05012 Parkinson's disease;hsa00190 Oxidative phosphorylation;hsa05010 Alzheimer's disease;hsa03050 Proteasome;hsa04110 Cell cycle;hsa03030 DNA replication;hsa04932 Non-alcoholic fatty liver disease (NAFLD);hsa04114 Oocyte meiosis;hsa03040 Spliceosome;hsa03013 RNA transport;hsa01100 Metabolic pathways;hsa04260 Cardiac muscle contraction;hsa00230 Purine metabolism;h…
ENSG00000251221	chr5	79904442	79918343	CTC-325J23.3	lincRNA	hsa04141 Protein processing in endoplasmic reticulum;hsa01100 Metabolic pathways;hsa03060 Protein export;hsa00190 Oxidative phosphorylation;hsa03040 Spliceosome;hsa03015 mRNA surveillance pathway;hsa05012 Parkinson's disease;hsa05010 Alzheimer's disease;hsa01200 Carbon metabolism
ENSG00000251281	chr5	33011428	33017713	CTD-2066L21.2	lincRNA	hsa04110 Cell cycle;hsa03030 DNA replication;hsa04976 Bile secretion;hsa04114 Oocyte meiosis
ENSG00000251310	chr4	190114254	190126031	RP11-706F1.1	lincRNA	hsa04110 Cell cycle
ENSG00000251350	chr4	44018878	44024080	RP11-328N19.1	lincRNA	hsa04110 Cell cycle;hsa03050 Proteasome
ENSG00000251445	chr4	169931581	169932090	RP11-483A20.3	antisense	hsa04640 Hematopoietic cell lineage;hsa04920 Adipocytokine signaling pathway
ENSG00000251461	chr17	47082093	47091087	RP11-501C14.6	antisense	hsa04110 Cell cycle;hsa03030 DNA replication;hsa04114 Oocyte meiosis;hsa03050 Proteasome;hsa04115 p53 signaling pathway;hsa05200 Pathways in cancer
ENSG00000251487	chr5	19035306	19038908	RP11-124N3.2	lincRNA	hsa04110 Cell cycle;hsa03030 DNA replication;hsa03410 Base excision repair;hsa04114 Oocyte meiosis;hsa04115 p53 signaling pathway;hsa04062 Chemokine signaling pathway
ENSG00000251533	chr14	103653558	103655365	LINC00605	lincRNA	hsa03010 Ribosome;hsa04080 Neuroactive ligand-receptor interaction;hsa04720 Long-term potentiation
ENSG00000251536	chr12	130336753	130339489	RP11-572C21.1	lincRNA	hsa04110 Cell cycle;hsa05200 Pathways in cancer;hsa03030 DNA replication;hsa04115 p53 signaling pathway;hsa03050 Proteasome;hsa04114 Oocyte meiosis;hsa00280 Valine, leucine and isoleucine degradation;hsa03013 RNA transport
ENSG00000251574	chr5	103718999	104728671	RP11-6N13.1	lincRNA	hsa04110 Cell cycle;hsa03030 DNA replication;hsa04640 Hematopoietic cell lineage;hsa04062 Chemokine signaling pathway;hsa03410 Base excision repair;hsa04115 p53 signaling pathway
ENSG00000251604	chr5	72747323	72749220	RP11-79P5.7	lincRNA	hsa04110 Cell cycle;hsa01100 Metabolic pathways;hsa03030 DNA replication;hsa04115 p53 signaling pathway;hsa03440 Homologous recombination;hsa03430 Mismatch repair;hsa00230 Purine metabolism;hsa00240 Pyrimidine metabolism;hsa03420 Nucleotide excision repair;hsa04114 Oocyte meiosis;hsa01212 Fatty acid metabolism;hsa03410 Base excision repair
ENSG00000251629	chr5	20611949	20937800	RP11-774D14.1	lincRNA	hsa04110 Cell cycle;hsa04114 Oocyte meiosis;hsa03030 DNA replication;hsa04976 Bile secretion;hsa04115 p53 signaling pathway
ENSG00000251676	chr4	132694457	132712637	RP11-614F17.2	lincRNA	hsa04110 Cell cycle;hsa04114 Oocyte meiosis
ENSG00000251688	chr4	148488758	148515739	RP11-752L20.5	lincRNA	hsa01100 Metabolic pathways;hsa05010 Alzheimer's disease;hsa05016 Huntington's disease;hsa00190 Oxidative phosphorylation;hsa05012 Parkinson's disease;hsa04932 Non-alcoholic fatty liver disease (NAFLD);hsa03040 Spliceosome;hsa03050 Proteasome;hsa01200 Carbon metabolism;hsa04141 Protein processing in endoplasmic reticulum;hsa00020 Citrate cycle (TCA cycle);hsa00630 Glyoxylate and dicarboxylate met…
ENSG00000253264	chr8	128084939	128094466	PCAT2	lincRNA	hsa04640 Hematopoietic cell lineage;hsa04060 Cytokine-cytokine receptor interaction;hsa04514 Cell adhesion molecules (CAMs);hsa05144 Malaria;hsa04062 Chemokine signaling pathway;hsa04151 PI3K-Akt signaling pathway;hsa01100 Metabolic pathways
ENSG00000253301	chr8	58055248	58152857	RP11-513O17.2	lincRNA	hsa04110 Cell cycle;hsa03030 DNA replication;hsa05200 Pathways in cancer;hsa04114 Oocyte meiosis;hsa04146 Peroxisome
ENSG00000253343	chr8	8413248	8418475	CTD-3023L14.3	lincRNA	hsa04640 Hematopoietic cell lineage;hsa04060 Cytokine-cytokine receptor interaction;hsa04966 Collecting duct acid secretion;hsa05200 Pathways in cancer;hsa01100 Metabolic pathways
ENSG00000253363	chr8	36394909	36636682	RP11-962G15.1	lincRNA	hsa04110 Cell cycle;hsa03030 DNA replication;hsa04114 Oocyte meiosis;hsa04115 p53 signaling pathway;hsa03410 Base excision repair
ENSG00000253408	chr8	42091193	42128715	RP11-231D20.2	antisense	hsa04640 Hematopoietic cell lineage;hsa05200 Pathways in cancer;hsa04010 MAPK signaling pathway;hsa04141 Protein processing in endoplasmic reticulum;hsa04380 Osteoclast differentiation
ENSG00000253484	chr8	50730146	50733504	RP11-109P6.2	lincRNA	hsa04110 Cell cycle;hsa03030 DNA replication;hsa04120 Ubiquitin mediated proteolysis;hsa05200 Pathways in cancer;hsa04114 Oocyte meiosis;hsa04115 p53 signaling pathway
ENSG00000253505	chr8	8272200	8282142	CTA-398F10.1	lincRNA	hsa01100 Metabolic pathways;hsa04380 Osteoclast differentiation;hsa04932 Non-alcoholic fatty liver disease (NAFLD);hsa05200 Pathways in cancer;hsa05012 Parkinson's disease
ENSG00000253584	chr5	104253193	104582065	CTD-2374C24.1	lincRNA	hsa04110 Cell cycle;hsa03030 DNA replication;hsa04114 Oocyte meiosis;hsa03410 Base excision repair;hsa04115 p53 signaling pathway;hsa04976 Bile secretion
ENSG00000253603	chr8	56987151	56987833	CTA-397H3.3	antisense	hsa04110 Cell cycle;hsa03030 DNA replication;hsa05200 Pathways in cancer;hsa03410 Base excision repair;hsa04114 Oocyte meiosis;hsa03430 Mismatch repair;hsa03440 Homologous recombination;hsa03013 RNA transport;hsa05166 HTLV-I infection;hsa04914 Progesterone-mediated oocyte maturation;hsa00240 Pyrimidine metabolism;hsa03050 Proteasome;hsa05222 Small cell lung cancer;hsa03040 Spliceosome;hsa05161 He…
ENSG00000253644	chr8	102399527	102405414	KB-1930G5.3	lincRNA	hsa04110 Cell cycle;hsa03030 DNA replication;hsa04115 p53 signaling pathway;hsa04114 Oocyte meiosis;hsa03410 Base excision repair;hsa04080 Neuroactive ligand-receptor interaction
ENSG00000253678	chr8	10335001	10336885	RP11-981G7.3	lincRNA	hsa05010 Alzheimer's disease;hsa03050 Proteasome;hsa03040 Spliceosome;hsa04932 Non-alcoholic fatty liver disease (NAFLD);hsa05131 Shigellosis;hsa04120 Ubiquitin mediated proteolysis;hsa05016 Huntington's disease;hsa04015 Rap1 signaling pathway;hsa05012 Parkinson's disease
ENSG00000253695	chr8	10698086	10704011	RP11-177H2.2	antisense	hsa04110 Cell cycle;hsa03030 DNA replication;hsa00190 Oxidative phosphorylation;hsa01100 Metabolic pathways;hsa05016 Huntington's disease;hsa03050 Proteasome;hsa05012 Parkinson's disease;hsa05010 Alzheimer's disease;hsa05200 Pathways in cancer
ENSG00000253774	chr8	8417404	8419634	CTD-3023L14.1	lincRNA	hsa04060 Cytokine-cytokine receptor interaction;hsa04062 Chemokine signaling pathway;hsa04640 Hematopoietic cell lineage
ENSG00000253868	chr8	125058314	125183763	FER1L6-AS2	antisense	hsa04110 Cell cycle;hsa01100 Metabolic pathways;hsa04115 p53 signaling pathway;hsa03030 DNA replication;hsa04114 Oocyte meiosis
ENSG00000253898	chr8	84315993	84321135	RP11-51M18.1	lincRNA	hsa04110 Cell cycle;hsa03030 DNA replication;hsa04114 Oocyte meiosis;hsa03410 Base excision repair;hsa00240 Pyrimidine metabolism
ENSG00000254027	chr8	82192106	82193681	RP11-363E6.3	antisense	hsa04141 Protein processing in endoplasmic reticulum;hsa01100 Metabolic pathways
ENSG00000254082	chr8	39424224	39437653	CTD-2024D23.1	lincRNA	hsa04110 Cell cycle;hsa03030 DNA replication;hsa03410 Base excision repair;hsa03040 Spliceosome;hsa04115 p53 signaling pathway;hsa04114 Oocyte meiosis
ENSG00000254101	chr8	137543041	137997178	RP11-30J20.1	lincRNA	hsa04060 Cytokine-cytokine receptor interaction;hsa05146 Amoebiasis;hsa01100 Metabolic pathways;hsa04020 Calcium signaling pathway
ENSG00000254111	chr8	37417884	37422884	RP11-150O12.5	lincRNA	hsa03010 Ribosome;hsa00190 Oxidative phosphorylation;hsa05016 Huntington's disease;hsa05012 Parkinson's disease;hsa00982 Drug metabolism - cytochrome P450;hsa05110 Vibrio cholerae infection;hsa04114 Oocyte meiosis;hsa03060 Protein export;hsa04810 Regulation of actin cytoskeleton;hsa04024 cAMP signaling pathway;hsa00980 Metabolism of xenobiotics by cytochrome P450;hsa01100 Metabolic pathways;hsa04…
ENSG00000254119	chr8	62697606	62856739	RP11-705O24.1	lincRNA	hsa04060 Cytokine-cytokine receptor interaction;hsa05142 Chagas disease (American trypanosomiasis);hsa05200 Pathways in cancer;hsa00280 Valine, leucine and isoleucine degradation;hsa04640 Hematopoietic cell lineage;hsa04062 Chemokine signaling pathway;hsa04110 Cell cycle;hsa04960 Aldosterone-regulated sodium reabsorption;hsa04066 HIF-1 signaling pathway;hsa04666 Fc gamma R-mediated phagocytosis;h…
ENSG00000254163	chr5	156131069	156166823	CTC-340I23.2	antisense	hsa04060 Cytokine-cytokine receptor interaction;hsa05340 Primary immunodeficiency;hsa04530 Tight junction;hsa00280 Valine, leucine and isoleucine degradation;hsa05200 Pathways in cancer;hsa04020 Calcium signaling pathway;hsa04510 Focal adhesion;hsa04151 PI3K-Akt signaling pathway;hsa01212 Fatty acid metabolism;hsa00071 Fatty acid degradation;hsa04390 Hippo signaling pathway;hsa04640 Hematopoietic…
ENSG00000254222	chr8	62177183	62204598	RP11-787D18.2	antisense	hsa04110 Cell cycle;hsa03030 DNA replication;hsa04640 Hematopoietic cell lineage
ENSG00000254266	chr8	79338338	79470738	RP11-594N15.2	lincRNA	hsa04110 Cell cycle;hsa03030 DNA replication;hsa04115 p53 signaling pathway;hsa01100 Metabolic pathways
ENSG00000254497	chr11	45275435	45276200	CTD-2560E9.5	antisense	hsa01100 Metabolic pathways
ENSG00000254518	chr11	50257750	50263827	RP11-347H15.4	lincRNA	hsa04110 Cell cycle;hsa04080 Neuroactive ligand-receptor interaction
ENSG00000254606	chr11	28538379	28540888	RP11-22P4.2	lincRNA	hsa00190 Oxidative phosphorylation;hsa05016 Huntington's disease;hsa05012 Parkinson's disease;hsa05010 Alzheimer's disease;hsa04932 Non-alcoholic fatty liver disease (NAFLD);hsa03010 Ribosome;hsa03040 Spliceosome;hsa03013 RNA transport;hsa04120 Ubiquitin mediated proteolysis;hsa03050 Proteasome;hsa04260 Cardiac muscle contraction;hsa03060 Protein export;hsa01100 Metabolic pathways;hsa03015 mRNA s…
ENSG00000254654	chr11	44995453	44999579	AC068858.1	lincRNA	hsa04110 Cell cycle;hsa05200 Pathways in cancer;hsa04512 ECM-receptor interaction;hsa04114 Oocyte meiosis;hsa00230 Purine metabolism;hsa04270 Vascular smooth muscle contraction;hsa04022 cGMP-PKG signaling pathway;hsa05414 Dilated cardiomyopathy;hsa03030 DNA replication;hsa03040 Spliceosome;hsa04611 Platelet activation;hsa04510 Focal adhesion;hsa04115 p53 signaling pathway;hsa04540 Gap junction;hs…
ENSG00000254687	chr8	54090131	54155243	RP11-162D9.3	antisense	hsa03010 Ribosome
ENSG00000254689	chr8	82797612	82835428	RP11-354A14.1	lincRNA	hsa04110 Cell cycle;hsa03030 DNA replication;hsa04114 Oocyte meiosis;hsa03040 Spliceosome;hsa01100 Metabolic pathways
ENSG00000254718	chr14	60706839	60715483	CTD-2184C24.2	antisense	hsa04141 Protein processing in endoplasmic reticulum;hsa03013 RNA transport;hsa01100 Metabolic pathways;hsa05210 Colorectal cancer;hsa03015 mRNA surveillance pathway;hsa03018 RNA degradation;hsa03040 Spliceosome;hsa05212 Pancreatic cancer;hsa04120 Ubiquitin mediated proteolysis;hsa05169 Epstein-Barr virus infection;hsa05200 Pathways in cancer
ENSG00000255120	chr11	65556522	65558339	RP11-770G2.4	antisense	hsa04310 Wnt signaling pathway;hsa04141 Protein processing in endoplasmic reticulum;hsa01100 Metabolic pathways;hsa04010 MAPK signaling pathway;hsa05200 Pathways in cancer
ENSG00000255125	chr11	10804860	10823172	RP11-685M7.5	antisense	hsa05010 Alzheimer's disease;hsa00190 Oxidative phosphorylation;hsa05012 Parkinson's disease;hsa03010 Ribosome;hsa05016 Huntington's disease;hsa03013 RNA transport;hsa05130 Pathogenic Escherichia coli infection;hsa04932 Non-alcoholic fatty liver disease (NAFLD);hsa03040 Spliceosome;hsa03060 Protein export;hsa05131 Shigellosis;hsa04810 Regulation of actin cytoskeleton
ENSG00000255159	chr11	8790325	8831778	RP11-318C2.1	antisense	hsa05012 Parkinson's disease;hsa00190 Oxidative phosphorylation;hsa05010 Alzheimer's disease;hsa05016 Huntington's disease;hsa04932 Non-alcoholic fatty liver disease (NAFLD);hsa04114 Oocyte meiosis;hsa03013 RNA transport;hsa04110 Cell cycle;hsa01100 Metabolic pathways;hsa03050 Proteasome;hsa03040 Spliceosome;hsa04141 Protein processing in endoplasmic reticulum;hsa04713 Circadian entrainment
ENSG00000255193	chr11	23752134	23818516	RP11-945A11.1	lincRNA	hsa03010 Ribosome;hsa01100 Metabolic pathways;hsa00190 Oxidative phosphorylation
ENSG00000255226	chr11	45772374	45773422	CTD-2210P24.3	antisense	hsa04060 Cytokine-cytokine receptor interaction;hsa04640 Hematopoietic cell lineage;hsa04062 Chemokine signaling pathway;hsa04933 AGE-RAGE signaling pathway in diabetic complications;hsa00280 Valine, leucine and isoleucine degradation;hsa04660 T cell receptor signaling pathway;hsa05340 Primary immunodeficiency;hsa04620 Toll-like receptor signaling pathway;hsa04510 Focal adhesion;hsa04020 Calcium …
ENSG00000255236	chr11	67889520	67897985	CTD-2655K5.1	antisense	hsa04810 Regulation of actin cytoskeleton;hsa04151 PI3K-Akt signaling pathway;hsa04510 Focal adhesion;hsa05200 Pathways in cancer;hsa04512 ECM-receptor interaction;hsa04145 Phagosome;hsa04666 Fc gamma R-mediated phagocytosis
ENSG00000255257	chr11	5959981	5966214	AC025016.1	lincRNA	hsa04110 Cell cycle;hsa03030 DNA replication;hsa03410 Base excision repair;hsa04114 Oocyte meiosis
ENSG00000255269	chr11	46235372	46237409	RP11-702F3.4	lincRNA	hsa04060 Cytokine-cytokine receptor interaction;hsa05162 Measles;hsa04932 Non-alcoholic fatty liver disease (NAFLD);hsa04062 Chemokine signaling pathway;hsa00190 Oxidative phosphorylation;hsa05012 Parkinson's disease;hsa04380 Osteoclast differentiation;hsa01100 Metabolic pathways;hsa03010 Ribosome
ENSG00000255345	chr11	78803893	78809048	CTD-2337I7.1	lincRNA	hsa04110 Cell cycle;hsa04114 Oocyte meiosis;hsa01100 Metabolic pathways;hsa04920 Adipocytokine signaling pathway;hsa03030 DNA replication;hsa05166 HTLV-I infection;hsa04010 MAPK signaling pathway;hsa05161 Hepatitis B;hsa05222 Small cell lung cancer;hsa04510 Focal adhesion
ENSG00000255458	chr4	39640760	39668264	RP11-539G18.2	lincRNA	hsa04510 Focal adhesion;hsa01100 Metabolic pathways;hsa04151 PI3K-Akt signaling pathway;hsa04512 ECM-receptor interaction;hsa00190 Oxidative phosphorylation;hsa04933 AGE-RAGE signaling pathway in diabetic complications;hsa05010 Alzheimer's disease;hsa05012 Parkinson's disease;hsa04611 Platelet activation;hsa04662 B cell receptor signaling pathway;hsa05200 Pathways in cancer;hsa05215 Prostate canc…
ENSG00000255507	chr11	75514476	75526451	RP11-535A19.2	antisense	hsa04510 Focal adhesion;hsa05210 Colorectal cancer;hsa05200 Pathways in cancer;hsa03050 Proteasome;hsa05212 Pancreatic cancer;hsa04151 PI3K-Akt signaling pathway;hsa04810 Regulation of actin cytoskeleton;hsa04662 B cell receptor signaling pathway;hsa05016 Huntington's disease;hsa04110 Cell cycle;hsa03030 DNA replication;hsa04512 ECM-receptor interaction;hsa05010 Alzheimer's disease;hsa05220 Chron…
ENSG00000255568	chr21	40685887	40686886	BRWD1-IT2	sense_intronic	hsa04660 T cell receptor signaling pathway;hsa05162 Measles;hsa00190 Oxidative phosphorylation;hsa04360 Axon guidance;hsa04062 Chemokine signaling pathway;hsa05142 Chagas disease (American trypanosomiasis);hsa04380 Osteoclast differentiation;hsa05212 Pancreatic cancer;hsa04510 Focal adhesion;hsa01100 Metabolic pathways;hsa05012 Parkinson's disease;hsa04014 Ras signaling pathway;hsa04144 Endocytos…
ENSG00000255571	chr15	89904810	89939471	LINC00925	lincRNA	hsa04060 Cytokine-cytokine receptor interaction;hsa04650 Natural killer cell mediated cytotoxicity;hsa04062 Chemokine signaling pathway;hsa04640 Hematopoietic cell lineage;hsa04660 T cell receptor signaling pathway;hsa05162 Measles;hsa04380 Osteoclast differentiation;hsa01100 Metabolic pathways;hsa04662 B cell receptor signaling pathway;hsa00190 Oxidative phosphorylation;hsa05340 Primary immunode…
ENSG00000255649	chr12	14683085	14686163	RP11-502N13.2	antisense	hsa01100 Metabolic pathways;hsa04110 Cell cycle;hsa03010 Ribosome;hsa04115 p53 signaling pathway;hsa00280 Valine, leucine and isoleucine degradation;hsa03060 Protein export;hsa00380 Tryptophan metabolism;hsa00230 Purine metabolism;hsa03440 Homologous recombination;hsa05016 Huntington's disease
ENSG00000255652	chr12	34343972	34371788	RP11-313F23.4	lincRNA	hsa05012 Parkinson's disease;hsa00190 Oxidative phosphorylation;hsa05010 Alzheimer's disease;hsa05100 Bacterial invasion of epithelial cells;hsa04510 Focal adhesion;hsa05016 Huntington's disease;hsa04810 Regulation of actin cytoskeleton;hsa04260 Cardiac muscle contraction;hsa01100 Metabolic pathways;hsa05130 Pathogenic Escherichia coli infection;hsa04932 Non-alcoholic fatty liver disease (NAFLD)
ENSG00000255666	chr11	94375073	94384797	RP11-867G2.6	lincRNA	hsa05016 Huntington's disease;hsa00190 Oxidative phosphorylation;hsa05012 Parkinson's disease;hsa05010 Alzheimer's disease;hsa03010 Ribosome;hsa04932 Non-alcoholic fatty liver disease (NAFLD);hsa03040 Spliceosome;hsa03050 Proteasome;hsa03060 Protein export;hsa04810 Regulation of actin cytoskeleton
ENSG00000255679	chr11	96180296	96239990	JRKL-AS1	lincRNA	hsa04066 HIF-1 signaling pathway;hsa01521 EGFR tyrosine kinase inhibitor resistance;hsa04142 Lysosome;hsa01100 Metabolic pathways;hsa04380 Osteoclast differentiation;hsa04145 Phagosome;hsa04072 Phospholipase D signaling pathway;hsa04370 VEGF signaling pathway;hsa04725 Cholinergic synapse;hsa05211 Renal cell carcinoma;hsa04666 Fc gamma R-mediated phagocytosis
ENSG00000255745	chr12	24857499	24927147	RP11-625L16.1	lincRNA	hsa03050 Proteasome;hsa04110 Cell cycle;hsa05012 Parkinson's disease;hsa04114 Oocyte meiosis;hsa03030 DNA replication;hsa03040 Spliceosome;hsa05016 Huntington's disease;hsa00190 Oxidative phosphorylation;hsa03013 RNA transport;hsa05010 Alzheimer's disease;hsa04914 Progesterone-mediated oocyte maturation;hsa05414 Dilated cardiomyopathy
ENSG00000255829	chr12	8816607	8821607	RP11-20D14.3	antisense	hsa04110 Cell cycle;hsa03030 DNA replication;hsa03440 Homologous recombination
ENSG00000255866	chr12	65953371	65954669	RP11-221N13.2	lincRNA	hsa01100 Metabolic pathways;hsa04110 Cell cycle;hsa05200 Pathways in cancer;hsa00280 Valine, leucine and isoleucine degradation;hsa00410 beta-Alanine metabolism;hsa00340 Histidine metabolism;hsa04115 p53 signaling pathway;hsa05133 Pertussis;hsa00010 Glycolysis / Gluconeogenesis;hsa04610 Complement and coagulation cascades;hsa00640 Propanoate metabolism;hsa05412 Arrhythmogenic right ventricular ca…
ENSG00000256092	chr12	123848415	123850660	hsa-mir-8072	lincRNA	hsa04510 Focal adhesion;hsa05205 Proteoglycans in cancer;hsa04611 Platelet activation;hsa04380 Osteoclast differentiation;hsa04810 Regulation of actin cytoskeleton;hsa04071 Sphingolipid signaling pathway;hsa05200 Pathways in cancer;hsa04151 PI3K-Akt signaling pathway;hsa05212 Pancreatic cancer;hsa04670 Leukocyte transendothelial migration;hsa04145 Phagosome;hsa05100 Bacterial invasion of epitheli…
ENSG00000256209	chr12	131953856	131977496	RP11-897M7.1	lincRNA	hsa04110 Cell cycle;hsa03030 DNA replication;hsa03410 Base excision repair;hsa04115 p53 signaling pathway
ENSG00000256442	chr12	9799610	9800605	RP11-705C15.4	antisense	hsa04110 Cell cycle;hsa03030 DNA replication;hsa04114 Oocyte meiosis;hsa05200 Pathways in cancer;hsa04115 p53 signaling pathway;hsa03430 Mismatch repair;hsa03050 Proteasome;hsa03440 Homologous recombination;hsa03410 Base excision repair
ENSG00000256596	chr12	124690774	124693564	RP11-522N14.2	lincRNA	hsa00190 Oxidative phosphorylation;hsa05010 Alzheimer's disease;hsa05012 Parkinson's disease;hsa05016 Huntington's disease;hsa04932 Non-alcoholic fatty liver disease (NAFLD);hsa01100 Metabolic pathways;hsa03010 Ribosome;hsa03050 Proteasome;hsa04530 Tight junction;hsa04810 Regulation of actin cytoskeleton;hsa04260 Cardiac muscle contraction
ENSG00000256732	chr12	127094580	127174864	RP11-407A16.3	lincRNA	hsa04640 Hematopoietic cell lineage;hsa04062 Chemokine signaling pathway;hsa04660 T cell receptor signaling pathway;hsa05200 Pathways in cancer
ENSG00000256803	chr12	10167839	10183205	RP11-133L14.5	antisense	hsa04962 Vasopressin-regulated water reabsorption;hsa04141 Protein processing in endoplasmic reticulum
ENSG00000256862	chr12	3980900	4019504	RP11-664D1.1	antisense	hsa04060 Cytokine-cytokine receptor interaction;hsa04062 Chemokine signaling pathway;hsa04640 Hematopoietic cell lineage;hsa05340 Primary immunodeficiency;hsa04660 T cell receptor signaling pathway;hsa04672 Intestinal immune network for IgA production;hsa04514 Cell adhesion molecules (CAMs);hsa04662 B cell receptor signaling pathway;hsa04650 Natural killer cell mediated cytotoxicity;hsa05321 Infl…
ENSG00000257097	chr12	122880089	122885404	RP11-450K4.1	lincRNA	hsa04142 Lysosome;hsa01100 Metabolic pathways
ENSG00000257114	chr12	43086018	43110653	RP11-25I15.3	lincRNA	hsa04060 Cytokine-cytokine receptor interaction;hsa04062 Chemokine signaling pathway;hsa04650 Natural killer cell mediated cytotoxicity;hsa05142 Chagas disease (American trypanosomiasis);hsa04620 Toll-like receptor signaling pathway;hsa04380 Osteoclast differentiation;hsa05162 Measles;hsa05150 Staphylococcus aureus infection;hsa05152 Tuberculosis;hsa05133 Pertussis;hsa04660 T cell receptor signal…
ENSG00000257137	chr12	52599368	52604639	C12orf80	lincRNA	hsa01100 Metabolic pathways;hsa04640 Hematopoietic cell lineage;hsa04360 Axon guidance;hsa00190 Oxidative phosphorylation;hsa05010 Alzheimer's disease;hsa04932 Non-alcoholic fatty liver disease (NAFLD);hsa05012 Parkinson's disease;hsa03050 Proteasome;hsa04662 B cell receptor signaling pathway
ENSG00000257185	chr14	27278623	27305664	RP11-626P14.2	lincRNA	hsa04610 Complement and coagulation cascades;hsa04640 Hematopoietic cell lineage;hsa04380 Osteoclast differentiation;hsa05150 Staphylococcus aureus infection;hsa05144 Malaria;hsa04062 Chemokine signaling pathway;hsa04060 Cytokine-cytokine receptor interaction;hsa04514 Cell adhesion molecules (CAMs);hsa04932 Non-alcoholic fatty liver disease (NAFLD);hsa05142 Chagas disease (American trypanosomiasi…
ENSG00000257467	chr12	81664454	81706201	RP11-121G22.3	lincRNA	hsa03010 Ribosome;hsa05010 Alzheimer's disease;hsa05012 Parkinson's disease;hsa00190 Oxidative phosphorylation;hsa01100 Metabolic pathways;hsa04020 Calcium signaling pathway;hsa05016 Huntington's disease;hsa04080 Neuroactive ligand-receptor interaction;hsa00230 Purine metabolism;hsa04810 Regulation of actin cytoskeleton
ENSG00000257612	chr14	27342339	27383949	RP11-384J4.1	lincRNA	hsa04110 Cell cycle;hsa03030 DNA replication;hsa03410 Base excision repair;hsa04640 Hematopoietic cell lineage;hsa04060 Cytokine-cytokine receptor interaction
ENSG00000257636	chr14	30907198	31042835	RP11-1103G16.1	antisense	hsa04110 Cell cycle;hsa03030 DNA replication;hsa04115 p53 signaling pathway;hsa03410 Base excision repair;hsa04114 Oocyte meiosis
ENSG00000257698	chr12	58325311	58329958	RP11-620J15.3	lincRNA	hsa05016 Huntington's disease;hsa05010 Alzheimer's disease;hsa00190 Oxidative phosphorylation;hsa05012 Parkinson's disease;hsa04932 Non-alcoholic fatty liver disease (NAFLD);hsa03050 Proteasome;hsa04520 Adherens junction;hsa04120 Ubiquitin mediated proteolysis;hsa01100 Metabolic pathways;hsa03040 Spliceosome;hsa04510 Focal adhesion;hsa05131 Shigellosis;hsa04912 GnRH signaling pathway;hsa03013 RNA…
ENSG00000257711	chr12	107074536	107078478	RP11-482D24.2	antisense	hsa04110 Cell cycle;hsa03030 DNA replication;hsa04520 Adherens junction;hsa03420 Nucleotide excision repair;hsa04114 Oocyte meiosis;hsa03430 Mismatch repair;hsa04120 Ubiquitin mediated proteolysis
ENSG00000257906	chr12	47808791	47813962	RP1-90J4.1	lincRNA	NA
ENSG00000258028	chr14	29406095	29497969	RP11-148E17.1	lincRNA	hsa04110 Cell cycle;hsa03030 DNA replication;hsa03410 Base excision repair;hsa03430 Mismatch repair;hsa04114 Oocyte meiosis
ENSG00000258038	chr14	29299450	29437606	CTD-2384A14.1	lincRNA	hsa04110 Cell cycle;hsa03030 DNA replication;hsa04114 Oocyte meiosis;hsa03410 Base excision repair;hsa03430 Mismatch repair
ENSG00000258081	chr14	27305934	27629626	RP11-384J4.2	lincRNA	hsa04110 Cell cycle;hsa03030 DNA replication;hsa04114 Oocyte meiosis;hsa03410 Base excision repair;hsa03013 RNA transport;hsa03040 Spliceosome
ENSG00000258144	chr12	39481515	39486676	RP11-554L12.1	lincRNA	NA
ENSG00000258279	chr12	52604714	52617588	LINC00592	lincRNA	hsa05010 Alzheimer's disease;hsa00190 Oxidative phosphorylation;hsa05012 Parkinson's disease;hsa01100 Metabolic pathways;hsa05016 Huntington's disease;hsa04932 Non-alcoholic fatty liver disease (NAFLD);hsa03050 Proteasome;hsa04924 Renin secretion;hsa04666 Fc gamma R-mediated phagocytosis;hsa04725 Cholinergic synapse;hsa04062 Chemokine signaling pathway;hsa05169 Epstein-Barr virus infection
ENSG00000258285	chr12	117537286	117579896	RP11-103B5.2	lincRNA	hsa04380 Osteoclast differentiation;hsa01100 Metabolic pathways;hsa04062 Chemokine signaling pathway;hsa04060 Cytokine-cytokine receptor interaction;hsa05142 Chagas disease (American trypanosomiasis);hsa00190 Oxidative phosphorylation;hsa04932 Non-alcoholic fatty liver disease (NAFLD);hsa05140 Leishmaniasis;hsa04620 Toll-like receptor signaling pathway;hsa05162 Measles;hsa04640 Hematopoietic cell…
ENSG00000258394	chr14	42832186	43172858	CTD-2307P3.1	sense_overlapping	hsa04080 Neuroactive ligand-receptor interaction
ENSG00000258413	chr14	55729485	55738793	RP11-665C16.6	lincRNA	hsa04110 Cell cycle;hsa03030 DNA replication;hsa04114 Oocyte meiosis;hsa04115 p53 signaling pathway;hsa05200 Pathways in cancer
ENSG00000258487	chr14	44913950	44949821	RP11-99L13.1	lincRNA	hsa04730 Long-term depression
ENSG00000258526	chr14	39944044	39982984	RP11-111A21.1	lincRNA	hsa04110 Cell cycle;hsa03050 Proteasome;hsa04932 Non-alcoholic fatty liver disease (NAFLD);hsa05012 Parkinson's disease;hsa03030 DNA replication;hsa00190 Oxidative phosphorylation;hsa05169 Epstein-Barr virus infection;hsa05010 Alzheimer's disease;hsa05016 Huntington's disease;hsa04114 Oocyte meiosis;hsa04022 cGMP-PKG signaling pathway;hsa03410 Base excision repair;hsa04640 Hematopoietic cell line…
ENSG00000258535	chr14	52231994	52292140	RP11-280K24.4	sense_overlapping	hsa01100 Metabolic pathways;hsa00190 Oxidative phosphorylation;hsa00280 Valine, leucine and isoleucine degradation;hsa05010 Alzheimer's disease;hsa05200 Pathways in cancer;hsa05012 Parkinson's disease;hsa04932 Non-alcoholic fatty liver disease (NAFLD);hsa04110 Cell cycle
ENSG00000258553	chr14	60435834	60558501	RP11-16B13.1	antisense	NA
ENSG00000258583	chr14	59294952	59484046	RP11-112J1.2	lincRNA	hsa04062 Chemokine signaling pathway;hsa05200 Pathways in cancer;hsa04060 Cytokine-cytokine receptor interaction;hsa04670 Leukocyte transendothelial migration;hsa05144 Malaria;hsa04510 Focal adhesion;hsa05230 Central carbon metabolism in cancer;hsa04933 AGE-RAGE signaling pathway in diabetic complications;hsa05150 Staphylococcus aureus infection;hsa04380 Osteoclast differentiation;hsa04145 Phagos…
ENSG00000258584	chr14	94371076	94393412	FAM181A-AS1	processed_transcript	hsa04110 Cell cycle;hsa05200 Pathways in cancer;hsa03030 DNA replication;hsa04914 Progesterone-mediated oocyte maturation;hsa03430 Mismatch repair
ENSG00000258633	chr14	45346077	45366280	RP11-857B24.1	antisense	hsa04114 Oocyte meiosis
ENSG00000258647	chr15	93111048	93115272	LINC00930	lincRNA	hsa03050 Proteasome;hsa04110 Cell cycle;hsa05131 Shigellosis;hsa03040 Spliceosome;hsa05130 Pathogenic Escherichia coli infection;hsa04114 Oocyte meiosis;hsa04666 Fc gamma R-mediated phagocytosis;hsa03008 Ribosome biogenesis in eukaryotes;hsa00591 Linoleic acid metabolism
ENSG00000258654	chr15	20549989	20564419	RP11-509A17.3	lincRNA	hsa05130 Pathogenic Escherichia coli infection;hsa05200 Pathways in cancer;hsa04062 Chemokine signaling pathway;hsa05100 Bacterial invasion of epithelial cells;hsa04660 T cell receptor signaling pathway;hsa04810 Regulation of actin cytoskeleton;hsa05131 Shigellosis;hsa04510 Focal adhesion;hsa04666 Fc gamma R-mediated phagocytosis;hsa04611 Platelet activation;hsa03013 RNA transport;hsa05216 Thyroi…
ENSG00000258710	chr15	21145767	21198632	CT60	lincRNA	hsa01100 Metabolic pathways;hsa00190 Oxidative phosphorylation;hsa04110 Cell cycle;hsa00380 Tryptophan metabolism;hsa00071 Fatty acid degradation;hsa00280 Valine, leucine and isoleucine degradation;hsa00340 Histidine metabolism;hsa03030 DNA replication;hsa05012 Parkinson's disease;hsa04360 Axon guidance;hsa05010 Alzheimer's disease;hsa04530 Tight junction
ENSG00000258725	chr15	91509575	91531854	PRC1-AS1	antisense	hsa04142 Lysosome;hsa04110 Cell cycle;hsa05144 Malaria;hsa04810 Regulation of actin cytoskeleton;hsa04610 Complement and coagulation cascades;hsa04380 Osteoclast differentiation;hsa04145 Phagosome;hsa05200 Pathways in cancer;hsa05414 Dilated cardiomyopathy;hsa05410 Hypertrophic cardiomyopathy (HCM)
ENSG00000258731	chr14	53620072	53624246	RP11-547D23.1	antisense	hsa04060 Cytokine-cytokine receptor interaction;hsa04660 T cell receptor signaling pathway;hsa05340 Primary immunodeficiency;hsa04062 Chemokine signaling pathway;hsa04380 Osteoclast differentiation;hsa04650 Natural killer cell mediated cytotoxicity;hsa05162 Measles;hsa04640 Hematopoietic cell lineage;hsa04064 NF-kappa B signaling pathway;hsa05142 Chagas disease (American trypanosomiasis);hsa04672…
ENSG00000258785	chr15	94443930	94527379	CTD-2643K12.2	lincRNA	hsa04110 Cell cycle;hsa04976 Bile secretion
ENSG00000258882	chr14	62278692	62437037	CTD-2277K2.1	lincRNA	hsa04510 Focal adhesion;hsa04512 ECM-receptor interaction;hsa01100 Metabolic pathways;hsa04932 Non-alcoholic fatty liver disease (NAFLD);hsa00190 Oxidative phosphorylation;hsa04151 PI3K-Akt signaling pathway;hsa04810 Regulation of actin cytoskeleton;hsa05200 Pathways in cancer;hsa00280 Valine, leucine and isoleucine degradation;hsa05010 Alzheimer's disease;hsa05012 Parkinson's disease;hsa04668 TN…
ENSG00000258927	chr14	96087251	96109622	RP11-1070N10.5	lincRNA	hsa04110 Cell cycle;hsa03030 DNA replication;hsa04115 p53 signaling pathway;hsa00240 Pyrimidine metabolism
ENSG00000258949	chr14	45368111	45381066	RP11-857B24.5	antisense	hsa00190 Oxidative phosphorylation;hsa05010 Alzheimer's disease;hsa05016 Huntington's disease;hsa04932 Non-alcoholic fatty liver disease (NAFLD);hsa05012 Parkinson's disease;hsa01100 Metabolic pathways;hsa05100 Bacterial invasion of epithelial cells
ENSG00000258957	chr14	69649737	69680809	RP11-363J20.1	lincRNA	hsa04510 Focal adhesion;hsa04810 Regulation of actin cytoskeleton;hsa04060 Cytokine-cytokine receptor interaction;hsa05100 Bacterial invasion of epithelial cells;hsa04640 Hematopoietic cell lineage;hsa04666 Fc gamma R-mediated phagocytosis;hsa04062 Chemokine signaling pathway;hsa05205 Proteoglycans in cancer;hsa04610 Complement and coagulation cascades
ENSG00000258979	chr14	97207528	97256950	RP11-433J8.2	lincRNA	hsa04110 Cell cycle;hsa03030 DNA replication;hsa03050 Proteasome;hsa04114 Oocyte meiosis;hsa04141 Protein processing in endoplasmic reticulum;hsa04261 Adrenergic signaling in cardiomyocytes;hsa05414 Dilated cardiomyopathy;hsa04022 cGMP-PKG signaling pathway;hsa04020 Calcium signaling pathway
ENSG00000259023	chr14	101872324	101874259	LINC00524	lincRNA	hsa04110 Cell cycle;hsa05200 Pathways in cancer;hsa04950 Maturity onset diabetes of the young
ENSG00000259033	chr14	70742013	70758576	RP11-718G2.5	lincRNA	hsa04080 Neuroactive ligand-receptor interaction;hsa03010 Ribosome
ENSG00000259123	chr15	94380840	94396210	RP11-76E17.2	lincRNA	hsa04110 Cell cycle
ENSG00000259126	chr14	44861734	44862919	RP11-99L13.2	lincRNA	NA
ENSG00000259166	chr14	101913979	101923454	RP11-1029J19.2	lincRNA	hsa01100 Metabolic pathways;hsa04110 Cell cycle;hsa04146 Peroxisome
ENSG00000259178	chr15	52374499	52378771	CTD-2184D3.3	lincRNA	hsa04110 Cell cycle;hsa05200 Pathways in cancer;hsa03030 DNA replication;hsa04114 Oocyte meiosis;hsa04115 p53 signaling pathway;hsa03440 Homologous recombination
ENSG00000259209	chr16	72840887	72843538	RP5-991G20.2	antisense	hsa03010 Ribosome;hsa05012 Parkinson's disease;hsa00190 Oxidative phosphorylation;hsa04141 Protein processing in endoplasmic reticulum;hsa05016 Huntington's disease;hsa04120 Ubiquitin mediated proteolysis;hsa05130 Pathogenic Escherichia coli infection;hsa03060 Protein export;hsa04962 Vasopressin-regulated water reabsorption;hsa05010 Alzheimer's disease
ENSG00000259256	chr18	3347774	3350557	RP11-838N2.3	lincRNA	hsa04110 Cell cycle;hsa04640 Hematopoietic cell lineage;hsa03030 DNA replication;hsa03410 Base excision repair;hsa03040 Spliceosome;hsa04062 Chemokine signaling pathway;hsa05166 HTLV-I infection;hsa04060 Cytokine-cytokine receptor interaction;hsa05142 Chagas disease (American trypanosomiasis);hsa04380 Osteoclast differentiation;hsa05144 Malaria;hsa05340 Primary immunodeficiency
ENSG00000259265	chr15	69329889	69335905	RP11-809H16.4	antisense	hsa01100 Metabolic pathways;hsa00601 Glycosphingolipid biosynthesis - lacto and neolacto series;hsa00480 Glutathione metabolism;hsa04512 ECM-receptor interaction;hsa05200 Pathways in cancer;hsa04010 MAPK signaling pathway;hsa04810 Regulation of actin cytoskeleton
ENSG00000259274	chr15	60822172	60837358	CTD-2501E16.2	antisense	NA
ENSG00000259434	chr15	37657228	37783009	RP11-720L8.1	lincRNA	hsa04110 Cell cycle
ENSG00000259485	chr15	97839111	97975324	CTD-2147F2.1	lincRNA	hsa04110 Cell cycle;hsa04115 p53 signaling pathway
ENSG00000259588	chr15	47896077	47898549	RP11-552E10.1	antisense	hsa04360 Axon guidance
ENSG00000259701	chr15	51571124	51572212	RP11-108K3.3	sense_intronic	hsa04640 Hematopoietic cell lineage;hsa04060 Cytokine-cytokine receptor interaction;hsa04062 Chemokine signaling pathway;hsa05142 Chagas disease (American trypanosomiasis);hsa04141 Protein processing in endoplasmic reticulum;hsa04380 Osteoclast differentiation;hsa05150 Staphylococcus aureus infection;hsa04660 T cell receptor signaling pathway;hsa04620 Toll-like receptor signaling pathway;hsa05145…
ENSG00000259703	chr15	70127573	70135459	LINC00593	lincRNA	hsa05200 Pathways in cancer;hsa04110 Cell cycle;hsa04360 Axon guidance;hsa04810 Regulation of actin cytoskeleton;hsa05100 Bacterial invasion of epithelial cells;hsa04972 Pancreatic secretion
ENSG00000259717	chr14	103587184	103589344	LINC00677	lincRNA	hsa00190 Oxidative phosphorylation;hsa05012 Parkinson's disease;hsa05010 Alzheimer's disease;hsa03010 Ribosome;hsa05016 Huntington's disease;hsa04932 Non-alcoholic fatty liver disease (NAFLD);hsa03060 Protein export;hsa03013 RNA transport;hsa03040 Spliceosome;hsa03015 mRNA surveillance pathway;hsa01100 Metabolic pathways;hsa00640 Propanoate metabolism;hsa04141 Protein processing in endoplasmic re…
ENSG00000259783	chr15	72900828	72929260	RP11-1006G14.2	lincRNA	hsa01100 Metabolic pathways;hsa05016 Huntington's disease;hsa00190 Oxidative phosphorylation;hsa04110 Cell cycle;hsa05012 Parkinson's disease;hsa04932 Non-alcoholic fatty liver disease (NAFLD);hsa05010 Alzheimer's disease;hsa00340 Histidine metabolism;hsa04146 Peroxisome;hsa04510 Focal adhesion;hsa00071 Fatty acid degradation;hsa05200 Pathways in cancer
ENSG00000259831	chr13	111462023	111465431	LINC00567	lincRNA	hsa00280 Valine, leucine and isoleucine degradation;hsa04110 Cell cycle;hsa04512 ECM-receptor interaction;hsa04510 Focal adhesion;hsa04115 p53 signaling pathway;hsa04080 Neuroactive ligand-receptor interaction;hsa04933 AGE-RAGE signaling pathway in diabetic complications;hsa05200 Pathways in cancer;hsa04071 Sphingolipid signaling pathway;hsa01100 Metabolic pathways;hsa04974 Protein digestion and …
ENSG00000259846	chr16	64398684	64634150	RP11-467L24.1	lincRNA	hsa04110 Cell cycle;hsa03030 DNA replication;hsa04062 Chemokine signaling pathway;hsa05150 Staphylococcus aureus infection;hsa05144 Malaria;hsa04514 Cell adhesion molecules (CAMs)
ENSG00000259907	chr14	71648173	71648823	RP6-91H8.2	lincRNA	hsa00280 Valine, leucine and isoleucine degradation;hsa00071 Fatty acid degradation;hsa01100 Metabolic pathways;hsa01200 Carbon metabolism;hsa00640 Propanoate metabolism;hsa00020 Citrate cycle (TCA cycle);hsa00380 Tryptophan metabolism;hsa00630 Glyoxylate and dicarboxylate metabolism;hsa04146 Peroxisome
ENSG00000259995	chr16	76770239	76962066	CTD-2336H13.2	lincRNA	hsa01100 Metabolic pathways;hsa03010 Ribosome;hsa00190 Oxidative phosphorylation;hsa05010 Alzheimer's disease;hsa04932 Non-alcoholic fatty liver disease (NAFLD);hsa05012 Parkinson's disease;hsa04810 Regulation of actin cytoskeleton
ENSG00000260071	chr16	9560512	9611421	RP11-418I22.2	lincRNA	hsa04110 Cell cycle;hsa03030 DNA replication;hsa03013 RNA transport;hsa04114 Oocyte meiosis;hsa03440 Homologous recombination;hsa03430 Mismatch repair;hsa03050 Proteasome
ENSG00000260072	chr16	24484119	24506498	CTD-2313J23.1	lincRNA	hsa04080 Neuroactive ligand-receptor interaction;hsa04660 T cell receptor signaling pathway;hsa04060 Cytokine-cytokine receptor interaction
ENSG00000260073	chr16	34427061	34430032	RP11-488I20.9	lincRNA	hsa04110 Cell cycle;hsa03030 DNA replication;hsa03410 Base excision repair;hsa03430 Mismatch repair;hsa04114 Oocyte meiosis;hsa03440 Homologous recombination;hsa04115 p53 signaling pathway;hsa03420 Nucleotide excision repair
ENSG00000260132	chr16	1458835	1462249	LA16c-312E8.2	antisense	hsa04110 Cell cycle;hsa03440 Homologous recombination;hsa03030 DNA replication;hsa03410 Base excision repair;hsa03040 Spliceosome
ENSG00000260172	chr15	57611336	57616106	RP11-358M11.3	lincRNA	hsa03010 Ribosome;hsa03060 Protein export
ENSG00000260213	chr16	81050397	81069364	RP11-303E16.3	antisense	hsa04110 Cell cycle;hsa03010 Ribosome;hsa03030 DNA replication;hsa04114 Oocyte meiosis;hsa04610 Complement and coagulation cascades;hsa04080 Neuroactive ligand-receptor interaction;hsa04640 Hematopoietic cell lineage;hsa04115 p53 signaling pathway
ENSG00000260281	chr16	47178234	47196658	RP11-329J18.2	antisense	hsa03010 Ribosome;hsa03040 Spliceosome;hsa05012 Parkinson's disease;hsa00190 Oxidative phosphorylation;hsa03013 RNA transport;hsa03060 Protein export;hsa05016 Huntington's disease;hsa05010 Alzheimer's disease;hsa03015 mRNA surveillance pathway
ENSG00000260288	chr15	76030161	76055662	RP11-24M17.4	processed_transcript	hsa04510 Focal adhesion;hsa04141 Protein processing in endoplasmic reticulum;hsa05200 Pathways in cancer;hsa04520 Adherens junction
ENSG00000260423	chr12	9520060	9550213	RP13-735L24.1	lincRNA	hsa04520 Adherens junction;hsa05200 Pathways in cancer;hsa04071 Sphingolipid signaling pathway;hsa05212 Pancreatic cancer;hsa05132 Salmonella infection;hsa04380 Osteoclast differentiation;hsa04912 GnRH signaling pathway;hsa05161 Hepatitis B;hsa04916 Melanogenesis;hsa04360 Axon guidance;hsa00511 Other glycan degradation;hsa05131 Shigellosis
ENSG00000260450	chr16	47999583	48005598	RP11-523L20.1	lincRNA	hsa04110 Cell cycle;hsa03030 DNA replication;hsa00240 Pyrimidine metabolism;hsa04114 Oocyte meiosis;hsa00230 Purine metabolism;hsa03410 Base excision repair;hsa03440 Homologous recombination
ENSG00000260469	chr15	74060555	74061978	RP11-8P11.3	lincRNA	hsa04110 Cell cycle;hsa04141 Protein processing in endoplasmic reticulum
ENSG00000260475	chr10	101380812	101381675	RP11-85A1.3	antisense	hsa04141 Protein processing in endoplasmic reticulum;hsa04722 Neurotrophin signaling pathway;hsa04510 Focal adhesion;hsa04120 Ubiquitin mediated proteolysis;hsa05131 Shigellosis;hsa04622 RIG-I-like receptor signaling pathway;hsa05200 Pathways in cancer;hsa04660 T cell receptor signaling pathway;hsa05211 Renal cell carcinoma;hsa04010 MAPK signaling pathway;hsa05120 Epithelial cell signaling in Hel…
ENSG00000260498	chr16	87807094	87812980	RP4-536B24.4	lincRNA	hsa04110 Cell cycle;hsa03030 DNA replication;hsa04114 Oocyte meiosis;hsa05200 Pathways in cancer;hsa03050 Proteasome;hsa03410 Base excision repair;hsa03440 Homologous recombination;hsa00240 Pyrimidine metabolism;hsa05166 HTLV-I infection;hsa04010 MAPK signaling pathway;hsa04932 Non-alcoholic fatty liver disease (NAFLD)
ENSG00000260519	chr4	42659513	42659945	RP11-109E24.2	antisense	hsa04110 Cell cycle;hsa05200 Pathways in cancer;hsa04115 p53 signaling pathway
ENSG00000260613	chr22	50226264	50231434	RP3-522J7.6	lincRNA	hsa01100 Metabolic pathways;hsa04114 Oocyte meiosis;hsa03015 mRNA surveillance pathway;hsa03040 Spliceosome;hsa04110 Cell cycle
ENSG00000260614	chr16	49321341	49324138	RP11-491F9.1	antisense	hsa04110 Cell cycle;hsa05200 Pathways in cancer;hsa04115 p53 signaling pathway;hsa03050 Proteasome;hsa03030 DNA replication
ENSG00000260650	chr16	66613886	66614619	RP11-403P17.2	antisense	hsa05010 Alzheimer's disease;hsa00190 Oxidative phosphorylation;hsa03050 Proteasome;hsa03060 Protein export;hsa05012 Parkinson's disease;hsa03040 Spliceosome;hsa03015 mRNA surveillance pathway;hsa04114 Oocyte meiosis;hsa03010 Ribosome;hsa05130 Pathogenic Escherichia coli infection;hsa04141 Protein processing in endoplasmic reticulum;hsa01100 Metabolic pathways;hsa04110 Cell cycle
ENSG00000260750	chr16	87526161	87549241	RP11-482M8.1	lincRNA	hsa04666 Fc gamma R-mediated phagocytosis;hsa04062 Chemokine signaling pathway;hsa05130 Pathogenic Escherichia coli infection;hsa03010 Ribosome;hsa05100 Bacterial invasion of epithelial cells;hsa05131 Shigellosis;hsa05162 Measles;hsa05132 Salmonella infection
ENSG00000260777	chr17	26590660	26593395	CTD-2008P7.1	lincRNA	hsa01100 Metabolic pathways
ENSG00000260830	chr14	21852451	21853079	RP11-524O1.4	antisense	hsa04110 Cell cycle;hsa03030 DNA replication;hsa04114 Oocyte meiosis;hsa05010 Alzheimer's disease;hsa03410 Base excision repair;hsa03050 Proteasome;hsa05016 Huntington's disease;hsa05012 Parkinson's disease;hsa03040 Spliceosome;hsa05200 Pathways in cancer;hsa05222 Small cell lung cancer;hsa03420 Nucleotide excision repair;hsa05131 Shigellosis;hsa04120 Ubiquitin mediated proteolysis;hsa03430 Misma…
ENSG00000260854	chr16	34213115	34214215	CTD-2144E22.8	lincRNA	hsa05200 Pathways in cancer;hsa01100 Metabolic pathways;hsa04640 Hematopoietic cell lineage
ENSG00000260857	chr16	34739464	34740833	RP11-80F22.15	lincRNA	hsa04110 Cell cycle;hsa03030 DNA replication;hsa04115 p53 signaling pathway;hsa03410 Base excision repair;hsa04114 Oocyte meiosis
ENSG00000260907	chr17	20433355	20434194	AC008088.4	lincRNA	hsa04110 Cell cycle;hsa03030 DNA replication;hsa04114 Oocyte meiosis;hsa04971 Gastric acid secretion
ENSG00000260913	chr18	10405130	10414512	RP11-243E13.1	lincRNA	hsa04110 Cell cycle;hsa04660 T cell receptor signaling pathway
ENSG00000260932	chr16	83963401	83964828	RP11-483P21.6	antisense	hsa04110 Cell cycle;hsa03050 Proteasome;hsa04114 Oocyte meiosis;hsa03040 Spliceosome;hsa03030 DNA replication;hsa05010 Alzheimer's disease;hsa05016 Huntington's disease;hsa00190 Oxidative phosphorylation;hsa05012 Parkinson's disease;hsa03013 RNA transport;hsa04120 Ubiquitin mediated proteolysis;hsa01100 Metabolic pathways;hsa03015 mRNA surveillance pathway;hsa05200 Pathways in cancer;hsa00230 Pur…
ENSG00000260955	chr8	54955549	54958189	RP11-30L15.6	lincRNA	hsa04142 Lysosome;hsa04610 Complement and coagulation cascades;hsa04062 Chemokine signaling pathway;hsa05200 Pathways in cancer;hsa04810 Regulation of actin cytoskeleton;hsa05205 Proteoglycans in cancer;hsa04145 Phagosome;hsa04726 Serotonergic synapse;hsa03015 mRNA surveillance pathway;hsa05211 Renal cell carcinoma;hsa05219 Bladder cancer;hsa05100 Bacterial invasion of epithelial cells;hsa04014 R…
ENSG00000260958	chr16	34442308	34518517	RP11-488I20.8	lincRNA	hsa03010 Ribosome;hsa04110 Cell cycle;hsa01100 Metabolic pathways
ENSG00000261038	chr6	93097559	93098545	RP1-149C7.1	lincRNA	NA
ENSG00000261122	chr16	34977639	34990886	5S_rRNA	lincRNA	hsa05200 Pathways in cancer;hsa04933 AGE-RAGE signaling pathway in diabetic complications
ENSG00000261146	chr3	137510815	137515520	RP11-2A4.4	lincRNA	hsa04380 Osteoclast differentiation;hsa04666 Fc gamma R-mediated phagocytosis;hsa05200 Pathways in cancer;hsa05205 Proteoglycans in cancer;hsa00280 Valine, leucine and isoleucine degradation;hsa04668 TNF signaling pathway;hsa04060 Cytokine-cytokine receptor interaction;hsa04810 Regulation of actin cytoskeleton;hsa05130 Pathogenic Escherichia coli infection;hsa04610 Complement and coagulation casc…
ENSG00000261226	chr16	89003187	89006059	RP11-830F9.7	sense_intronic	hsa03050 Proteasome;hsa04062 Chemokine signaling pathway;hsa05340 Primary immunodeficiency;hsa03013 RNA transport;hsa04060 Cytokine-cytokine receptor interaction;hsa05200 Pathways in cancer;hsa04660 T cell receptor signaling pathway;hsa04640 Hematopoietic cell lineage;hsa04670 Leukocyte transendothelial migration;hsa05169 Epstein-Barr virus infection;hsa04110 Cell cycle;hsa04514 Cell adhesion mol…
ENSG00000261257	chr11	125970400	125972308	RP11-673E11.2	lincRNA	hsa04110 Cell cycle;hsa03030 DNA replication;hsa04114 Oocyte meiosis;hsa03050 Proteasome;hsa05130 Pathogenic Escherichia coli infection;hsa04971 Gastric acid secretion;hsa05200 Pathways in cancer;hsa04666 Fc gamma R-mediated phagocytosis;hsa03040 Spliceosome;hsa04020 Calcium signaling pathway;hsa04972 Pancreatic secretion;hsa04115 p53 signaling pathway;hsa04022 cGMP-PKG signaling pathway;hsa05131…
ENSG00000261296	chr15	62566362	62570564	RP11-299H22.6	lincRNA	hsa04110 Cell cycle;hsa03040 Spliceosome;hsa03050 Proteasome;hsa04114 Oocyte meiosis;hsa03030 DNA replication;hsa03013 RNA transport;hsa04115 p53 signaling pathway
ENSG00000261302	chr16	56742684	56763880	RP11-343H19.1	antisense	hsa04660 T cell receptor signaling pathway;hsa05131 Shigellosis;hsa05340 Primary immunodeficiency;hsa05142 Chagas disease (American trypanosomiasis);hsa05100 Bacterial invasion of epithelial cells;hsa04062 Chemokine signaling pathway;hsa04141 Protein processing in endoplasmic reticulum;hsa04060 Cytokine-cytokine receptor interaction;hsa05130 Pathogenic Escherichia coli infection;hsa04370 VEGF sig…
ENSG00000261314	chr1	211756357	211757067	RP11-359E8.5	sense_overlapping	hsa03010 Ribosome;hsa01100 Metabolic pathways;hsa00190 Oxidative phosphorylation
ENSG00000261319	chr16	8348494	8349774	RP11-279O17.1	lincRNA	hsa03010 Ribosome;hsa04080 Neuroactive ligand-receptor interaction;hsa04020 Calcium signaling pathway;hsa04151 PI3K-Akt signaling pathway;hsa04510 Focal adhesion;hsa00230 Purine metabolism;hsa00190 Oxidative phosphorylation;hsa05200 Pathways in cancer
ENSG00000261341	chr19	51279398	51289467	CTD-2568A17.1	lincRNA	hsa04110 Cell cycle;hsa03030 DNA replication;hsa04114 Oocyte meiosis;hsa03430 Mismatch repair;hsa03040 Spliceosome;hsa00240 Pyrimidine metabolism;hsa05016 Huntington's disease;hsa00230 Purine metabolism;hsa03013 RNA transport;hsa05010 Alzheimer's disease;hsa01100 Metabolic pathways;hsa03420 Nucleotide excision repair;hsa03410 Base excision repair;hsa04970 Salivary secretion
ENSG00000261384	chr15	74595346	74596684	RP11-60L3.2	sense_intronic	hsa03050 Proteasome
ENSG00000261394	chr16	12460839	12466439	RP11-165M1.3	antisense	hsa04110 Cell cycle;hsa03030 DNA replication;hsa04120 Ubiquitin mediated proteolysis;hsa04114 Oocyte meiosis;hsa03013 RNA transport;hsa04115 p53 signaling pathway;hsa03040 Spliceosome
ENSG00000261398	chr16	34430150	34431915	RP11-244B22.6	lincRNA	hsa04110 Cell cycle;hsa03010 Ribosome;hsa04114 Oocyte meiosis;hsa01100 Metabolic pathways;hsa05200 Pathways in cancer;hsa04640 Hematopoietic cell lineage
ENSG00000261441	chr15	89878284	89879392	RP11-217B1.2	antisense	hsa00190 Oxidative phosphorylation;hsa05012 Parkinson's disease;hsa05016 Huntington's disease;hsa05010 Alzheimer's disease;hsa04932 Non-alcoholic fatty liver disease (NAFLD);hsa01100 Metabolic pathways;hsa04510 Focal adhesion;hsa04611 Platelet activation;hsa01521 EGFR tyrosine kinase inhibitor resistance;hsa04810 Regulation of actin cytoskeleton;hsa04360 Axon guidance;hsa05211 Renal cell carcinom…
ENSG00000261442	chr16	4684330	4690624	RP11-709D24.6	antisense	hsa05016 Huntington's disease;hsa05010 Alzheimer's disease;hsa03050 Proteasome;hsa00190 Oxidative phosphorylation;hsa05012 Parkinson's disease;hsa04110 Cell cycle;hsa03040 Spliceosome;hsa04932 Non-alcoholic fatty liver disease (NAFLD);hsa04114 Oocyte meiosis;hsa05130 Pathogenic Escherichia coli infection;hsa03030 DNA replication;hsa03013 RNA transport;hsa04120 Ubiquitin mediated proteolysis;hsa05…
ENSG00000261465	chr16	19073821	19079013	RP11-626G11.5	antisense	hsa04510 Focal adhesion;hsa01100 Metabolic pathways;hsa04810 Regulation of actin cytoskeleton;hsa04974 Protein digestion and absorption;hsa04512 ECM-receptor interaction;hsa05204 Chemical carcinogenesis;hsa04933 AGE-RAGE signaling pathway in diabetic complications;hsa00980 Metabolism of xenobiotics by cytochrome P450;hsa00982 Drug metabolism - cytochrome P450;hsa04062 Chemokine signaling pathway;…
ENSG00000261566	chr16	34257222	34258621	CTD-2144E22.6	antisense	NA
ENSG00000261754	chr19	35302493	35305249	CTC-523E23.1	lincRNA	hsa05012 Parkinson's disease;hsa00190 Oxidative phosphorylation;hsa05016 Huntington's disease;hsa05010 Alzheimer's disease;hsa01100 Metabolic pathways;hsa04932 Non-alcoholic fatty liver disease (NAFLD);hsa05200 Pathways in cancer;hsa04810 Regulation of actin cytoskeleton;hsa03050 Proteasome;hsa04110 Cell cycle;hsa01521 EGFR tyrosine kinase inhibitor resistance;hsa04540 Gap junction;hsa04510 Focal…
ENSG00000261761	chr4	37003438	37022330	RP11-103J17.2	lincRNA	hsa04110 Cell cycle;hsa03030 DNA replication;hsa03430 Mismatch repair;hsa04114 Oocyte meiosis;hsa03410 Base excision repair;hsa04115 p53 signaling pathway;hsa04640 Hematopoietic cell lineage;hsa05200 Pathways in cancer
ENSG00000261800	chr16	34378093	34379252	RP11-244B22.11	lincRNA	hsa04110 Cell cycle;hsa01100 Metabolic pathways;hsa00790 Folate biosynthesis;hsa04114 Oocyte meiosis;hsa03030 DNA replication
ENSG00000262155	chr16	25078258	25080264	RP11-266L9.5	lincRNA	hsa05016 Huntington's disease;hsa05010 Alzheimer's disease;hsa00190 Oxidative phosphorylation;hsa05012 Parkinson's disease;hsa04932 Non-alcoholic fatty liver disease (NAFLD);hsa03010 Ribosome;hsa03040 Spliceosome;hsa03050 Proteasome;hsa04810 Regulation of actin cytoskeleton;hsa03013 RNA transport;hsa04722 Neurotrophin signaling pathway;hsa04120 Ubiquitin mediated proteolysis;hsa04260 Cardiac musc…
ENSG00000262454	chr16	14396145	14420210	RP11-65J21.3	lincRNA	hsa03050 Proteasome;hsa01100 Metabolic pathways;hsa05012 Parkinson's disease;hsa05010 Alzheimer's disease;hsa05016 Huntington's disease;hsa04976 Bile secretion;hsa04260 Cardiac muscle contraction;hsa04110 Cell cycle;hsa04810 Regulation of actin cytoskeleton;hsa00190 Oxidative phosphorylation;hsa04914 Progesterone-mediated oocyte maturation;hsa04114 Oocyte meiosis;hsa03013 RNA transport
ENSG00000262768	chr17	77774397	77776326	RP11-353N14.1	antisense	hsa04110 Cell cycle;hsa03030 DNA replication;hsa04114 Oocyte meiosis;hsa00240 Pyrimidine metabolism;hsa05200 Pathways in cancer;hsa04115 p53 signaling pathway
ENSG00000262772	chr17	77797251	77801503	RP11-353N14.2	lincRNA	hsa04810 Regulation of actin cytoskeleton;hsa04670 Leukocyte transendothelial migration;hsa05200 Pathways in cancer;hsa04062 Chemokine signaling pathway;hsa04014 Ras signaling pathway;hsa05205 Proteoglycans in cancer;hsa05144 Malaria;hsa04145 Phagosome;hsa04510 Focal adhesion;hsa05140 Leishmaniasis;hsa04380 Osteoclast differentiation;hsa05133 Pertussis;hsa04660 T cell receptor signaling pathway;h…
ENSG00000263063	chr17	80671784	80674131	RP11-388C12.1	lincRNA	hsa05016 Huntington's disease;hsa01100 Metabolic pathways;hsa00190 Oxidative phosphorylation;hsa05010 Alzheimer's disease;hsa05012 Parkinson's disease;hsa04510 Focal adhesion;hsa04146 Peroxisome;hsa04932 Non-alcoholic fatty liver disease (NAFLD);hsa04810 Regulation of actin cytoskeleton;hsa04360 Axon guidance;hsa05161 Hepatitis B;hsa05162 Measles;hsa04151 PI3K-Akt signaling pathway;hsa05212 Pancr…
