# Supplementary material for: Systematic identification of long non-coding RNAs with cancer-testis expression patterns in 14 cancer types
Source: Oncotarget. 2017 Oct 19;8(55):94769–79. doi: 10.18632/oncotarget.21930 (PMC5706911; doi:10.18632/oncotarget.21930)
Supplement: Supplementary file 5 [file oncotarget-08-94769-s005.xlsx]

## Sheet: Sheet1
KEGGID	Term	GeneRatio	BgRatio	P	Padj
hsa04976	hsa04976 Bile secretion	34/592	449/28360	1.29e-10	2.85e-08
hsa04110	hsa04110 Cell cycle	266/592	9291/28360	3.12e-10	3.43e-08
hsa04115	hsa04115 p53 signaling pathway	99/592	2558/28360	1.34e-09	9.86e-08
hsa03030	hsa03030 DNA replication	178/592	6352/28360	7.41e-06	0.000408
hsa04114	hsa04114 Oocyte meiosis	161/592	5888/28360	9.4e-05	0.00413
hsa04080	hsa04080 Neuroactive ligand-receptor interaction	34/592	838/28360	0.000201	0.00738
hsa03410	hsa03410 Base excision repair	80/592	2670/28360	0.000645	0.0203
hsa04610	hsa04610 Complement and coagulation cascades	29/592	835/28360	0.00562	0.155
hsa04640	hsa04640 Hematopoietic cell lineage	79/592	2985/28360	0.0164	0.402
hsa00380	hsa00380 Tryptophan metabolism	15/592	424/28360	0.0341	0.74
hsa00340	hsa00340 Histidine metabolism	19/592	580/28360	0.037	0.74
hsa04060	hsa04060 Cytokine-cytokine receptor interaction	86/592	3480/28360	0.0543	0.942
hsa05212	hsa05212 Pancreatic cancer	31/592	1097/28360	0.0557	0.942
hsa01100	hsa01100 Metabolic pathways	239/592	10591/28360	0.0679	0.996
hsa00630	hsa00630 Glyoxylate and dicarboxylate metabolism	3/592	45/28360	0.0674	0.996
hsa00190	hsa00190 Oxidative phosphorylation	145/592	7768/28360	0.951	1
hsa05010	hsa05010 Alzheimer's disease	135/592	7410/28360	0.973	1
hsa05016	hsa05016 Huntington's disease	125/592	7300/28360	0.997	1
hsa05012	hsa05012 Parkinson's disease	141/592	7727/28360	0.975	1
hsa04932	hsa04932 Non-alcoholic fatty liver disease (NAFLD)	111/592	6547/28360	0.996	1
hsa03050	hsa03050 Proteasome	102/592	6097/28360	0.996	1
hsa04611	hsa04611 Platelet activation	33/592	2014/28360	0.943	1
hsa04360	hsa04360 Axon guidance	61/592	3029/28360	0.638	1
hsa04510	hsa04510 Focal adhesion	120/592	5418/28360	0.248	1
hsa04146	hsa04146 Peroxisome	26/592	969/28360	0.116	1
hsa05200	hsa05200 Pathways in cancer	193/592	8862/28360	0.25	1
hsa05146	hsa05146 Amoebiasis	34/592	1441/28360	0.254	1
hsa04072	hsa04072 Phospholipase D signaling pathway	12/592	889/28360	0.961	1
hsa04810	hsa04810 Regulation of actin cytoskeleton	107/592	5084/28360	0.479	1
hsa04933	hsa04933 AGE-RAGE signaling pathway in diabetic complications	39/592	1868/28360	0.524	1
hsa01521	hsa01521 EGFR tyrosine kinase inhibitor resistance	21/592	2012/28360	1	1
hsa04015	hsa04015 Rap1 signaling pathway	31/592	1799/28360	0.888	1
hsa00510	hsa00510 N-Glycan biosynthesis	4/592	472/28360	0.99	1
hsa00280	hsa00280 Valine, leucine and isoleucine degradation	54/592	2179/28360	0.108	1
hsa00071	hsa00071 Fatty acid degradation	27/592	1074/28360	0.185	1
hsa00640	hsa00640 Propanoate metabolism	22/592	953/28360	0.345	1
hsa05211	hsa05211 Renal cell carcinoma	29/592	2207/28360	0.998	1
hsa04062	hsa04062 Chemokine signaling pathway	83/592	3702/28360	0.257	1
hsa04380	hsa04380 Osteoclast differentiation	70/592	2879/28360	0.0998	1
hsa05169	hsa05169 Epstein-Barr virus infection	15/592	2353/28360	1	1
hsa04660	hsa04660 T cell receptor signaling pathway	57/592	3320/28360	0.954	1
hsa03013	hsa03013 RNA transport	72/592	6621/28360	1	1
hsa03040	hsa03040 Spliceosome	93/592	7403/28360	1	1
hsa05166	hsa05166 HTLV-I infection	25/592	1733/28360	0.983	1
hsa04672	hsa04672 Intestinal immune network for IgA production	21/592	1372/28360	0.948	1
hsa04662	hsa04662 B cell receptor signaling pathway	35/592	2050/28360	0.911	1
hsa05340	hsa05340 Primary immunodeficiency	30/592	1834/28360	0.935	1
hsa04141	hsa04141 Protein processing in endoplasmic reticulum	60/592	3238/28360	0.855	1
hsa05130	hsa05130 Pathogenic Escherichia coli infection	43/592	1703/28360	0.114	1
hsa05132	hsa05132 Salmonella infection	11/592	909/28360	0.984	1
hsa04066	hsa04066 HIF-1 signaling pathway	9/592	1395/28360	1	1
hsa05131	hsa05131 Shigellosis	31/592	1499/28360	0.548	1
hsa04370	hsa04370 VEGF signaling pathway	9/592	781/28360	0.983	1
hsa04071	hsa04071 Sphingolipid signaling pathway	17/592	1207/28360	0.969	1
hsa04010	hsa04010 MAPK signaling pathway	38/592	1858/28360	0.577	1
hsa04142	hsa04142 Lysosome	29/592	2092/28360	0.994	1
hsa04728	hsa04728 Dopaminergic synapse	2/592	291/28360	0.985	1
hsa04722	hsa04722 Neurotrophin signaling pathway	20/592	1683/28360	0.998	1
hsa01212	hsa01212 Fatty acid metabolism	8/592	327/28360	0.375	1
hsa03010	hsa03010 Ribosome	83/592	3527/28360	0.133	1
hsa03060	hsa03060 Protein export	32/592	1697/28360	0.75	1
hsa04120	hsa04120 Ubiquitin mediated proteolysis	42/592	3854/28360	1	1
hsa04260	hsa04260 Cardiac muscle contraction	35/592	2797/28360	1	1
hsa03015	hsa03015 mRNA surveillance pathway	33/592	2161/28360	0.98	1
hsa00511	hsa00511 Other glycan degradation	4/592	133/28360	0.302	1
hsa05142	hsa05142 Chagas disease (American trypanosomiasis)	42/592	1998/28360	0.505	1
hsa04064	hsa04064 NF-kappa B signaling pathway	20/592	1353/28360	0.961	1
hsa04630	hsa04630 Jak-STAT signaling pathway	12/592	864/28360	0.95	1
hsa05321	hsa05321 Inflammatory bowel disease (IBD)	8/592	673/28360	0.972	1
hsa04650	hsa04650 Natural killer cell mediated cytotoxicity	23/592	1477/28360	0.945	1
hsa05162	hsa05162 Measles	33/592	1720/28360	0.718	1
hsa04670	hsa04670 Leukocyte transendothelial migration	42/592	2284/28360	0.827	1
hsa04620	hsa04620 Toll-like receptor signaling pathway	22/592	1040/28360	0.505	1
hsa05152	hsa05152 Tuberculosis	14/592	1107/28360	0.986	1
hsa05140	hsa05140 Leishmaniasis	13/592	732/28360	0.761	1
hsa05143	hsa05143 African trypanosomiasis	5/592	321/28360	0.802	1
hsa04621	hsa04621 NOD-like receptor signaling pathway	9/592	675/28360	0.945	1
hsa04530	hsa04530 Tight junction	23/592	938/28360	0.243	1
hsa05133	hsa05133 Pertussis	19/592	832/28360	0.377	1
hsa04520	hsa04520 Adherens junction	24/592	1445/28360	0.899	1
hsa04666	hsa04666 Fc gamma R-mediated phagocytosis	47/592	1936/28360	0.158	1
hsa05330	hsa05330 Allograft rejection	3/592	126/28360	0.491	1
hsa05150	hsa05150 Staphylococcus aureus infection	36/592	1625/28360	0.38	1
hsa04514	hsa04514 Cell adhesion molecules (CAMs)	25/592	1614/28360	0.955	1
hsa05144	hsa05144 Malaria	29/592	1533/28360	0.735	1
hsa04310	hsa04310 Wnt signaling pathway	15/592	798/28360	0.697	1
hsa05323	hsa05323 Rheumatoid arthritis	12/592	803/28360	0.912	1
hsa04270	hsa04270 Vascular smooth muscle contraction	16/592	1773/28360	1	1
hsa05205	hsa05205 Proteoglycans in cancer	43/592	2377/28360	0.858	1
hsa04012	hsa04012 ErbB signaling pathway	9/592	1275/28360	1	1
hsa03430	hsa03430 Mismatch repair	48/592	2356/28360	0.592	1
hsa00240	hsa00240 Pyrimidine metabolism	28/592	2732/28360	1	1
hsa05221	hsa05221 Acute myeloid leukemia	8/592	1068/28360	1	1
hsa05222	hsa05222 Small cell lung cancer	18/592	1082/28360	0.867	1
hsa05145	hsa05145 Toxoplasmosis	14/592	557/28360	0.277	1
hsa04151	hsa04151 PI3K-Akt signaling pathway	53/592	2943/28360	0.89	1
hsa04145	hsa04145 Phagosome	33/592	1213/28360	0.0744	1
hsa05210	hsa05210 Colorectal cancer	10/592	902/28360	0.992	1
hsa00010	hsa00010 Glycolysis / Gluconeogenesis	12/592	442/28360	0.216	1
hsa05215	hsa05215 Prostate cancer	9/592	1264/28360	1	1
hsa03020	hsa03020 RNA polymerase	1/592	833/28360	1	1
hsa03008	hsa03008 Ribosome biogenesis in eukaryotes	4/592	532/28360	0.996	1
hsa04912	hsa04912 GnRH signaling pathway	10/592	664/28360	0.889	1
hsa04725	hsa04725 Cholinergic synapse	6/592	370/28360	0.787	1
hsa04723	hsa04723 Retrograde endocannabinoid signaling	2/592	127/28360	0.746	1
hsa04720	hsa04720 Long-term potentiation	6/592	425/28360	0.881	1
hsa04152	hsa04152 AMPK signaling pathway	4/592	277/28360	0.833	1
hsa04668	hsa04668 TNF signaling pathway	12/592	851/28360	0.944	1
hsa04911	hsa04911 Insulin secretion	1/592	210/28360	0.988	1
hsa00140	hsa00140 Steroid hormone biosynthesis	2/592	83/28360	0.519	1
hsa00601	hsa00601 Glycosphingolipid biosynthesis - lacto and neolacto series	6/592	157/28360	0.112	1
hsa04713	hsa04713 Circadian entrainment	5/592	286/28360	0.715	1
hsa05120	hsa05120 Epithelial cell signaling in Helicobacter pylori infection	5/592	231/28360	0.53	1
hsa03440	hsa03440 Homologous recombination	28/592	1575/28360	0.835	1
hsa05110	hsa05110 Vibrio cholerae infection	3/592	232/28360	0.865	1
hsa04960	hsa04960 Aldosterone-regulated sodium reabsorption	10/592	555/28360	0.725	1
hsa04210	hsa04210 Apoptosis	13/592	663/28360	0.63	1
hsa05164	hsa05164 Influenza A	6/592	400/28360	0.843	1
hsa05160	hsa05160 Hepatitis C	4/592	595/28360	0.999	1
hsa04024	hsa04024 cAMP signaling pathway	8/592	638/28360	0.958	1
hsa05332	hsa05332 Graft-versus-host disease	2/592	89/28360	0.557	1
hsa01524	hsa01524 Platinum drug resistance	2/592	411/28360	0.998	1
hsa05213	hsa05213 Endometrial cancer	6/592	1012/28360	1	1
hsa05161	hsa05161 Hepatitis B	19/592	1477/28360	0.993	1
hsa04130	hsa04130 SNARE interactions in vesicular transport	2/592	201/28360	0.925	1
hsa04940	hsa04940 Type I diabetes mellitus	1/592	74/28360	0.791	1
hsa04914	hsa04914 Progesterone-mediated oocyte maturation	23/592	1859/28360	0.998	1
hsa05224	hsa05224 Breast cancer	6/592	773/28360	0.999	1
hsa04211	hsa04211 Longevity regulating pathway	1/592	650/28360	1	1
hsa01200	hsa01200 Carbon metabolism	11/592	636/28360	0.777	1
hsa04724	hsa04724 Glutamatergic synapse	1/592	175/28360	0.975	1
hsa04512	hsa04512 ECM-receptor interaction	51/592	2645/28360	0.746	1
hsa05217	hsa05217 Basal cell carcinoma	7/592	377/28360	0.675	1
hsa00051	hsa00051 Fructose and mannose metabolism	1/592	74/28360	0.791	1
hsa00982	hsa00982 Drug metabolism - cytochrome P450	10/592	452/28360	0.471	1
hsa04664	hsa04664 Fc epsilon RI signaling pathway	6/592	552/28360	0.975	1
hsa05134	hsa05134 Legionellosis	1/592	122/28360	0.924	1
hsa04122	hsa04122 Sulfur relay system	1/592	228/28360	0.992	1
hsa00230	hsa00230 Purine metabolism	32/592	2895/28360	1	1
hsa04974	hsa04974 Protein digestion and absorption	18/592	860/28360	0.529	1
hsa05414	hsa05414 Dilated cardiomyopathy	33/592	1801/28360	0.806	1
hsa05410	hsa05410 Hypertrophic cardiomyopathy (HCM)	37/592	1644/28360	0.341	1
hsa05412	hsa05412 Arrhythmogenic right ventricular cardiomyopathy (ARVC)	32/592	1587/28360	0.607	1
hsa04020	hsa04020 Calcium signaling pathway	20/592	1407/28360	0.976	1
hsa00350	hsa00350 Tyrosine metabolism	1/592	266/28360	0.996	1
hsa00270	hsa00270 Cysteine and methionine metabolism	1/592	115/28360	0.912	1
hsa00564	hsa00564 Glycerophospholipid metabolism	2/592	136/28360	0.779	1
hsa00410	hsa00410 beta-Alanine metabolism	11/592	454/28360	0.351	1
hsa04350	hsa04350 TGF-beta signaling pathway	8/592	339/28360	0.413	1
hsa04390	hsa04390 Hippo signaling pathway	5/592	276/28360	0.686	1
hsa04970	hsa04970 Salivary secretion	6/592	186/28360	0.194	1
hsa03420	hsa03420 Nucleotide excision repair	11/592	940/28360	0.989	1
hsa04022	hsa04022 cGMP-PKG signaling pathway	20/592	1881/28360	1	1
hsa00620	hsa00620 Pyruvate metabolism	3/592	180/28360	0.728	1
hsa00532	hsa00532 Glycosaminoglycan biosynthesis - chondroitin sulfate / dermatan sulfate	7/592	484/28360	0.881	1
hsa01210	hsa01210 2-Oxocarboxylic acid metabolism	2/592	57/28360	0.334	1
hsa04730	hsa04730 Long-term depression	3/592	166/28360	0.676	1
hsa00590	hsa00590 Arachidonic acid metabolism	1/592	142/28360	0.95	1
hsa05204	hsa05204 Chemical carcinogenesis	6/592	371/28360	0.789	1
hsa00980	hsa00980 Metabolism of xenobiotics by cytochrome P450	7/592	387/28360	0.7	1
hsa04921	hsa04921 Oxytocin signaling pathway	5/592	616/28360	0.996	1
hsa04014	hsa04014 Ras signaling pathway	24/592	1209/28360	0.629	1
hsa00220	hsa00220 Arginine biosynthesis	1/592	38/28360	0.552	1
hsa00020	hsa00020 Citrate cycle (TCA cycle)	7/592	291/28360	0.406	1
hsa04910	hsa04910 Insulin signaling pathway	2/592	925/28360	1	1
hsa05220	hsa05220 Chronic myeloid leukemia	13/592	965/28360	0.967	1
hsa03018	hsa03018 RNA degradation	6/592	857/28360	1	1
hsa02010	hsa02010 ABC transporters	1/592	94/28360	0.863	1
hsa04950	hsa04950 Maturity onset diabetes of the young	2/592	71/28360	0.438	1
hsa00562	hsa00562 Inositol phosphate metabolism	3/592	345/28360	0.976	1
hsa04962	hsa04962 Vasopressin-regulated water reabsorption	3/592	160/28360	0.652	1
hsa00830	hsa00830 Retinol metabolism	6/592	240/28360	0.386	1
hsa04213	hsa04213 Longevity regulating pathway - multiple species	1/592	135/28360	0.942	1
hsa01522	hsa01522 Endocrine resistance	1/592	430/28360	1	1
hsa04144	hsa04144 Endocytosis	9/592	629/28360	0.911	1
hsa05214	hsa05214 Glioma	3/592	559/28360	0.999	1
hsa05231	hsa05231 Choline metabolism in cancer	2/592	573/28360	1	1
hsa05223	hsa05223 Non-small cell lung cancer	5/592	886/28360	1	1
hsa04070	hsa04070 Phosphatidylinositol signaling system	2/592	368/28360	0.996	1
hsa00563	hsa00563 Glycosylphosphatidylinositol(GPI)-anchor biosynthesis	2/592	101/28360	0.626	1
hsa05230	hsa05230 Central carbon metabolism in cancer	5/592	322/28360	0.805	1
hsa04971	hsa04971 Gastric acid secretion	9/592	301/28360	0.18	1
hsa04916	hsa04916 Melanogenesis	5/592	324/28360	0.809	1
hsa04972	hsa04972 Pancreatic secretion	5/592	171/28360	0.287	1
hsa05033	hsa05033 Nicotine addiction	2/592	56/28360	0.327	1
hsa04917	hsa04917 Prolactin signaling pathway	5/592	442/28360	0.955	1
hsa05020	hsa05020 Prion diseases	1/592	99/28360	0.877	1
hsa04261	hsa04261 Adrenergic signaling in cardiomyocytes	4/592	428/28360	0.979	1
hsa04924	hsa04924 Renin secretion	3/592	353/28360	0.979	1
hsa00514	hsa00514 Other types of O-glycan biosynthesis	1/592	66/28360	0.752	1
hsa04710	hsa04710 Circadian rhythm	2/592	100/28360	0.621	1
hsa00790	hsa00790 Folate biosynthesis	3/592	74/28360	0.201	1
hsa05100	hsa05100 Bacterial invasion of epithelial cells	20/592	899/28360	0.417	1
hsa04540	hsa04540 Gap junction	5/592	515/28360	0.984	1
hsa05218	hsa05218 Melanoma	5/592	830/28360	1	1
hsa05032	hsa05032 Morphine addiction	1/592	187/28360	0.981	1
hsa04340	hsa04340 Hedgehog signaling pathway	1/592	72/28360	0.781	1
hsa04920	hsa04920 Adipocytokine signaling pathway	5/592	186/28360	0.348	1
hsa04975	hsa04975 Fat digestion and absorption	1/592	51/28360	0.659	1
hsa03320	hsa03320 PPAR signaling pathway	2/592	109/28360	0.667	1
hsa00310	hsa00310 Lysine degradation	1/592	138/28360	0.946	1
hsa04068	hsa04068 FoxO signaling pathway	2/592	381/28360	0.997	1
hsa00670	hsa00670 One carbon pool by folate	1/592	74/28360	0.791	1
hsa00520	hsa00520 Amino sugar and nucleotide sugar metabolism	1/592	156/28360	0.963	1
hsa04726	hsa04726 Serotonergic synapse	3/592	146/28360	0.59	1
hsa00592	hsa00592 alpha-Linolenic acid metabolism	2/592	74/28360	0.459	1
hsa00360	hsa00360 Phenylalanine metabolism	2/592	112/28360	0.682	1
hsa04750	hsa04750 Inflammatory mediator regulation of TRP channels	2/592	346/28360	0.995	1
hsa05219	hsa05219 Bladder cancer	2/592	247/28360	0.966	1
hsa00480	hsa00480 Glutathione metabolism	2/592	260/28360	0.973	1
hsa04966	hsa04966 Collecting duct acid secretion	1/592	108/28360	0.898	1
hsa04215	hsa04215 Apoptosis - multiple species	1/592	83/28360	0.827	1
hsa04320	hsa04320 Dorso-ventral axis formation	1/592	139/28360	0.947	1
hsa05416	hsa05416 Viral myocarditis	1/592	139/28360	0.947	1
hsa05203	hsa05203 Viral carcinogenesis	1/592	240/28360	0.994	1
hsa00591	hsa00591 Linoleic acid metabolism	1/592	77/28360	0.803	1
hsa05216	hsa05216 Thyroid cancer	1/592	104/28360	0.889	1
hsa04622	hsa04622 RIG-I-like receptor signaling pathway	1/592	163/28360	0.968	1
hsa04964	hsa04964 Proximal tubule bicarbonate reclamation	1/592	65/28360	0.747	1
hsa05014	hsa05014 Amyotrophic lateral sclerosis (ALS)	1/592	118/28360	0.917	1
