# Supplementary material for: Systematic identification of long non-coding RNAs with cancer-testis expression patterns in 14 cancer types
Source: Oncotarget. 2017 Oct 19;8(55):94769–79. doi: 10.18632/oncotarget.21930 (PMC5706911; doi:10.18632/oncotarget.21930)
Supplement: Supplementary file 6 [file oncotarget-08-94769-s006.xlsx]

## Sheet: Sheet1
Ensembl	Anno	Description	P
ENSG00000251533	lincRNA	LINC00605	0.00034
ENSG00000227857	antisense	RP4-533D7.5	0.000948
ENSG00000223635	antisense	RP4-613A2.1	0.00262
ENSG00000260958	lincRNA	RP11-488I20.8	0.00716
ENSG00000224559	lincRNA	LINC01087	0.0072
ENSG00000227375	antisense	DLG1-AS1	0.0072
ENSG00000231208	antisense	RP4-583P15.11	0.0072
ENSG00000231976	lincRNA	LINC00202-2	0.0072
ENSG00000238062	lincRNA	AC105344.2	0.0072
ENSG00000248925	antisense	CTD-2083E4.6	0.0072
ENSG00000260475	antisense	RP11-85A1.3	0.0072
ENSG00000260857	lincRNA	RP11-80F22.15	0.0072
ENSG00000229703	lincRNA	XX-CR54.1	0.0127
ENSG00000238107	lincRNA	RP11-495P10.5	0.0127
ENSG00000248131	lincRNA	CT49	0.0127
ENSG00000223831	sense_intronic	RP1-56J10.8	0.0196
ENSG00000225929	antisense	AC000036.4	0.0196
ENSG00000229191	lincRNA	RP11-168O16.1	0.0196
ENSG00000229967	antisense	RP11-366F6.2	0.0196
ENSG00000231903	antisense	AC079354.5	0.0196
ENSG00000233776	antisense	RP11-384P7.6	0.0196
ENSG00000234215	lincRNA	RP5-942I16.1	0.0196
ENSG00000237265	processed_transcript	RP11-402P6.9	0.0196
ENSG00000251487	lincRNA	RP11-124N3.2	0.0196
ENSG00000254574	antisense	RP11-429J17.4	0.0196
ENSG00000258081	lincRNA	RP11-384J4.2	0.0196
ENSG00000258144	lincRNA	RP11-554L12.1	0.0196
ENSG00000260213	antisense	RP11-303E16.3	0.0196
ENSG00000260777	lincRNA	CTD-2008P7.1	0.0196
ENSG00000233515	lincRNA	AL022344.4	0.0226
ENSG00000187156	lincRNA	LINC00221	0.0287
ENSG00000255652	lincRNA	RP11-313F23.4	0.0287
ENSG00000257636	antisense	RP11-1103G16.1	0.0287
ENSG00000224209	lincRNA	LINC00466	0.0301
ENSG00000229021	antisense	NBPF18P	0.0301
ENSG00000230102	processed_transcript	RP11-407B7.1	0.0301
ENSG00000246095	lincRNA	AC006445.8	0.0301
ENSG00000248215	lincRNA	RP11-722M1.1	0.0301
ENSG00000249216	antisense	RP11-227F19.5	0.0301
ENSG00000249599	lincRNA	RP11-168E14.1	0.0301
ENSG00000253301	lincRNA	RP11-513O17.2	0.0301
ENSG00000253363	lincRNA	RP11-962G15.1	0.0301
ENSG00000255257	lincRNA	AC025016.1	0.0301
ENSG00000255458	lincRNA	RP11-539G18.2	0.0301
ENSG00000259126	lincRNA	RP11-99L13.2	0.0301
ENSG00000259265	antisense	RP11-809H16.4	0.0301
ENSG00000260750	lincRNA	RP11-482M8.1	0.0301
ENSG00000262768	antisense	RP11-353N14.1	0.0301
ENSG00000184324	antisense	CSAG2	0.0446
ENSG00000187979	antisense	AC008079.9	0.053
ENSG00000223446	antisense	RP11-274J16.5	0.053
ENSG00000224074	lincRNA	LINC00691	0.053
ENSG00000224128	antisense	AC107057.2	0.053
ENSG00000224794	antisense	RP3-333H23.8	0.053
ENSG00000226825	lincRNA	RP11-363D24.1	0.053
ENSG00000226969	antisense	RP11-547D24.3	0.053
ENSG00000228350	antisense	RP11-148G20.1	0.053
ENSG00000231188	antisense	RP11-34D15.2	0.053
ENSG00000231358	lincRNA	RP11-442J17.3	0.053
ENSG00000231714	lincRNA	RP11-476H20.1	0.053
ENSG00000232642	antisense	AC008073.7	0.053
ENSG00000233203	antisense	RP11-67L3.4	0.053
ENSG00000234497	antisense	RP4-612J11.1	0.053
ENSG00000235026	antisense	AC066593.1	0.053
ENSG00000235538	lincRNA	RP1-230L10.1	0.053
ENSG00000236301	antisense	MRGPRG-AS1	0.053
ENSG00000242440	lincRNA	RP11-501O2.5	0.053
ENSG00000248118	lincRNA	LINC01019	0.053
ENSG00000248359	lincRNA	CTC-537E7.2	0.053
ENSG00000249515	lincRNA	CTD-2151A2.1	0.053
ENSG00000253513	antisense	RP11-6D1.3	0.053
ENSG00000257891	lincRNA	CTD-2311B13.1	0.053
ENSG00000258265	lincRNA	CTD-2311B13.2	0.053
ENSG00000259256	lincRNA	RP11-838N2.3	0.053
ENSG00000260073	lincRNA	RP11-488I20.9	0.053
ENSG00000262880	processed_transcript	RP11-104H15.7	0.053
ENSG00000260498	lincRNA	RP4-536B24.4	0.0558
ENSG00000214725	antisense	CDIPT-AS1	0.0692
ENSG00000223975	lincRNA	AP001048.4	0.0692
ENSG00000224413	lincRNA	AP001476.2	0.0692
ENSG00000225981	antisense	AC102953.4	0.0692
ENSG00000230534	antisense	RP11-297A16.2	0.0692
ENSG00000230834	lincRNA	AC068580.7	0.0692
ENSG00000231196	lincRNA	RP11-495P10.8	0.0692
ENSG00000245534	antisense	RP11-219B17.1	0.0692
ENSG00000247151	antisense	CSTF3-AS1	0.0692
ENSG00000248468	antisense	RP11-517B11.4	0.0692
ENSG00000250060	lincRNA	RP11-332J15.2	0.0692
ENSG00000250453	lincRNA	CTD-2134P3.1	0.0692
ENSG00000253343	lincRNA	CTD-3023L14.3	0.0692
ENSG00000255193	lincRNA	RP11-945A11.1	0.0692
ENSG00000258028	lincRNA	RP11-148E17.1	0.0692
ENSG00000258785	lincRNA	CTD-2643K12.2	0.0692
ENSG00000259274	antisense	CTD-2501E16.2	0.0692
ENSG00000225334	antisense	RP11-449J1.1	0.0855
ENSG00000230789	sense_intronic	ARHGAP26-IT1	0.0855
ENSG00000237463	antisense	RP11-280O1.2	0.0855
ENSG00000227012	lincRNA	RP1-97J1.2	0.0856
ENSG00000248783	lincRNA	RP11-308B16.2	0.0856
ENSG00000223872	lincRNA	AC006372.5	0.107
ENSG00000225077	antisense	LINC00337	0.107
ENSG00000228280	sense_intronic	RP11-367B6.2	0.107
ENSG00000229205	lincRNA	LINC00200	0.107
ENSG00000230663	lincRNA	FAM224B	0.107
ENSG00000250838	antisense	RP11-501C14.5	0.107
ENSG00000258038	lincRNA	CTD-2384A14.1	0.107
ENSG00000224127	antisense	RP11-510C10.2	0.142
ENSG00000224609	processed_transcript	RP11-470E16.1	0.142
ENSG00000225493	lincRNA	AC092619.1	0.142
ENSG00000225945	antisense	RP3-441A12.1	0.142
ENSG00000227373	lincRNA	RP11-160H22.5	0.142
ENSG00000230010	lincRNA	RP4-568F9.6	0.142
ENSG00000230563	lincRNA	RP5-828H9.1	0.142
ENSG00000231817	lincRNA	RP11-189B4.6	0.142
ENSG00000232001	lincRNA	AC108868.6	0.142
ENSG00000232197	antisense	RP11-302L19.1	0.142
ENSG00000233220	lincRNA	LINC00167	0.142
ENSG00000235343	lincRNA	AC005301.8	0.142
ENSG00000237605	antisense	RP11-343H5.6	0.142
ENSG00000238284	lincRNA	AC027269.2	0.142
ENSG00000239589	lincRNA	LINC00879	0.142
ENSG00000249725	lincRNA	RP11-469L4.1	0.142
ENSG00000251676	lincRNA	RP11-614F17.2	0.142
ENSG00000253695	antisense	RP11-177H2.2	0.142
ENSG00000254119	lincRNA	RP11-705O24.1	0.142
ENSG00000254417	antisense	ANO1-AS2	0.142
ENSG00000255649	antisense	RP11-502N13.2	0.142
ENSG00000256442	antisense	RP11-705C15.4	0.142
ENSG00000256803	antisense	RP11-133L14.5	0.142
ENSG00000258882	lincRNA	CTD-2277K2.1	0.142
ENSG00000259245	lincRNA	RP11-684B21.1	0.142
ENSG00000259786	lincRNA	CTD-2118P12.1	0.142
ENSG00000260913	lincRNA	RP11-243E13.1	0.142
ENSG00000261314	sense_overlapping	RP11-359E8.5	0.142
ENSG00000262869	sense_intronic	CTD-2545H1.1	0.142
ENSG00000180279	lincRNA	CTD-2568A17.5	0.153
ENSG00000224046	antisense	AC005076.5	0.153
ENSG00000227477	lincRNA	STK4-AS1	0.153
ENSG00000230641	antisense	USP12-AS2	0.153
ENSG00000231305	antisense	RP11-723O4.2	0.153
ENSG00000231532	lincRNA	AC022311.1	0.153
ENSG00000231937	antisense	RP11-329E24.6	0.153
ENSG00000232790	lincRNA	AC006481.1	0.153
ENSG00000234503	lincRNA	KB-1592A4.14	0.153
ENSG00000239311	lincRNA	RP11-615J4.3	0.153
ENSG00000240211	antisense	RP11-758P17.3	0.153
ENSG00000249174	lincRNA	RP11-124N3.3	0.153
ENSG00000254111	lincRNA	RP11-150O12.5	0.153
ENSG00000254518	lincRNA	RP11-347H15.4	0.153
ENSG00000258285	lincRNA	RP11-103B5.2	0.153
ENSG00000258957	lincRNA	RP11-363J20.1	0.153
ENSG00000259553	lincRNA	MIR1302-10	0.153
ENSG00000259717	lincRNA	LINC00677	0.153
ENSG00000259995	lincRNA	CTD-2336H13.2	0.153
ENSG00000260288	processed_transcript	RP11-24M17.4	0.153
ENSG00000261341	lincRNA	CTD-2568A17.1	0.153
ENSG00000227683	lincRNA	RP11-445N18.5	0.158
ENSG00000228714	lincRNA	RP11-284G10.1	0.158
ENSG00000236240	sense_intronic	GPC5-IT1	0.158
ENSG00000176320	lincRNA	RP11-404O13.5	0.16
ENSG00000226320	lincRNA	AC018359.1	0.16
ENSG00000249231	lincRNA	CASC16	0.16
ENSG00000253678	lincRNA	RP11-981G7.3	0.16
ENSG00000256732	lincRNA	RP11-407A16.3	0.16
ENSG00000259023	lincRNA	LINC00524	0.16
ENSG00000261394	antisense	RP11-165M1.3	0.16
ENSG00000132204	lincRNA	LINC00470	0.203
ENSG00000229618	lincRNA	AC011288.2	0.203
ENSG00000230013	lincRNA	RP11-217B7.3	0.203
ENSG00000230065	antisense	AC010974.3	0.203
ENSG00000233288	lincRNA	RP11-760D2.5	0.203
ENSG00000233316	lincRNA	DSCR10	0.203
ENSG00000237378	lincRNA	RP11-473M10.3	0.203
ENSG00000237480	lincRNA	RP5-947P14.1	0.203
ENSG00000248837	lincRNA	RP11-412P11.1	0.203
ENSG00000249199	lincRNA	CTD-2139B15.5	0.203
ENSG00000250590	lincRNA	RP11-565A3.2	0.203
ENSG00000251127	lincRNA	RP11-280G9.1	0.203
ENSG00000255568	sense_intronic	BRWD1-IT2	0.203
ENSG00000256862	antisense	RP11-664D1.1	0.203
ENSG00000258279	lincRNA	LINC00592	0.203
ENSG00000258927	lincRNA	RP11-1070N10.5	0.203
ENSG00000260907	lincRNA	AC008088.4	0.203
ENSG00000262772	lincRNA	RP11-353N14.2	0.203
ENSG00000227200	sense_intronic	RP11-121A14.3	0.258
ENSG00000228140	lincRNA	RP3-467K16.4	0.258
ENSG00000232021	processed_transcript	LEF1-AS1	0.291
ENSG00000232259	lincRNA	RP11-4C20.3	0.291
ENSG00000232835	lincRNA	AC107057.1	0.291
ENSG00000233988	lincRNA	ADAM6	0.291
ENSG00000236799	lincRNA	RP11-383C6.2	0.291
ENSG00000237937	lincRNA	AP000770.1	0.291
ENSG00000243636	lincRNA	RP11-164O23.7	0.291
ENSG00000245248	antisense	USP2-AS1	0.291
ENSG00000246763	antisense	RGMB-AS1	0.291
ENSG00000248790	antisense	RP11-319G6.3	0.291
ENSG00000255825	antisense	RP5-1154L15.1	0.291
ENSG00000257698	lincRNA	RP11-620J15.3	0.291
ENSG00000257906	lincRNA	RP1-90J4.1	0.291
ENSG00000260932	antisense	RP11-483P21.6	0.291
ENSG00000231666	lincRNA	RP11-404O13.1	0.3
ENSG00000233656	lincRNA	RP11-716O23.1	0.3
ENSG00000234070	antisense	RP11-415L24.1	0.3
ENSG00000244564	lincRNA	RP11-14D22.1	0.3
ENSG00000254497	antisense	CTD-2560E9.5	0.3
ENSG00000255866	lincRNA	RP11-221N13.2	0.3
ENSG00000186148	processed_transcript	AC013271.3	0.369
ENSG00000214691	lincRNA	AC104654.1	0.369
ENSG00000220161	lincRNA	RP1-37N7.3	0.369
ENSG00000223809	lincRNA	RP11-85L21.6	0.369
ENSG00000224535	lincRNA	RP11-61J19.2	0.369
ENSG00000224743	antisense	TEX26-AS1	0.369
ENSG00000228636	lincRNA	RP5-1051H14.2	0.369
ENSG00000231971	lincRNA	RP11-557H15.3	0.369
ENSG00000232598	lincRNA	RP1-90K10.4	0.369
ENSG00000233191	antisense	AC006372.6	0.369
ENSG00000235570	lincRNA	LINC00533	0.369
ENSG00000235760	antisense	AC138655.4	0.369
ENSG00000235774	lincRNA	AC023347.1	0.369
ENSG00000237853	lincRNA	RP5-833A20.1	0.369
ENSG00000239377	antisense	RP4-584D14.6	0.369
ENSG00000244345	lincRNA	RP11-654C22.2	0.369
ENSG00000250432	processed_transcript	RP11-834C11.5	0.369
ENSG00000251350	lincRNA	RP11-328N19.1	0.369
ENSG00000251445	antisense	RP11-483A20.3	0.369
ENSG00000251604	lincRNA	RP11-79P5.7	0.369
ENSG00000251629	lincRNA	RP11-774D14.1	0.369
ENSG00000253264	lincRNA	PCAT2	0.369
ENSG00000253408	antisense	RP11-231D20.2	0.369
ENSG00000255507	antisense	RP11-535A19.2	0.369
ENSG00000256092	lincRNA	hsa-mir-8072	0.369
ENSG00000258725	antisense	PRC1-AS1	0.369
ENSG00000258731	antisense	RP11-547D23.1	0.369
ENSG00000258843	antisense	RP11-286O18.1	0.369
ENSG00000259831	lincRNA	LINC00567	0.369
ENSG00000259907	lincRNA	RP6-91H8.2	0.369
ENSG00000261800	lincRNA	RP11-244B22.11	0.369
ENSG00000224932	lincRNA	AC107399.2	0.378
ENSG00000225744	lincRNA	AC017002.4	0.378
ENSG00000227172	antisense	AC011290.4	0.378
ENSG00000227925	lincRNA	RP11-191N8.2	0.378
ENSG00000230090	antisense	AC108025.2	0.378
ENSG00000232227	lincRNA	AC013401.2	0.378
ENSG00000234610	lincRNA	LINC00624	0.378
ENSG00000236817	antisense	RP11-978I15.10	0.378
ENSG00000240354	lincRNA	RP11-774I5.1	0.378
ENSG00000250427	lincRNA	CTD-3179P9.2	0.378
ENSG00000251027	lincRNA	CTC-254B4.1	0.378
ENSG00000253774	lincRNA	CTD-3023L14.1	0.378
ENSG00000255679	lincRNA	JRKL-AS1	0.378
ENSG00000257612	lincRNA	RP11-384J4.1	0.378
ENSG00000258487	lincRNA	RP11-99L13.1	0.378
ENSG00000258535	sense_overlapping	RP11-280K24.4	0.378
ENSG00000258553	antisense	RP11-16B13.1	0.378
ENSG00000258710	lincRNA	CT60	0.378
ENSG00000260072	lincRNA	CTD-2313J23.1	0.378
ENSG00000260172	lincRNA	RP11-358M11.3	0.378
ENSG00000260520	antisense	RP11-510M2.6	0.378
ENSG00000261122	lincRNA	5S_rRNA	0.378
ENSG00000261226	sense_intronic	RP11-830F9.7	0.378
ENSG00000261398	lincRNA	RP11-244B22.6	0.378
ENSG00000261442	antisense	RP11-709D24.6	0.378
ENSG00000223949	antisense	RP11-24J23.2	0.413
ENSG00000224322	lincRNA	AC004009.3	0.413
ENSG00000228142	lincRNA	RP11-180I4.2	0.413
ENSG00000231418	lincRNA	AC006380.3	0.413
ENSG00000232684	antisense	ATP11A-AS1	0.413
ENSG00000242753	lincRNA	RP11-716O23.2	0.413
ENSG00000244219	lincRNA	GS1-259H13.2	0.413
ENSG00000250409	antisense	CTB-3M24.3	0.413
ENSG00000251536	lincRNA	RP11-572C21.1	0.413
ENSG00000257097	lincRNA	RP11-450K4.1	0.413
ENSG00000224107	lincRNA	LINC00633	0.431
ENSG00000226835	lincRNA	RP11-148B18.3	0.431
ENSG00000228414	lincRNA	AC010733.4	0.431
ENSG00000229583	lincRNA	RP1-172N19.1	0.431
ENSG00000230033	lincRNA	RP5-1121A15.3	0.431
ENSG00000232555	lincRNA	AC104088.1	0.431
ENSG00000235989	antisense	MORC2-AS1	0.431
ENSG00000249926	lincRNA	RP11-495K9.6	0.431
ENSG00000253584	lincRNA	CTD-2374C24.1	0.431
ENSG00000253603	antisense	CTA-397H3.3	0.431
ENSG00000253898	lincRNA	RP11-51M18.1	0.431
ENSG00000261761	lincRNA	RP11-103J17.2	0.431
ENSG00000225873	lincRNA	LINC00694	0.481
ENSG00000240405	lincRNA	RP11-460N16.1	0.481
ENSG00000255571	lincRNA	LINC00925	0.481
ENSG00000261275	lincRNA	RP11-760D2.11	0.481
ENSG00000225850	antisense	RP11-452K12.4	0.528
ENSG00000229999	antisense	RP5-1042K10.10	0.528
ENSG00000230303	lincRNA	RP11-213G2.2	0.528
ENSG00000232401	antisense	LINC00112	0.528
ENSG00000232461	lincRNA	RP11-644C3.1	0.528
ENSG00000236230	lincRNA	RP11-400N13.1	0.528
ENSG00000236355	lincRNA	RP3-503A6.2	0.528
ENSG00000240535	processed_transcript	CTD-2313F11.1	0.528
ENSG00000243276	lincRNA	RP11-384F7.1	0.528
ENSG00000247363	lincRNA	RP11-637A17.2	0.528
ENSG00000249816	lincRNA	LINC00964	0.528
ENSG00000251281	lincRNA	CTD-2066L21.2	0.528
ENSG00000255313	lincRNA	RP11-1082L8.2	0.528
ENSG00000223646	lincRNA	AC002463.3	0.559
ENSG00000225300	sense_intronic	RP11-439E19.1	0.559
ENSG00000226263	antisense	ISM1-AS1	0.559
ENSG00000226853	lincRNA	AC010894.3	0.559
ENSG00000228021	lincRNA	RP11-383C5.3	0.559
ENSG00000228295	lincRNA	LINC00392	0.559
ENSG00000230561	lincRNA	CTC-228N24.1	0.559
ENSG00000231476	lincRNA	AC074389.5	0.559
ENSG00000232224	lincRNA	LINC00202-1	0.559
ENSG00000232524	antisense	RP11-332K15.1	0.559
ENSG00000232860	processed_transcript	SMG7-AS1	0.559
ENSG00000233002	antisense	AC005324.6	0.559
ENSG00000233261	lincRNA	LINC00264	0.559
ENSG00000234676	antisense	RP11-337A23.3	0.559
ENSG00000234803	antisense	FAM197Y2	0.559
ENSG00000236658	antisense	RP11-83J21.3	0.559
ENSG00000238141	antisense	BRWD1-AS1	0.559
ENSG00000239705	antisense	RP11-65N13.8	0.559
ENSG00000239774	lincRNA	RP11-496B10.3	0.559
ENSG00000241054	antisense	RP5-1002M8.4	0.559
ENSG00000243926	antisense	TIPARP-AS1	0.559
ENSG00000245857	lincRNA	GS1-24F4.2	0.559
ENSG00000246323	antisense	RP11-325L7.1	0.559
ENSG00000246777	lincRNA	RP11-61A14.4	0.559
ENSG00000247595	processed_transcript	SPTY2D1-AS1	0.559
ENSG00000249645	lincRNA	RP11-552M14.1	0.559
ENSG00000250033	processed_transcript	SLC7A11-AS1	0.559
ENSG00000250043	lincRNA	RP11-161D15.2	0.559
ENSG00000250447	lincRNA	CTD-2081C10.1	0.559
ENSG00000250822	lincRNA	CTD-2139B15.4	0.559
ENSG00000251461	antisense	RP11-501C14.6	0.559
ENSG00000254654	lincRNA	AC068858.1	0.559
ENSG00000256596	lincRNA	RP11-522N14.2	0.559
ENSG00000257711	antisense	RP11-482D24.2	0.559
ENSG00000258526	lincRNA	RP11-111A21.1	0.559
ENSG00000258633	antisense	RP11-857B24.1	0.559
ENSG00000259123	lincRNA	RP11-76E17.2	0.559
ENSG00000259209	antisense	RP5-991G20.2	0.559
ENSG00000259434	lincRNA	RP11-720L8.1	0.559
ENSG00000259588	antisense	RP11-552E10.1	0.559
ENSG00000262155	lincRNA	RP11-266L9.5	0.559
ENSG00000217258	lincRNA	AC007249.3	0.634
ENSG00000223754	antisense	AC008073.9	0.634
ENSG00000224977	lincRNA	RP11-160H22.3	0.634
ENSG00000225269	lincRNA	LINC00705	0.634
ENSG00000227237	antisense	AL672294.1	0.634
ENSG00000227431	antisense	RP1-155G6.4	0.634
ENSG00000228100	lincRNA	AC016912.3	0.634
ENSG00000228317	antisense	RP11-235C23.5	0.634
ENSG00000228358	lincRNA	AC113617.1	0.634
ENSG00000228701	antisense	TNKS2-AS1	0.634
ENSG00000228734	lincRNA	RP11-335E6.3	0.634
ENSG00000228918	lincRNA	GS1-122H1.2	0.634
ENSG00000229611	lincRNA	RP11-390F4.10	0.634
ENSG00000229869	antisense	RP11-363N22.2	0.634
ENSG00000232353	lincRNA	RP11-655G22.1	0.634
ENSG00000232519	antisense	RP11-29H23.4	0.634
ENSG00000233017	lincRNA	RP5-908M14.5	0.634
ENSG00000233080	lincRNA	CTA-714B7.5	0.634
ENSG00000233153	antisense	UBE2E2-AS1	0.634
ENSG00000233246	antisense	RP11-415J8.5	0.634
ENSG00000233607	lincRNA	AC068610.5	0.634
ENSG00000235138	antisense	RP11-374P20.4	0.634
ENSG00000235488	antisense	JARID2-AS1	0.634
ENSG00000236262	antisense	SHANK2-AS2	0.634
ENSG00000236383	processed_transcript	LINC00854	0.634
ENSG00000237471	lincRNA	AC073115.6	0.634
ENSG00000237862	lincRNA	RP1-63G5.7	0.634
ENSG00000238129	lincRNA	RP3-410C9.2	0.634
ENSG00000239513	lincRNA	RP11-2A4.3	0.634
ENSG00000242828	lincRNA	RP11-47P18.1	0.634
ENSG00000246876	lincRNA	RP11-519M16.1	0.634
ENSG00000248473	lincRNA	CTC-338M12.2	0.634
ENSG00000249710	antisense	RP11-588P8.1	0.634
ENSG00000250102	lincRNA	RP11-314N14.1	0.634
ENSG00000250514	lincRNA	RP11-96P7.1	0.634
ENSG00000250863	lincRNA	RP11-663P9.1	0.634
ENSG00000250954	lincRNA	RP11-79E3.3	0.634
ENSG00000251144	lincRNA	CTD-2532K18.2	0.634
ENSG00000251221	lincRNA	CTC-325J23.3	0.634
ENSG00000255236	antisense	CTD-2655K5.1	0.634
ENSG00000258413	lincRNA	RP11-665C16.6	0.634
ENSG00000260830	antisense	RP11-524O1.4	0.634
ENSG00000261319	lincRNA	RP11-279O17.1	0.634
ENSG00000263063	lincRNA	RP11-388C12.1	0.634
ENSG00000180846	antisense	CSNK1G2-AS1	0.652
ENSG00000185433	lincRNA	LINC00158	0.652
ENSG00000226149	lincRNA	RP1-69D17.4	0.652
ENSG00000226398	antisense	AC013480.2	0.652
ENSG00000226856	lincRNA	AC093901.1	0.652
ENSG00000227006	antisense	RP5-956O18.2	0.652
ENSG00000230140	antisense	AC016738.3	0.652
ENSG00000231528	lincRNA	FAM225A	0.652
ENSG00000235733	antisense	RP3-522P13.3	0.652
ENSG00000236452	lincRNA	AC123023.1	0.652
ENSG00000244310	lincRNA	RP11-734K21.3	0.652
ENSG00000255269	lincRNA	RP11-702F3.4	0.652
ENSG00000175773	lincRNA	RP11-121M22.1	0.675
ENSG00000178248	lincRNA	AP000345.1	0.675
ENSG00000223715	lincRNA	RP11-71G7.1	0.675
ENSG00000225703	lincRNA	AC005522.7	0.675
ENSG00000232028	lincRNA	AC007391.2	0.675
ENSG00000233718	antisense	MYCNOS	0.675
ENSG00000234707	antisense	RP11-745C15.2	0.675
ENSG00000237453	antisense	RP11-67L3.2	0.675
ENSG00000249650	antisense	RP11-310P5.1	0.675
ENSG00000249867	lincRNA	RP11-115J23.1	0.675
ENSG00000250519	lincRNA	RP11-680H20.2	0.675
ENSG00000257137	lincRNA	C12orf80	0.675
ENSG00000258949	antisense	RP11-857B24.5	0.675
ENSG00000260519	antisense	RP11-109E24.2	0.675
ENSG00000261566	antisense	CTD-2144E22.6	0.675
ENSG00000223839	processed_transcript	FAM95B1	0.713
ENSG00000226533	antisense	BTBD9-AS1	0.713
ENSG00000230516	lincRNA	RP11-555J4.3	0.713
ENSG00000233244	lincRNA	CYP4F59P	0.713
ENSG00000233540	sense_intronic	DNM3-IT1	0.713
ENSG00000249001	antisense	RP11-742B18.1	0.713
ENSG00000249091	lincRNA	RP11-733C7.1	0.713
ENSG00000250576	lincRNA	CTD-2154B17.1	0.713
ENSG00000257185	lincRNA	RP11-626P14.2	0.713
ENSG00000259485	lincRNA	CTD-2147F2.1	0.713
ENSG00000259703	lincRNA	LINC00593	0.713
ENSG00000259701	sense_intronic	RP11-108K3.3	0.713
ENSG00000260423	lincRNA	RP13-735L24.1	0.713
ENSG00000224930	lincRNA	LINC00162	0.733
ENSG00000248973	lincRNA	RP11-445O3.2	0.733
ENSG00000248515	lincRNA	RP11-608O21.1	0.746
ENSG00000204832	antisense	ST8SIA6-AS1	0.752
ENSG00000177112	antisense	MRVI1-AS1	1
ENSG00000184856	lincRNA	LINC00308	1
ENSG00000196553	processed_transcript	LINC00238	1
ENSG00000196589	lincRNA	CTB-25J19.1	1
ENSG00000203897	antisense	SPATA42	1
ENSG00000204091	antisense	TDRG1	1
ENSG00000204815	processed_transcript	TTC25	1
ENSG00000205913	antisense	SRRM2-AS1	1
ENSG00000206062	lincRNA	RP13-212L9.1	1
ENSG00000206113	lincRNA	RP11-503N18.1	1
ENSG00000206176	lincRNA	AC023490.1	1
ENSG00000212766	lincRNA	LINC00277	1
ENSG00000214770	antisense	RP11-544I20.2	1
ENSG00000222042	lincRNA	AP000233.4	1
ENSG00000223586	lincRNA	RP4-662A9.2	1
ENSG00000223653	antisense	RP11-131L23.1	1
ENSG00000223734	antisense	RP11-644K8.1	1
ENSG00000224015	lincRNA	AC063976.3	1
ENSG00000224918	lincRNA	AY269186.2	1
ENSG00000225620	lincRNA	RP11-569A11.2	1
ENSG00000225684	lincRNA	FAM225B	1
ENSG00000226088	antisense	RP11-180O5.2	1
ENSG00000226097	lincRNA	AC099342.1	1
ENSG00000226272	antisense	ARHGAP26-AS1	1
ENSG00000226287	processed_transcript	TMEM191A	1
ENSG00000226374	lincRNA	RP13-614K11.2	1
ENSG00000226423	lincRNA	AC093642.4	1
ENSG00000226488	lincRNA	AC021021.2	1
ENSG00000226574	processed_transcript	SPANXA2-OT1	1
ENSG00000226581	lincRNA	RP11-340I6.8	1
ENSG00000226846	lincRNA	LINC00348	1
ENSG00000227685	lincRNA	AC087499.10	1
ENSG00000227917	lincRNA	RP11-143M1.3	1
ENSG00000227960	sense_intronic	RP5-837I24.6	1
ENSG00000228340	lincRNA	RP5-1043L13.1	1
ENSG00000228361	lincRNA	RP11-503C24.3	1
ENSG00000228495	lincRNA	LINC01013	1
ENSG00000228566	lincRNA	RP11-170M17.1	1
ENSG00000228739	lincRNA	RP11-218I7.2	1
ENSG00000228876	lincRNA	AC010745.2	1
ENSG00000228933	lincRNA	RP11-268G12.1	1
ENSG00000229015	lincRNA	RP11-265D19.6	1
ENSG00000229017	antisense	RP11-439L18.3	1
ENSG00000229282	lincRNA	RP1-40E16.2	1
ENSG00000229373	lincRNA	LINC00452	1
ENSG00000229563	lincRNA	RP11-245M24.1	1
ENSG00000229846	antisense	RP11-141A19.1	1
ENSG00000230015	lincRNA	RP11-80B9.4	1
ENSG00000230054	lincRNA	RP11-402G3.5	1
ENSG00000230131	lincRNA	RP11-282I1.1	1
ENSG00000230159	lincRNA	RP11-232D9.3	1
ENSG00000230372	lincRNA	RP3-425P12.2	1
ENSG00000230400	lincRNA	RP11-359G22.2	1
ENSG00000230408	antisense	AC007163.6	1
ENSG00000230533	lincRNA	RP11-95M15.1	1
ENSG00000230550	antisense	RP11-74C13.3	1
ENSG00000230668	antisense	XXyac-YR29IB3.1	1
ENSG00000230704	lincRNA	RP1-117P20.3	1
ENSG00000230991	lincRNA	AC092625.1	1
ENSG00000231023	lincRNA	LINC00326	1
ENSG00000231056	lincRNA	RP1-290I10.5	1
ENSG00000231128	antisense	RP5-1073O3.2	1
ENSG00000231421	processed_transcript	AC006050.2	1
ENSG00000231529	lincRNA	RP11-410C4.4	1
ENSG00000231704	lincRNA	AC004895.4	1
ENSG00000231966	lincRNA	RP11-12M5.4	1
ENSG00000231983	lincRNA	LINC00415	1
ENSG00000231990	lincRNA	RP11-53B5.1	1
ENSG00000232283	antisense	RP11-240L7.4	1
ENSG00000232505	lincRNA	XXbac-BPG308J9.3	1
ENSG00000232969	antisense	AP001062.9	1
ENSG00000233844	sense_intronic	KCNQ5-IT1	1
ENSG00000233985	lincRNA	RP11-297H3.3	1
ENSG00000234141	antisense	AC009473.1	1
ENSG00000234199	lincRNA	AC010982.1	1
ENSG00000234263	antisense	RP3-325F22.3	1
ENSG00000234352	antisense	hsa-mir-490	1
ENSG00000234626	antisense	RP1-149A16.12	1
ENSG00000234710	lincRNA	AC060834.3	1
ENSG00000234884	antisense	CTA-407F11.8	1
ENSG00000235032	antisense	RP4-813D12.2	1
ENSG00000235635	antisense	AC016644.1	1
ENSG00000236024	antisense	RP11-483H20.6	1
ENSG00000236463	lincRNA	LINC00427	1
ENSG00000236497	lincRNA	RP11-66A2.2	1
ENSG00000236519	antisense	AL773604.8	1
ENSG00000236687	lincRNA	RP11-323H21.3	1
ENSG00000236700	lincRNA	LINC01010	1
ENSG00000236716	lincRNA	RP11-478H13.1	1
ENSG00000236983	lincRNA	LINC00614	1
ENSG00000237232	lincRNA	ZNF295-AS1	1
ENSG00000237464	antisense	RP3-461P17.9	1
ENSG00000237805	antisense	AC015849.2	1
ENSG00000238210	lincRNA	RP13-210D15.4	1
ENSG00000239219	antisense	RP11-379K17.4	1
ENSG00000239994	antisense	RP11-169N13.4	1
ENSG00000240033	lincRNA	RP11-12K11.2	1
ENSG00000240050	lincRNA	RP1-93H18.1	1
ENSG00000240770	lincRNA	C21orf91-OT1	1
ENSG00000241317	lincRNA	RP11-342M3.1	1
ENSG00000241369	lincRNA	CT64	1
ENSG00000241544	lincRNA	RP11-6F2.5	1
ENSG00000241560	antisense	ZBTB20-AS1	1
ENSG00000242781	lincRNA	RP11-47P18.2	1
ENSG00000242925	antisense	PLCH1-AS2	1
ENSG00000243349	processed_transcript	RP11-445N18.7	1
ENSG00000244247	lincRNA	RP11-139K4.2	1
ENSG00000244791	lincRNA	RP11-65D17.1	1
ENSG00000245832	lincRNA	RP11-179A16.1	1
ENSG00000246394	lincRNA	RP11-386I8.6	1
ENSG00000247131	antisense	RP11-588G21.2	1
ENSG00000247877	lincRNA	CTD-2001C12.1	1
ENSG00000248371	lincRNA	CTC-347C20.2	1
ENSG00000248432	lincRNA	RP11-269F21.2	1
ENSG00000249102	lincRNA	CTD-2066L21.1	1
ENSG00000249159	lincRNA	RP11-480D4.2	1
ENSG00000249196	antisense	RP11-669N7.2	1
ENSG00000249343	lincRNA	CTD-2275D24.2	1
ENSG00000250431	antisense	RP13-577H12.2	1
ENSG00000250448	antisense	RP11-19O2.2	1
ENSG00000250584	lincRNA	RP11-325I22.2	1
ENSG00000250614	antisense	AC007078.4	1
ENSG00000251059	antisense	RP11-100N20.1	1
ENSG00000251187	antisense	CTC-459M5.2	1
ENSG00000251574	lincRNA	RP11-6N13.1	1
ENSG00000251688	lincRNA	RP11-752L20.5	1
ENSG00000253455	lincRNA	RP11-770E5.3	1
ENSG00000253505	lincRNA	CTA-398F10.1	1
ENSG00000254027	antisense	RP11-363E6.3	1
ENSG00000254101	lincRNA	RP11-30J20.1	1
ENSG00000254163	antisense	CTC-340I23.2	1
ENSG00000254222	antisense	RP11-787D18.2	1
ENSG00000254266	lincRNA	RP11-594N15.2	1
ENSG00000254606	lincRNA	RP11-22P4.2	1
ENSG00000254687	antisense	RP11-162D9.3	1
ENSG00000254689	lincRNA	RP11-354A14.1	1
ENSG00000254718	antisense	CTD-2184C24.2	1
ENSG00000255120	antisense	RP11-770G2.4	1
ENSG00000255125	antisense	RP11-685M7.5	1
ENSG00000255159	antisense	RP11-318C2.1	1
ENSG00000255345	lincRNA	CTD-2337I7.1	1
ENSG00000255666	lincRNA	RP11-867G2.6	1
ENSG00000255745	lincRNA	RP11-625L16.1	1
ENSG00000255829	antisense	RP11-20D14.3	1
ENSG00000256209	lincRNA	RP11-897M7.1	1
ENSG00000256944	antisense	RP11-881M11.1	1
ENSG00000257114	lincRNA	RP11-25I15.3	1
ENSG00000257467	lincRNA	RP11-121G22.3	1
ENSG00000258394	sense_overlapping	CTD-2307P3.1	1
ENSG00000258583	lincRNA	RP11-112J1.2	1
ENSG00000258584	processed_transcript	FAM181A-AS1	1
ENSG00000258647	lincRNA	LINC00930	1
ENSG00000258654	lincRNA	RP11-509A17.3	1
ENSG00000258979	lincRNA	RP11-433J8.2	1
ENSG00000259011	lincRNA	RP11-2C7.1	1
ENSG00000259076	antisense	RP11-973N13.3	1
ENSG00000259178	lincRNA	CTD-2184D3.3	1
ENSG00000259783	lincRNA	RP11-1006G14.2	1
ENSG00000259846	lincRNA	RP11-467L24.1	1
ENSG00000260071	lincRNA	RP11-418I22.2	1
ENSG00000260132	antisense	LA16c-312E8.2	1
ENSG00000260281	antisense	RP11-329J18.2	1
ENSG00000260450	lincRNA	RP11-523L20.1	1
ENSG00000260469	lincRNA	RP11-8P11.3	1
ENSG00000260613	lincRNA	RP3-522J7.6	1
ENSG00000260614	antisense	RP11-491F9.1	1
ENSG00000260650	antisense	RP11-403P17.2	1
ENSG00000260854	lincRNA	CTD-2144E22.8	1
ENSG00000260955	lincRNA	RP11-30L15.6	1
ENSG00000261038	lincRNA	RP1-149C7.1	1
ENSG00000261146	lincRNA	RP11-2A4.4	1
ENSG00000261257	lincRNA	RP11-673E11.2	1
ENSG00000261296	lincRNA	RP11-299H22.6	1
ENSG00000261302	antisense	RP11-343H19.1	1
ENSG00000261318	antisense	RP11-653J6.1	1
ENSG00000261384	sense_intronic	RP11-60L3.2	1
ENSG00000261465	antisense	RP11-626G11.5	1
ENSG00000261754	lincRNA	CTC-523E23.1	1
ENSG00000262454	lincRNA	RP11-65J21.3	1
