# Supplementary material for: Systematic identification of long non-coding RNAs with cancer-testis expression patterns in 14 cancer types
Source: Oncotarget. 2017 Oct 19;8(55):94769–79. doi: 10.18632/oncotarget.21930 (PMC5706911; doi:10.18632/oncotarget.21930)
Supplement: Supplementary file 7 [file oncotarget-08-94769-s007.xlsx]

## Sheet: Sheet1
Diseases	lncRNA_expa	Procod_expb		Full names
		Sample	Overlap
BLCA	252	267	252	Bladder Urothelial Carcinoma
BRCA	837	1058	836	Breast invasive carcinoma
CESC	196	206	196	Cervical squamous cell carcinoma and endocervical adenocarcinoma
GBM	154	153	153	Glioblastoma multiforme
HNSC	426	497	425	Head and Neck squamous cell carcinoma
KIRC	448	518	448	Kidney renal clear cell carcinoma
KIRP	198	213	198	Kidney renal papillary cell carcinoma
LGG	486	513	486	Brain Lower Grade Glioma
LIHC	200	212	200	Liver hepatocellular carcinoma
LUAD	488	488	488	Lung adenocarcinoma
LUSC	220	489	220	Lung squamous cell carcinoma
OV	412	261	261	Ovarian serous cystadenocarcinoma
PRAD	374	374	374	Prostate adenocarcinoma
THCA	497	494	493	Thyroid carcinoma
a Number of samples possessing expression data for lncRNAs.
a Number of samples possessing expression data for protein coding genes.
